# Supplementary material for: Long-term ocular symptoms following COVID-19 linked to immune dysregulation, dysautonomia and peripheral neuropathy
Source: Nat Commun. 2026 Jul 8;17:5624. doi: 10.1038/s41467-026-74858-4 (PMC13346420; doi:10.1038/s41467-026-74858-4)
Supplement: Supplementary file 4 — Source Data [file 41467_2026_74858_MOESM4_ESM.zip]

Archive with 25 entries (24 files):
- Source Data/
- Source Data/Figure 1a - Study Participants first & subsequent infection month.csv
- Source Data/Figure 1a - Sweden epidemiologic data.csv
- Source Data/Figure 1b - Symptom onset delay.csv
- Source Data/Figure 1c - Examination delay.csv
- Source Data/Figure 1d - Symptom duration.csv
- Source Data/Figure 1e - Person Measures - boxplot values.csv
- Source Data/Figure 1e - Person Measures.csv
- Source Data/Figure 1g - Symptom amount per patient.csv
- Source Data/Figure 2a - Bi Acuity - Near - BC.csv
- Source Data/Figure 2b - Ocular Alignment Near.csv
- Source Data/Figure 2c - Fusional Reserve Near.csv
- Source Data/Figure 2d - SE Acuity - Far - NC.csv
- Source Data/Figure 2f  -Nerve Density.csv
- Source Data/Figure 2g  - Esthesiometry.csv
- Source Data/Figure 2h - Pupilometer data.csv
- Source Data/Figure 2i  - t to full constriction - Copy.csv
- Source Data/Figure 2j  - 50 recovery speed.csv
- Source Data/Figure 2l  - Immature DCs.csv
- Source Data/Figure 2m  - Mature DCs.csv
- Source Data/Figure 3c - Tear proteomics.csv
- Source Data/Figure 3d & Figure S4 - Data for correlations.csv
- Source Data/Figure 3e - Odds ratios and IQR.csv
- Source Data/Graph_data_summary (n, mean, min, max).csv
- Source Data/Multiple panels and supplementary - All_clinical_measurements.csv
