# Supplementary material for: Long-term ocular symptoms following COVID-19 linked to immune dysregulation, dysautonomia and peripheral neuropathy
Source: Nat Commun. 2026 Jul 8;17:5624. doi: 10.1038/s41467-026-74858-4 (PMC13346420; doi:10.1038/s41467-026-74858-4)
Supplement: Supplementary file 4 — Source Data [file 41467_2026_74858_MOESM4_ESM.zip › Source Data/Figure 1a - Study Participants first & subsequent infection month.csv]

id	group	first infection	subsequent 1	subsequent 2	subsequent 3
1	POS	2021-02
2	POS	2021-06
3	POS	2020-04
4	POS	2020-02
5	POS	2020-03
6	POS	2021-04
7	POS	2020-03
8	POS
9	POS	2021-02
10	POS	2020-10
11	POS	2022-02
12	POS	2020-10	2021-10
14	POS	2020-05
15	POS	2020-05
16	POS	2020-05	2021-01	2022-01
17	POS	2020-06
18	POS	2020-05
19	POS	2020-10
20	POS	2020-11	2021-10	2022-05
21	POS	2022-03
22	POS	2022-01
23	POS	2020-03	2022-05
24	POS	2021-02
25	POS
26	POS	2021-03
27	POS	2020-03	2021-10
28	POS	2020-03	2021-04
29	POS	2020-03	2021-04	2022-06
31	POS	2020-04	2021-07
32	POS	2021-02
33	POS	2020-03
34	POS	2020-03	2021-05
35	POS	2020-04
36	POS	2021-04
37	POS	2020-09
38	POS	2020-09
39	POS	2021-05
40	POS	2021-01
41	POS	2021-01
42	POS	2022-02
43	POS	2020-03
44	POS	2020-03
45	POS	2021-08
46	POS	2020-11	2023-11
47	POS	2021-01
48	POS	2022-03	2023-09
49	POS	2020-04	2022-09
50	POS	2020-12
51	POS	2022-04
52	POS	2021-05
53	POS	2020-11	2022-06
54	POS	2022-03
55	POS	2021-05	2022-01	2022-07
56	POS	2020-12
57	POS	2022-06
58	CO	2022-06
59	CO	2022-01
61	POS	2020-12	2022-02
63	POS	2020-03
64	POS	2020-12
65	POS	2020-04	2022-08
66	CO	2020-10
67	POS	2021-10	2021-01
68	POS	2021-09	2022-01
69	POS	2022-08
70	POS	2022-09	2023-01
71	CO	2022-08
72	CO	2022-02
73	CO	2021-03	2022-01
75	POS	2020-04
76	POS	2022-09
77	POS	2022-01
78	POS	2022-01
79	POS	2020-02	2022-07
80	POS	2020-12
81	POS	2020-02	2021-03
82	POS	2020-04
84	POS	2020-03
85	POS	2020-02
86	POS	2020-12	2022-02
87	POS	2022-02
88	POS	2020-02
89	CO	2020-02
91	POS	2022-02
93	CO	2020-11	2022-01	2022-12
94	POS	2022-02	2022-08	2022-12
96	CO	2022-12
97	POS	2021-02
98	POS	2022-05
99	CO	2020-02
100	CO	2020-07
101	POS	2022-01
102	POS	2020-11	2022-12
103	CO	2022-12
104	POS	2021-03	2022-02
106	POS	2020-12
107	POS	2020-03	2023-01
108	POS	2020-04	2023-01
109	CO	2021-02
110	POS	2020-12
111	CO	2020-03	2022-02
112	POS	2022-07
113	POS	2021-12
114	POS	2020-07	2021-05	2022-01	2022-07
115	CO	2022-01
116	POS	2020-12	2021-12
117	POS	2020-12
118	POS	2020-03
119	POS	2020-05
120	CO	2021-12	2022-12
121	CO	2022-01
122	CO	2020-12	2023-01
123	POS	2022-01
124	CO	2020-11	2022-12
125	CO	2020-11	2022-12
126	POS	2020-11	2022-01	2022-12
127	CO
128	CO	2022-10
129	CO	2021-12
130	CO	2021-01	2021-07
131	POS	2020-04	2022-01
132	POS	2022-07
133	POS	2021-08
134	POS	2021-08
135	CO	2023-02
136	CO	2020-10
137	CO	2022-06
138	CO	2022-07
139	CO	2020-04	2023-01
140	CO	2020-03	2022-07
141	CO	2021-02
142	CO	2022-02
