# Supplementary material for: Long-term ocular symptoms following COVID-19 linked to immune dysregulation, dysautonomia and peripheral neuropathy
Source: Nat Commun. 2026 Jul 8;17:5624. doi: 10.1038/s41467-026-74858-4 (PMC13346420; doi:10.1038/s41467-026-74858-4)
Supplement: Supplementary file 4 — Source Data [file 41467_2026_74858_MOESM4_ESM.zip › Source Data/Figure 1a - Sweden epidemiologic data.csv]

month	sum_value
2020-01	0
2020-02	14
2020-03	3938
2020-04	14927
2020-05	15513
2020-06	24489
2020-07	16851
2020-08	8509
2020-09	7923
2020-10	41168
2020-11	124212
2020-12	205070
2021-01	131864
2021-02	99317
2021-03	137855
2021-04	153518
2021-05	85745
2021-06	18325
2021-07	11393
2021-08	30832
2021-09	22795
2021-10	24405
2021-11	38683
2021-12	130497
2022-01	997645
2022-02	115100
2022-03	30786
2022-04	12079
2022-05	6798
2022-06	8427
2022-07	25472
2022-08	29302
2022-09	28612
2022-10	17549
2022-11	18445
2022-12	44165
2023-01	14132
2023-02	3230
2023-03	3815
2023-04	4466
2023-05	3259
2023-06	1725
2023-07	1031
2023-08	1963
2023-09	2591
2023-10	7670
2023-11	12739
2023-12	10462
