# Supplementary material for: Long-term ocular symptoms following COVID-19 linked to immune dysregulation, dysautonomia and peripheral neuropathy
Source: Nat Commun. 2026 Jul 8;17:5624. doi: 10.1038/s41467-026-74858-4 (PMC13346420; doi:10.1038/s41467-026-74858-4)
Supplement: Supplementary file 4 — Source Data [file 41467_2026_74858_MOESM4_ESM.zip › Source Data/Figure 1b - Symptom onset delay.csv]

id	group	delay (weeks)
2	POS	7
3	POS	5
5	POS	74
6	POS	52
7	POS	61
9	POS	1
15	POS	4
16	POS	20
17	POS	2
19	POS	8
22	POS	11
24	POS	11
27	POS	4
31	POS	3
34	POS	1
37	POS	4
38	POS	1
43	POS	18
44	POS	29
45	POS	11
46	POS	26
47	POS	17
49	POS	3
50	POS	41
55	POS	3
56	POS	13
61	POS	43
63	POS	31
67	POS	39
75	POS	50
76	POS	3
77	POS	1
78	POS	1
79	POS	20
80	POS	39
81	POS	57
82	POS	4
84	POS	4
85	POS	13
86	POS	15
87	POS	1
88	POS	8
91	POS	13
94	POS	21
97	POS	3
98	POS	2
101	POS	1
102	POS	4
104	POS	3
106	POS	1
107	POS	4
108	POS	6
110	POS	4
112	POS	3
113	POS	13
114	POS	13
116	POS	48
117	POS	52
118	POS	17
119	POS	22
123	POS	4
126	POS	9
131	POS	13
132	POS	13
133	POS	43
134	POS	43
