# Supplementary material for: Long-term ocular symptoms following COVID-19 linked to immune dysregulation, dysautonomia and peripheral neuropathy
Source: Nat Commun. 2026 Jul 8;17:5624. doi: 10.1038/s41467-026-74858-4 (PMC13346420; doi:10.1038/s41467-026-74858-4)
Supplement: Supplementary file 4 — Source Data [file 41467_2026_74858_MOESM4_ESM.zip › Source Data/Figure 1c - Examination delay.csv]

id	group	delay (months)
1	POS	14.77
2	POS	10.77
3	POS	25.13
4	POS	26.97
5	POS	26
6	POS	12.8
7	POS	26.93
8	POS
9	POS	15.7
10	POS	19.8
11	POS	3.53
12	POS	20
14	POS	25.1
15	POS	25.1
16	POS	25.1
17	POS	24.07
18	POS	28.2
19	POS	23.1
20	POS	22.07
21	POS	5.9
22	POS	7.87
23	POS	30.4
24	POS	19.17
25	POS
26	POS	18.23
27	POS	30.4
28	POS	30.4
29	POS	30.4
31	POS	29.83
32	POS	19.63
33	POS	30.87
34	POS	30.87
35	POS	29.83
36	POS	17.67
37	POS	25.2
38	POS	25.2
39	POS	17.6
40	POS	21.6
41	POS	21.6
42	POS	8.4
43	POS	31.8
44	POS	32.97
45	POS	15.7
46	POS	24.8
47	POS	22.77
48	POS	8.63
49	POS	31.6
50	POS	23.8
51	POS	7.6
52	POS	19.27
53	POS	25.3
54	POS	9.13
55	POS	19.27
56	POS	24.3
57	POS	6.07
58	CO	6.07
59	CO	12
61	POS	25.2
63	POS	34.37
64	POS	25.2
65	POS	33.93
66	CO	27.73
67	POS	24.67
68	POS	16.57
69	POS	5.43
70	POS	4.4
71	CO	5.1
72	CO	11.47
73	CO	22.87
75	POS	34
76	POS	4.57
77	POS	12.67
78	POS	12.67
79	POS	36.17
80	POS	25.87
81	POS	36.27
82	POS	34.1
84	POS	35.3
85	POS	36.27
86	POS	26.13
87	POS	11.9
88	POS	36.6
89	CO	36.83
91	POS	12.13
93	CO	27.37
94	POS	12.13
96	CO	2.5
97	POS	24.77
98	POS	9.63
99	CO	36.63
100	CO	32.4
101	POS	13.63
102	POS	27.83
103	CO	3
104	POS	24.67
106	POS	27.33
107	POS	36.5
108	POS	35.47
109	CO	25.93
110	POS	27.53
111	CO	36.7
112	POS	8.3
113	POS	15.37
114	POS	32.63
115	CO	14.53
116	POS	27.73
117	POS	27.73
118	POS	36.9
119	POS	34.87
120	CO	15.83
121	CO	14.8
122	CO	28
123	POS	14.8
124	CO	29
125	CO	29
126	POS	29
127	CO
128	CO	6.17
129	CO	16.3
130	CO	27.43
131	POS	36.6
132	POS	9.23
133	POS	20.37
134	POS	20.37
135	CO	6.53
136	CO	34.97
137	CO	14.7
138	CO	13.7
139	CO	41.07
140	CO	42.1
141	CO	30.87
142	CO	18.7
