# Supplementary material for: Long-term ocular symptoms following COVID-19 linked to immune dysregulation, dysautonomia and peripheral neuropathy
Source: Nat Commun. 2026 Jul 8;17:5624. doi: 10.1038/s41467-026-74858-4 (PMC13346420; doi:10.1038/s41467-026-74858-4)
Supplement: Supplementary file 4 — Source Data [file 41467_2026_74858_MOESM4_ESM.zip › Source Data/Figure 1d - Symptom duration.csv]

id	group	duration (months)
2	POS	9.07
3	POS	23.7
5	POS	8.61
7	POS	12.56
9	POS	15.15
12	POS	23.73
15	POS	23.73
16	POS	20.18
17	POS	23.21
19	POS	20.94
22	POS	5.29
24	POS	16.44
27	POS	9.93
31	POS	13.74
34	POS	16.11
37	POS	24
38	POS	24.52
40	POS	6.41
43	POS	6.41
44	POS	25.94
45	POS	12.92
46	POS	18.51
47	POS	18.51
49	POS	30.51
50	POS	13.94
55	POS	18.31
56	POS	21.01
61	POS	14.86
63	POS	26.86
67	POS	6.38
75	POS	21.99
76	POS	3.85
77	POS	12.33
78	POS	12.33
79	POS	31
80	POS	16.5
81	POS	22.65
82	POS	32.81
84	POS	33.79
85	POS	32.81
86	POS	22.26
87	POS	11.57
88	POS	34.25
91	POS	9.04
94	POS	7.03
97	POS	23.67
98	POS	8.94
101	POS	13.12
102	POS	26.46
104	POS	23.67
106	POS	26.63
107	POS	34.98
108	POS	33.6
110	POS	26.3
112	POS	7.5
113	POS	12.2
114	POS	29.16
116	POS	16.34
117	POS	15.35
118	POS	32.38
119	POS	29.36
123	POS	13.58
126	POS	26.59
131	POS	12.1
132	POS	6.08
133	POS	10.09
134	POS	10.09
