# Supplementary material for: Long-term ocular symptoms following COVID-19 linked to immune dysregulation, dysautonomia and peripheral neuropathy
Source: Nat Commun. 2026 Jul 8;17:5624. doi: 10.1038/s41467-026-74858-4 (PMC13346420; doi:10.1038/s41467-026-74858-4)
Supplement: Supplementary file 4 — Source Data [file 41467_2026_74858_MOESM4_ESM.zip › Source Data/Figure 1e - Person Measures - boxplot values.csv]

group	CO	POS
n	32	98
mean	-5.444	-0.653
minimum	-7.39	-7.39
lower whisker	-7.39	-4.68
Q1 (25th percentile)	-7.39	-1.78
median (50th percentile)	-5.86	-0.71
Q3 (75th percentile)	-3.84	0.58
upper whisker	-1.41	4.09
maximum	-1.41	5.46
IQR	3.55	2.36
lower outlier bound	-12.715	-5.32
upper outlier bound	1.485	4.12
