# Supplementary material for: Long-term ocular symptoms following COVID-19 linked to immune dysregulation, dysautonomia and peripheral neuropathy
Source: Nat Commun. 2026 Jul 8;17:5624. doi: 10.1038/s41467-026-74858-4 (PMC13346420; doi:10.1038/s41467-026-74858-4)
Supplement: Supplementary file 4 — Source Data [file 41467_2026_74858_MOESM4_ESM.zip › Source Data/Figure 1e - Person Measures.csv]

id	group	theta
1	POS	-1.41
2	POS	0.09
3	POS	1.39
4	POS	0.61
5	POS	-3.19
6	POS	-3.84
7	POS	-1.07
8	POS	-1.78
9	POS	-3.84
10	POS	-0.18
11	POS	1.67
12	POS	-0.75
14	POS	0.09
15	POS	-0.75
16	POS	-0.75
17	POS	0.35
18	POS	-7.39
19	POS	-3.84
20	POS	-0.45
21	POS	-1.41
22	POS	-2.98
23	POS	-3.19
24	POS	-0.18
25	POS	1.39
26	POS	4.09
27	POS	-2.65
28	POS	4.09
29	POS	0.35
31	POS	-5.86
32	POS	-0.41
33	POS	-1.78
34	POS	1.67
35	POS	4.09
36	POS	1.67
37	POS	-2.39
38	POS	1.12
39	POS	-1.06
40	POS	0.49
41	POS	1.24
42	POS	0.2
43	POS	2.89
44	POS	-4.68
45	POS	1.97
46	POS	-1.52
47	POS	-2.65
48	POS	-0.45
49	POS	-0.9
50	POS	1.82
51	POS	-1.78
52	POS	1.3
53	POS	-2.65
54	POS	0.61
55	POS	-0.18
56	POS	0.09
57	POS	-1.06
58	CO	-7.39
59	CO	-7.39
61	POS	2.96
63	POS	0.33
64	POS	-2.65
65	POS	-1.92
66	CO	-3.19
67	POS	-7.39
68	POS	-0.75
69	POS	-1.78
70	POS	-3
71	CO	-7.39
72	CO	-2.19
73	CO	-3.84
75	POS	-2.42
76	POS	-1.1
77	POS	-3.19
78	POS	-0.75
79	POS	0.49
80	POS	5.46
81	POS	-2.72
82	POS	0.73
84	POS	-2.32
85	POS	-1.41
86	POS	-0.71
87	POS	1.01
88	POS	0.86
89	CO	-5.22
91	POS	-1.41
93	CO	-5.86
94	POS	0.09
96	CO	-5.86
97	POS	3.5
98	POS	-0.45
99	CO	-7.39
100	CO	-7.39
101	POS	-3.19
102	POS	-2.19
103	CO	-3.19
104	POS	-0.18
106	POS	-0.71
107	POS	-1.07
108	POS	-1.48
109	CO	-3.19
110	POS	1.67
111	CO	-3.84
112	POS	-1.41
113	POS	3.5
114	POS	-3.84
115	CO	-7.39
116	POS	0.09
117	POS	-0.45
118	POS	0.61
119	POS	-0.38
120	CO	-3.84
121	CO	-3.84
122	CO	-7.39
123	POS	-1.06
124	CO	-7.39
125	CO	-7.39
126	POS	-0.45
127	CO	-7.39
128	CO	-4.68
129	CO	-4.68
130	CO	-7.39
131	POS	-0.1
132	POS	-1.07
135	CO	-3.19
136	CO	-7.39
137	CO	-1.41
138	CO	-7.39
139	CO	-7.39
140	CO	-5.86
141	CO	-4.68
142	CO	-2.19
