# Supplementary material for: Long-term ocular symptoms following COVID-19 linked to immune dysregulation, dysautonomia and peripheral neuropathy
Source: Nat Commun. 2026 Jul 8;17:5624. doi: 10.1038/s41467-026-74858-4 (PMC13346420; doi:10.1038/s41467-026-74858-4)
Supplement: Supplementary file 4 — Source Data [file 41467_2026_74858_MOESM4_ESM.zip › Source Data/Figure 1g - Symptom amount per patient.csv]

id	group	# of symptoms
1	POS	3
2	POS	4
3	POS	2
4	POS	2
5	POS	5
6	POS	3
7	POS	4
8	POS
9	POS	3
10	POS	4
11	POS	5
12	POS	2
14	POS	1
15	POS	2
16	POS	3
17	POS	1
18	POS
19	POS	2
20	POS	3
21	POS	3
22	POS	2
23	POS	4
24	POS	3
25	POS	6
26	POS	6
27	POS	6
28	POS	5
29	POS	4
31	POS	2
32	POS	4
33	POS	2
34	POS	1
35	POS	4
36	POS	3
37	POS	5
38	POS	3
39	POS	4
40	POS	8
41	POS	2
42	POS	1
43	POS	5
44	POS	3
45	POS	4
46	POS	5
47	POS	3
48	POS	3
49	POS	2
50	POS	2
51	POS	2
52	POS	2
53	POS	3
54	POS	5
55	POS	3
56	POS	4
57	POS	1
61	POS	2
63	POS	3
64	POS	6
65	POS	1
67	POS	1
68	POS	6
69	POS	1
70	POS	2
75	POS	1
76	POS	4
77	POS
78	POS	2
79	POS	2
80	POS	7
81	POS	4
82	POS	5
84	POS	4
85	POS	2
86	POS	8
87	POS	5
88	POS	4
91	POS	3
94	POS	3
97	POS	5
98	POS	5
101	POS	1
102	POS	5
104	POS	4
106	POS	7
107	POS	3
108	POS	5
110	POS	2
112	POS	3
113	POS	2
114	POS	2
116	POS	4
117	POS	1
118	POS	5
119	POS	6
123	POS	1
126	POS	1
131	POS	9
132	POS	5
133	POS	5
134	POS
