# Supplementary material for: Long-term ocular symptoms following COVID-19 linked to immune dysregulation, dysautonomia and peripheral neuropathy
Source: Nat Commun. 2026 Jul 8;17:5624. doi: 10.1038/s41467-026-74858-4 (PMC13346420; doi:10.1038/s41467-026-74858-4)
Supplement: Supplementary file 4 — Source Data [file 41467_2026_74858_MOESM4_ESM.zip › Source Data/Figure 2a - Bi Acuity - Near - BC.csv]

id	group	logMAR (equivalent)
1	POS	-0.301029996
2	POS	-0.301029996
3	POS	-0.124938737
4	POS	-0.301029996
5	POS	-0.301029996
6	POS	-0.301029996
7	POS	-0.301029996
8	POS	-0.301029996
9	POS	-0.301029996
10	POS	-0.301029996
11	POS	-0.301029996
12	POS	-0.301029996
14	POS	-0.301029996
15	POS	-0.301029996
16	POS	-0.301029996
17	POS	-0.301029996
18	POS	-0.301029996
19	POS	-0.301029996
20	POS	-0.124938737
21	POS	-0.301029996
22	POS	-0.301029996
23	POS	-0.301029996
24	POS	-0.124938737
25	POS	-0.301029996
26	POS	0.574031268
27	POS	-0.301029996
28	POS	-0.301029996
29	POS	-0.301029996
31	POS	-0.301029996
32	POS	-0.301029996
33	POS	-0.301029996
34	POS	-0.301029996
35	POS	-0.301029996
36	POS	0
37	POS	-0.301029996
38	POS	-0.301029996
39	POS	-0.301029996
40	POS	-0.301029996
41	POS	-0.301029996
42	POS	-0.301029996
43	POS	-0.124938737
44	POS	-0.301029996
45	POS	-0.301029996
46	POS	-0.301029996
47	POS	-0.301029996
48	POS	-0.301029996
49	POS	-0.301029996
50	POS	-0.124938737
51	POS	-0.301029996
52	POS	-0.301029996
53	POS	-0.301029996
54	POS	-0.301029996
55	POS	-0.301029996
56	POS	-0.124938737
57	POS	-0.301029996
58	CO	-0.301029996
59	CO	-0.301029996
61	POS	-0.301029996
63	POS	-0.301029996
64	POS	-0.301029996
65	POS	-0.301029996
66	CO	-0.301029996
67	POS	-0.301029996
68	POS	-0.301029996
69	POS	-0.124938737
70	POS	-0.124938737
71	CO	-0.301029996
72	CO	-0.301029996
73	CO	-0.301029996
75	POS	-0.301029996
76	POS	-0.301029996
77	POS	-0.301029996
78	POS	-0.301029996
79	POS	-0.301029996
80	POS	0.176091259
81	POS	-0.124938737
82	POS	-0.301029996
84	POS	-0.301029996
85	POS	-0.301029996
86	POS	-0.301029996
87	POS	-0.301029996
88	POS	-0.124938737
89	CO	-0.301029996
91	POS	-0.301029996
93	CO	-0.301029996
94	POS	-0.301029996
96	CO	-0.301029996
97	POS	0.096910013
98	POS	-0.301029996
99	CO	-0.301029996
100	CO	-0.301029996
101	POS	-0.301029996
102	POS	-0.301029996
103	CO	-0.124938737
104	POS	-0.301029996
106	POS	-0.301029996
107	POS	-0.301029996
108	POS	-0.301029996
109	CO	-0.301029996
110	POS	-0.301029996
111	CO	-0.301029996
112	POS	-0.301029996
113	POS	-0.124938737
114	POS	-0.301029996
115	CO	-0.301029996
116	POS	-0.301029996
117	POS	-0.301029996
118	POS	-0.124938737
119	POS	-0.301029996
120	CO	-0.301029996
121	CO	-0.301029996
122	CO	-0.301029996
123	POS	-0.301029996
124	CO	-0.301029996
125	CO	-0.301029996
126	POS	-0.301029996
127	CO	-0.301029996
128	CO	-0.301029996
129	CO	-0.301029996
130	CO	-0.301029996
131	POS	-0.124938737
132	POS	-0.301029996
133	POS	-0.301029996
134	POS	-0.301029996
135	CO	-0.301029996
136	CO	-0.301029996
137	CO	-0.301029996
138	CO	-0.301029996
139	CO	-0.301029996
140	CO	-0.301029996
141	CO	-0.301029996
142	CO	-0.301029996
