# Supplementary material for: Long-term ocular symptoms following COVID-19 linked to immune dysregulation, dysautonomia and peripheral neuropathy
Source: Nat Commun. 2026 Jul 8;17:5624. doi: 10.1038/s41467-026-74858-4 (PMC13346420; doi:10.1038/s41467-026-74858-4)
Supplement: Supplementary file 4 — Source Data [file 41467_2026_74858_MOESM4_ESM.zip › Source Data/Figure 2b - Ocular Alignment Near.csv]

id	group	phoria (diopters)
1	POS	2
2	POS	0
3	POS	0
4	POS	0
5	POS	0
6	POS	0
7	POS	4
8	POS	0
9	POS	0
10	POS	0
11	POS	0
12	POS	0
14	POS	0
15	POS	0
16	POS	0
17	POS	6
18	POS	4
19	POS	0
20	POS	0
21	POS	0
22	POS	0
23	POS	0
24	POS	4
25	POS	0
26	POS	16
27	POS	0
28	POS	4
29	POS	0
31	POS	0
32	POS	0
33	POS	6
34	POS	0
35	POS	0
36	POS	6
37	POS	0
38	POS	0
39	POS	0
40	POS	0
41	POS	0
42	POS	0
43	POS	12
44	POS	0
45	POS	0
46	POS	6
47	POS	0
48	POS	0
49	POS	0
50	POS	0
51	POS	0
52	POS	0
53	POS	0
54	POS	0
55	POS	0
56	POS	0
57	POS	0
58	CO	0
59	CO	0
61	POS	0
63	POS	0
64	POS	0
65	POS	0
66	CO	0
67	POS	0
68	POS	0
69	POS	0
70	POS	0
71	CO	0
72	CO	0
73	CO	0
75	POS	0
76	POS	4
77	POS	0
78	POS	0
79	POS	6
80	POS	0
81	POS	0
82	POS	0
84	POS	0
85	POS	0
86	POS	14
87	POS	0
88	POS	8
89	CO	0
91	POS	0
93	CO	0
94	POS	6
96	CO	0
97	POS	0
98	POS	0
99	CO	0
100	CO	0
101	POS	12
102	POS	6
103	CO	0
104	POS	0
106	POS	0
107	POS	10
108	POS	0
109	CO	0
110	POS	0
111	CO	0
112	POS	0
113	POS	0
114	POS	0
115	CO	0
116	POS	6
117	POS	0
118	POS	0
119	POS	0
120	CO	0
121	CO	0
122	CO	0
123	POS	6
124	CO	0
125	CO	0
126	POS	0
127	CO	0
128	CO	0
129	CO	0
130	CO	0
131	POS	0
132	POS	0
133	POS	0
134	POS	0
135	CO	0
136	CO	0
137	CO	0
138	CO	0
139	CO	0
140	CO	0
141	CO	0
142	CO	6
