# Supplementary material for: Long-term ocular symptoms following COVID-19 linked to immune dysregulation, dysautonomia and peripheral neuropathy
Source: Nat Commun. 2026 Jul 8;17:5624. doi: 10.1038/s41467-026-74858-4 (PMC13346420; doi:10.1038/s41467-026-74858-4)
Supplement: Supplementary file 4 — Source Data [file 41467_2026_74858_MOESM4_ESM.zip › Source Data/Figure 2c - Fusional Reserve Near.csv]

id	group	diopters
1	POS	27
2	POS	31
3	POS	40
4	POS	36
5	POS	30
6	POS	18
7	POS	25
8	POS	36
9	POS	39
10	POS	36
11	POS	40
12	POS	22
14	POS	29
15	POS	24
16	POS	14
17	POS	26
18	POS	14
19	POS	22
20	POS	38
21	POS	14
22	POS	22
23	POS	36
24	POS	28
25	POS	38
26	POS
27	POS	34
28	POS	6
29	POS	35
31	POS	16
32	POS	45
33	POS	10
34	POS	24
35	POS	31
36	POS	0
37	POS	28
38	POS	41
39	POS	30
40	POS	18
41	POS	33
42	POS	28
43	POS	0
44	POS	38
45	POS	28
46	POS	14
47	POS	28
48	POS	36
49	POS	33
50	POS	20
51	POS	33
52	POS	38
53	POS	33
54	POS	31
55	POS	28
56	POS	26
57	POS	20
58	CO	43
59	CO	35
61	POS	30
63	POS	39
64	POS	38
65	POS	31
66	CO	35
67	POS	24
68	POS	26
69	POS	41
70	POS	31
71	CO	40
72	CO	22
73	CO	42
75	POS	24
76	POS	6
77	POS	28
78	POS	31
79	POS	-2
80	POS	33
81	POS	33
82	POS	41
84	POS	24
85	POS	26
86	POS	-8
87	POS	26
88	POS	20
89	CO	28
91	POS	36
93	CO	41
94	POS	6
96	CO	36
97	POS	38
98	POS	24
99	CO	39
100	CO	43
101	POS	-8
102	POS	0
103	CO	31
104	POS	39
106	POS	31
107	POS	8
108	POS	33
109	CO	30
110	POS	36
111	CO	36
112	POS	26
113	POS	29
114	POS	36
115	CO	38
116	POS	10
117	POS	36
118	POS	26
119	POS	26
120	CO	33
121	CO	33
122	CO	20
123	POS	16
124	CO	43
125	CO	31
126	POS	26
127	CO	33
128	CO	31
129	CO	36
130	CO	26
131	POS	31
132	POS	28
133	POS	36
134	POS	33
135	CO	24
136	CO	26
137	CO	20
138	CO	18
139	CO	20
140	CO	36
141	CO	26
142	CO	22
