# Supplementary material for: Long-term ocular symptoms following COVID-19 linked to immune dysregulation, dysautonomia and peripheral neuropathy
Source: Nat Commun. 2026 Jul 8;17:5624. doi: 10.1038/s41467-026-74858-4 (PMC13346420; doi:10.1038/s41467-026-74858-4)
Supplement: Supplementary file 4 — Source Data [file 41467_2026_74858_MOESM4_ESM.zip › Source Data/Figure 2d - SE Acuity - Far - NC.csv]

id	group	logMAR (right)	logMAR (left)
1	POS	0	0
2	POS	0	0
3	POS	0.397940009	0.22184875
4	POS	0	0.15490196
5	POS	0.15490196	0.22184875
6	POS	0.22184875	0.22184875
7	POS	1	1
8	POS	1	1
9	POS	0.698970004	1
10	POS	0.045757491	0
11	POS	1.301029996	1.301029996
12	POS	0	-0.113943352
14	POS	0.698970004	0
15	POS	0.22184875	0
16	POS	0	1
17	POS	1.301029996	1.301029996
18	POS	-0.204119983	-0.204119983
19	POS	-0.204119983	-0.204119983
20	POS	-0.113943352	0
21	POS	1	1
22	POS	0	1
23	POS	1.301029996	1.301029996
24	POS	1	1
25	POS	-0.113943352	-0.113943352
26	POS	1.301029996	1.301029996
27	POS	0	-0.301029996
28	POS	0.522878745	0.397940009
29	POS	1	1
31	POS	0.698970004	0.698970004
32	POS	1	1
33	POS	-0.113943352	-0.204119983
34	POS	0.301029996	0.301029996
35	POS	1.301029996	1.301029996
36	POS	0.698970004	0.698970004
37	POS	0.522878745	0.397940009
38	POS	0.22184875	0.15490196
39	POS	-0.113943352	-0.113943352
40	POS	0	0.045757491
41	POS	0.045757491	0.045757491
42	POS	1	0.096910013
43	POS	0.045757491	-0.113943352
44	POS	1.301029996	1.301029996
45	POS	-0.77815125	0.698970004
46	POS	1.301029996	1.301029996
47	POS	1	1
48	POS	0.15490196	0.22184875
49	POS	0.397940009	0.22184875
50	POS	0.15490196	0.301029996
51	POS	0.522878745	0.698970004
52	POS	0.301029996	0.301029996
53	POS	1	1.301029996
54	POS	0.045757491	0.045757491
55	POS	0.15490196	0.045757491
56	POS	0.522878745	0.522878745
57	POS	0.301029996	0.397940009
58	CO	0.522878745	0.698970004
59	CO	1	1
61	POS		1
63	POS	0	0
64	POS	1.301029996	1.301029996
65	POS	0.397940009	0.698970004
66	CO	0.15490196	0.045757491
67	POS	1	1
68	POS	0.045757491	0.045757491
69	POS	0	0
70	POS	0.15490196	0.045757491
71	CO	0.397940009	0.397940009
72	CO	0	0.522878745
73	CO	0.22184875	0.045757491
75	POS	0.397940009	0.522878745
76	POS	0.698970004	0.045757491
77	POS	-0.113943352	-0.113943352
78	POS	0.397940009	0.301029996
79	POS	1	1.301029996
80	POS	1.301029996	1.301029996
81	POS	0.15490196	1
82	POS	0	0.301029996
84	POS	0	0
85	POS	0.096910013	0.22184875
86	POS	1.301029996	1.301029996
87	POS	0	0
88	POS	0.522878745	0.301029996
89	CO	1	1
91	POS	0.698970004	0.698970004
93	CO	0	0.096910013
94	POS	0.698970004	0.698970004
96	CO	0.522878745	0.522878745
97	POS	0.698970004	0.15490196
98	POS	0.15490196	0.22184875
99	CO	0	-0.113943352
100	CO	-0.113943352	-0.113943352
101	POS	0.15490196	0.045757491
102	POS	0.045757491	-0.113943352
103	CO	0.522878745	0.698970004
104	POS	0	0
106	POS	-0.204119983	-0.204119983
107	POS	1.301029996	1.301029996
108	POS	1.301029996	1.301029996
109	CO	-0.204119983	-0.204119983
110	POS	0.15490196	0.15490196
111	CO	0.045757491	0.15490196
112	POS	0.698970004	0.522878745
113	POS	0.045757491	0
114	POS	1	1
115	CO	0.15490196	0.22184875
116	POS	0.22184875	0.301029996
117	POS	0.698970004	0.522878745
118	POS	0	0.22184875
119	POS	0.522878745	0.522878745
120	CO	1	0.698970004
121	CO	0.096910013	0.096910013
122	CO	0	0
123	POS	0.397940009	0.301029996
124	CO	-0.113943352	-0.113943352
125	CO	0	0
126	POS	1	1
127	CO	-0.204119983	-0.204119983
128	CO	0	0.045757491
129	CO	0	0.045757491
130	CO	-0.113943352	-0.113943352
131	POS	0	0
132	POS	1	1
133	POS	0	0
134	POS	1	1
135	CO	1	0.698970004
136	CO	-0.204119983	-0.113943352
137	CO	0.522878745	0.522878745
138	CO	1.301029996	1
139	CO	0.522878745	0.522878745
140	CO	0.15490196	0.397940009
141	CO	0.22184875	0.698970004
142	CO	0.045757491	0.045757491
