# Supplementary material for: Long-term ocular symptoms following COVID-19 linked to immune dysregulation, dysautonomia and peripheral neuropathy
Source: Nat Commun. 2026 Jul 8;17:5624. doi: 10.1038/s41467-026-74858-4 (PMC13346420; doi:10.1038/s41467-026-74858-4)
Supplement: Supplementary file 4 — Source Data [file 41467_2026_74858_MOESM4_ESM.zip › Source Data/Figure 2f -Nerve Density.csv]

id	group	mm/mm^2 (right)	mm/mm^2 (left)
1	POS	15.85422375	16.94226813
2	POS	13.83131813	14.18211438
3	POS	14.6643475	12.90413875
4	POS	15.16236625	16.839695
5	POS	17.43883813	19.89166313
6	POS	13.92210188	14.1645875
7	POS	19.91868438	22.60223
8	POS
9	POS	14.26262625	17.15825875
10	POS	16.10854875	15.62397063
11	POS	15.77044563	14.60739375
12	POS	17.2767775	14.70644
14	POS	17.86971125	17.45481813
15	POS
16	POS	15.34407438	14.1972525
17	POS	20.540865	16.47412438
18	POS	15.42569875	14.66395313
19	POS	17.804255	20.82504938
20	POS	22.9198775	19.35877313
21	POS	18.58008938	22.32209375
22	POS	17.38907063	17.16830188
23	POS	11.30101563	14.99719125
24	POS	16.06872375	19.47493313
25	POS	21.30477375	23.60912438
26	POS	13.49337625	12.80715188
27	POS	17.29853938	20.27498563
28	POS	18.0493625	15.79095625
29	POS	16.0296475	16.546195
31	POS	18.8642025	19.04502125
32	POS	14.39642813	15.00221625
33	POS	15.94901875	18.1601
34	POS	16.53143125	17.05685625
35	POS	19.96054375	18.62043938
36	POS	17.6642575	18.55347875
37	POS	13.87051438	16.71036875
38	POS	14.5118325	16.10551063
39	POS	16.75693813	21.54021563
40	POS	19.888305	18.14442125
41	POS	16.80150625	18.38689375
42	POS	16.87974875	16.65771625
43	POS	16.7529125	11.37126688
44	POS	19.9545025	19.1805925
45	POS	17.69325	17.911215
46	POS	20.2054575	18.664945
47	POS	16.85760625	16.65707063
48	POS	14.74503563	16.31447688
49	POS	15.86437938	19.32226563
50	POS	14.23746063	9.43046
51	POS	12.44700438	14.52287813
52	POS	20.24682688	18.87155125
53	POS	22.99326063	18.41820625
54	POS	19.712655	16.87964375
55	POS	13.69360063	16.01592688
56	POS	16.74181688	15.289935
57	POS	14.71684125	13.9845
58	CO	12.47707875	12.3998375
59	CO	24.10115938	21.47474625
61	POS	16.50644375	19.01579813
63	POS	15.034555	13.7663175
64	POS	20.56640438	25.2987075
65	POS	22.6089925	18.11178375
66	CO	20.90826125	19.07605313
67	POS	16.89529625	16.01725875
68	POS	17.750915	15.53377875
69	POS	25.55746875	26.93648
70	POS	18.34516	21.43939813
71	CO	23.14039438	22.15719188
72	CO	14.35624938	16.30524
73	CO	22.72650063	23.55153125
75	POS	16.7373025	17.47582188
76	POS	20.3967275	16.51060438
77	POS	19.72301563	16.2679925
78	POS	23.51997938	21.87042375
79	POS	13.25184063	15.62480813
80	POS	23.34761188	23.4143375
81	POS	19.74521938	18.34178313
82	POS	21.17316938	22.47653375
84	POS	13.56750063	16.39770563
85	POS	22.25801563	21.12125313
86	POS	15.14028125	14.93116375
87	POS	22.22772875	24.54632
88	POS	15.37852063	18.23317563
89	CO
91	POS	16.815845	17.46537063
93	CO	30.21908625	27.53389375
94	POS	23.29336063	25.12996688
96	CO	33.8298975	30.8215325
97	POS	22.0076225	24.63209938
98	POS	19.59277938	23.23501813
99	CO	18.1941025	19.92873313
100	CO	25.34742625	26.23773938
101	POS	19.53677	16.87733625
102	POS	20.2368375	17.44174875
103	CO	22.26370563	21.81712375
104	POS	20.41114	18.57302938
106	POS	27.64348375	28.48880875
107	POS	19.29100125	18.50404875
108	POS	22.78893125	20.93402813
109	CO	16.10568625	16.56050813
110	POS	17.94763938	16.67410313
111	CO	17.590415	24.0428675
112	POS	20.68987	21.67697688
113	POS	20.64228875	20.22096688
114	POS	15.658495	18.01327438
115	CO	23.06217813	21.54472063
116	POS	22.54720563	23.14069438
117	POS	23.10642	20.07091625
118	POS	17.98433625	17.30561063
119	POS	19.63710688	22.19501813
120	CO	24.8677525	25.4853875
121	CO
122	CO	25.99292125	27.71849563
123	POS	19.09988063	21.72773625
124	CO	21.60723375	17.21927188
125	CO	16.41072375	20.54686938
126	POS	19.0046175	17.85878
127	CO	18.45901188	22.62628313
128	CO	23.98450125	24.67661
129	CO	22.24911875	19.69805188
130	CO	18.244745	16.55419875
131	POS	19.91129188	18.4157625
132	POS	12.46203813	13.56721438
133	POS
134	POS	25.38248313	22.89020563
135	CO	20.860085	19.683805
136	CO	17.46065063	22.1582475
137	CO	24.0338125	25.57067875
138	CO	17.54346063	17.4247275
139	CO	19.33652063	18.36827688
140	CO	16.56019375	16.61000125
141	CO	18.00107188	13.9855125
142	CO	21.39637875	19.5485025
