# Supplementary material for: Long-term ocular symptoms following COVID-19 linked to immune dysregulation, dysautonomia and peripheral neuropathy
Source: Nat Commun. 2026 Jul 8;17:5624. doi: 10.1038/s41467-026-74858-4 (PMC13346420; doi:10.1038/s41467-026-74858-4)
Supplement: Supplementary file 4 — Source Data [file 41467_2026_74858_MOESM4_ESM.zip › Source Data/Figure 2g - Esthesiometry.csv]

id	group	mm (right)	mm (left)
1	POS	50	55
2	POS	60	60
3	POS	55	50
4	POS	40	60
5	POS	45	45
6	POS	60	60
7	POS	60	60
8	POS	60	55
9	POS	60	60
10	POS	60	60
11	POS	60	60
12	POS	60	60
14	POS	60	60
15	POS	60	60
16	POS	60	60
17	POS	45	45
18	POS	60	60
19	POS	55	60
20	POS	60	60
21	POS	60	60
22	POS	60	60
23	POS	60	60
24	POS	60	40
25	POS	60	60
26	POS	60	40
27	POS	60	60
28	POS	60	60
29	POS	45	60
31	POS	60	60
32	POS	50	60
33	POS	60	60
34	POS	50	60
35	POS	10	30
36	POS	60	60
37	POS	60	60
38	POS	50	55
39	POS	60	60
40	POS	60	60
41	POS	60	60
42	POS	60	60
43	POS	60	60
44	POS	60	60
45	POS	60	60
46	POS	55	60
47	POS	60	60
48	POS	60	60
49	POS	60	60
50	POS	60	60
51	POS	60	60
52	POS	60	60
53	POS	60	60
54	POS	60	60
55	POS	60	60
56	POS	60	60
57	POS	60	60
58	CO	60	60
59	CO	60	60
61	POS	60	60
63	POS	60	60
64	POS	60	60
65	POS	60	60
66	CO	60	60
67	POS	60	60
68	POS	60	60
69	POS	55	50
70	POS	60	55
71	CO	60	60
72	CO	60	60
73	CO	60	60
75	POS	60	60
76	POS	60	60
77	POS	60	60
78	POS	60	60
79	POS	60	60
80	POS	60	60
81	POS	60	60
82	POS	60	60
84	POS	60	60
85	POS	60	60
86	POS	60	60
87	POS	60	60
88	POS	60	60
89	CO	60	60
91	POS	60	60
93	CO	60	60
94	POS	60	60
96	CO	60	60
97	POS	60	60
98	POS	60	60
99	CO	60	60
100	CO	60	60
101	POS	60	55
102	POS	60	60
103	CO	60	60
104	POS	55	60
106	POS	60	60
107	POS	60	60
108	POS	60	60
109	CO	60	60
110	POS	60	60
111	CO
112	POS	55	35
113	POS	55	30
114	POS	50	55
115	CO	60	60
116	POS	60	50
117	POS	55	60
118	POS	60	60
119	POS	60	60
120	CO	60	60
121	CO	60	60
122	CO	60	60
123	POS	60	60
124	CO	60	60
125	CO	60	60
126	POS	60	60
127	CO	60	60
128	CO	55	60
129	CO	60	60
130	CO	60	60
131	POS	60	60
132	POS	55	60
133	POS
134	POS	50	60
135	CO	55	60
136	CO	60	60
137	CO	60	55
138	CO	50	60
139	CO	60	60
140	CO	60	60
141	CO	60	60
142	CO	60	60
