# Supplementary material for: Long-term ocular symptoms following COVID-19 linked to immune dysregulation, dysautonomia and peripheral neuropathy
Source: Nat Commun. 2026 Jul 8;17:5624. doi: 10.1038/s41467-026-74858-4 (PMC13346420; doi:10.1038/s41467-026-74858-4)
Supplement: Supplementary file 4 — Source Data [file 41467_2026_74858_MOESM4_ESM.zip › Source Data/Figure 2h - Pupilometer data.csv]

Group	Patient ID	Time	Pupil Measured	0	0.033	0.067	0.1	0.134	0.167	0.201	0.234	0.267	0.301	0.334	0.368	0.401	0.434	0.468	0.501	0.535	0.568	0.602	0.635	0.668	0.702	0.735	0.769	0.802	0.836	0.869	0.902	0.936	0.969	1.003	1.036	1.07	1.103	1.136	1.17	1.203	1.237	1.27	1.303	1.337	1.37	1.404	1.437	1.471	1.504
POS	1	2022-05-04 08:59	Right	7.402	7.434	7.464	7.479666667	7.425333333	7.421333333	7.334333333	7.280333333	7.103	6.905	6.657666667	6.469666667	6.289666667	6.115666667	5.957333333	5.815	5.678	5.559666667	5.458333333	5.372	5.281	5.2	5.129	5.065666667	5.013666667	4.962666667	4.921	4.88	4.850666667	4.829666667	4.811666667	4.787666667	4.763333333	4.738333333	4.702666667	4.673666667	4.632333333	4.605333333	4.576333333	4.556333333	4.530333333	4.508333333	4.472333333	4.452	4.428	4.429
POS	1	2022-05-04 09:03	Right	6.417666667	6.418	6.413666667	6.401	6.399666667	6.392666667	6.356666667	6.243666667	6.070333333	5.858	5.639666667	5.436666667	5.249333333	5.079333333	4.926666667	4.792333333	4.676	4.577666667	4.493	4.43	4.371333333	4.33	4.282	4.242	4.205	4.181	4.155	4.129666667	4.105333333	4.1	4.090333333	4.081666667	4.059666667	4.041333333	4.03	4.016333333	4.003333333	3.982333333	3.972	3.96	3.949666667	3.946666667	3.924666667	3.919	3.912	3.939
POS	1	2022-05-04 09:03	Right	6.550333333	6.519	6.466333333	6.434	6.423333333	6.488333333	6.476333333	6.332333333	6.051333333	5.747333333	5.524	5.307666667	5.112333333	4.932666667	4.769333333	4.642	4.523	4.432333333	4.351333333	4.285333333	4.221	4.159	4.109	4.069	4.043666667	4.015666667	3.992333333	3.971333333	3.962	3.951333333	3.940666667	3.932	3.941666667	3.947333333	3.958	3.949	3.944333333	3.932666667	3.93	3.928666667	3.913333333	3.89	3.856	3.827	3.8	3.786
POS	1	2022-05-04 09:04	Left	6.690333333	6.685333333	6.666	6.631666667	6.617666667	6.613333333	6.588333333	6.472333333	6.276333333	6.054	5.835333333	5.625	5.426333333	5.249333333	5.100333333	4.963	4.839666667	4.724666667	4.634666667	4.549666667	4.484	4.422666667	4.378666667	4.338	4.297	4.256	4.22	4.194666667	4.172666667	4.152666667	4.13	4.115666667	4.105333333	4.093333333	4.082666667	4.081666667	4.089333333	4.098	4.085333333	4.065333333	4.037333333	4.015333333	3.985333333	3.962333333	3.945	3.940333333
POS	1	2022-05-04 09:04	Left	6.797333333	6.806333333	6.806	6.785	6.787	6.802	6.794	6.693	6.517666667	6.326333333	6.135	5.948	5.765	5.596666667	5.434333333	5.297	5.172333333	5.070333333	4.978333333	4.889666667	4.811666667	4.730666667	4.664666667	4.607666667	4.559333333	4.514333333	4.47	4.44	4.401	4.362	4.321	4.291	4.262	4.233	4.198666667	4.169666667	4.146666667	4.127	4.106	4.081666667	4.069333333	4.066	4.062333333	4.061333333	4.059333333	4.073333333
POS	1	2022-05-04 09:04	Left	7.029333333	7.017	6.955333333	6.867	6.793	6.742666667	6.657666667	6.532333333	6.380666667	6.226333333	6.050333333	5.864	5.698	5.537	5.374666667	5.221333333	5.088	4.982	4.896	4.831	4.765	4.704	4.638666667	4.591333333	4.553	4.517	4.479	4.43	4.392	4.355	4.332	4.312	4.293	4.27	4.246	4.224	4.201	4.176	4.155	4.134	4.115666667	4.093666667	4.078666667	4.057666667	4.043333333	4.035333333
POS	2	2022-05-04 10:15	Right	5.805	5.789333333	5.750666667	5.706666667	5.688333333	5.684	5.626333333	5.529666667	5.382	5.225	5.012666667	4.8	4.609666667	4.462333333	4.320333333	4.203666667	4.083333333	3.980333333	3.885666667	3.813666667	3.744333333	3.685	3.634	3.6	3.555666667	3.509666667	3.462666667	3.426	3.402666667	3.384333333	3.359333333	3.335333333	3.308333333	3.299	3.289333333	3.280666667	3.267666667	3.251333333	3.247	3.239	3.232	3.216333333	3.207333333	3.204333333	3.202333333	3.208333333
POS	2	2022-05-04 10:15	Right	6.278666667	6.273666667	6.256333333	6.256333333	6.249666667	6.252333333	6.223333333	6.152333333	6.020333333	5.846	5.664333333	5.491	5.327666667	5.177666667	5.030666667	4.892666667	4.766333333	4.652333333	4.553333333	4.466333333	4.386	4.31	4.241	4.185	4.133666667	4.088666667	4.040666667	3.993666667	3.950666667	3.910333333	3.883333333	3.851	3.824	3.798	3.779	3.758	3.73	3.706	3.682	3.67	3.647	3.63	3.601	3.582	3.565	3.56
POS	2	2022-05-04 10:16	Left	5.413333333	5.419333333	5.425	5.428	5.424	5.41	5.345333333	5.213	5.030666667	4.821	4.613	4.408666667	4.228666667	4.050666667	3.884666667	3.739	3.616666667	3.514666667	3.425	3.353	3.282666667	3.217666667	3.159666667	3.110666667	3.072333333	3.037	3.008	2.983	2.962	2.948	2.926	2.911	2.887	2.878666667	2.871666667	2.870666667	2.863	2.854	2.851	2.847	2.84	2.826	2.816	2.812	2.82	2.819
POS	2	2022-05-04 10:18	Left	4.975	4.968	4.935666667	4.903666667	4.881333333	4.867666667	4.829666667	4.732	4.588666667	4.404333333	4.205666667	4.033333333	3.871666667	3.734666667	3.603666667	3.492666667	3.402666667	3.318666667	3.246	3.184	3.136666667	3.098333333	3.064	3.038	3.025	3.013	3.002	2.997	2.997	2.993	2.988	2.982	2.992	3	3.018	3.03	3.046	3.058	3.062	3.056	3.044	3.022	3.003	2.99	2.975	2.965
POS	2	2022-05-04 10:18	Left	5.104	5.087	5.056	5.016666667	4.982666667	4.948666667	4.890666667	4.796333333	4.665333333	4.512333333	4.348	4.184	4.024333333	3.875666667	3.74	3.614333333	3.507666667	3.420333333	3.35	3.296333333	3.235666667	3.187666667	3.143333333	3.108	3.073	3.032	3.001	2.974	2.953	2.933	2.919	2.908	2.890666667	2.868666667	2.845666667	2.841	2.829	2.811	2.782	2.775666667	2.768666667	2.771666667	2.756	2.756	2.741	2.736
POS	2	2022-05-04 10:47	Right	5.896666667	5.880666667	5.836	5.781	5.743	5.71	5.666666667	5.595333333	5.491	5.357	5.204	5.047	4.895	4.74	4.594666667	4.461333333	4.352	4.255	4.168	4.089	4.019	3.960666667	3.903666667	3.856333333	3.810333333	3.779	3.748	3.725	3.695	3.662666667	3.640666667	3.620666667	3.608	3.583	3.557	3.537666667	3.525666667	3.502666667	3.478666667	3.456333333	3.444333333	3.432666667	3.416	3.415	3.409	3.418
POS	3	2022-05-04 11:32	Right	5.246333333	5.232333333	5.233666667	5.212333333	5.215	5.203	5.18	5.103	4.982666667	4.817666667	4.643333333	4.478333333	4.330666667	4.193666667	4.080333333	3.982666667	3.903333333	3.826333333	3.759333333	3.700333333	3.652333333	3.606	3.572	3.542	3.518	3.491	3.470666667	3.450666667	3.426666667	3.403666667	3.389333333	3.377333333	3.370333333	3.356666667	3.342666667	3.323666667	3.313333333	3.304	3.297	3.289	3.297	3.306	3.315	3.329	3.341333333	3.370333333
POS	3	2022-05-04 11:33	Left	5.149	5.139	5.123666667	5.114333333	5.114333333	5.104666667	5.075	5	4.869	4.704	4.526666667	4.357333333	4.201666667	4.060333333	3.939	3.832	3.748	3.679666667	3.620333333	3.569333333	3.522666667	3.489666667	3.452666667	3.431666667	3.407	3.389	3.366	3.348	3.329666667	3.310333333	3.301	3.293333333	3.284666667	3.273666667	3.276333333	3.284	3.277333333	3.271333333	3.274333333	3.292	3.298	3.292333333	3.282666667	3.278	3.271	3.270666667
POS	3	2022-05-04 11:33	Left	5.313	5.311	5.305	5.293	5.266333333	5.237333333	5.181333333	5.098	4.961	4.784666667	4.600333333	4.425	4.276	4.135	4	3.887666667	3.792	3.719333333	3.649333333	3.585333333	3.525666667	3.488666667	3.456666667	3.430666667	3.404333333	3.380666667	3.368666667	3.358	3.361666667	3.363333333	3.359333333	3.349666667	3.336666667	3.325333333	3.311	3.308	3.3	3.308	3.308	3.32	3.331	3.344333333	3.358333333	3.384333333	3.407333333	3.438333333
POS	3	2022-05-04 11:33	Right	4.843	4.832	4.848	4.848333333	4.864333333	4.869333333	4.842	4.762	4.611333333	4.432333333	4.253333333	4.085666667	3.938333333	3.802	3.694	3.601	3.511666667	3.438666667	3.381666667	3.345	3.303	3.266666667	3.234666667	3.215666667	3.200666667	3.193333333	3.174	3.16	3.141333333	3.131333333	3.116333333	3.103	3.099	3.102	3.105	3.106	3.102	3.106	3.122	3.146	3.177	3.207333333	3.244333333	3.281333333	3.317333333	3.353333333
POS	3	2022-05-04 11:33	Right	4.800666667	4.803333333	4.798333333	4.78	4.753333333	4.715333333	4.685666667	4.616333333	4.505333333	4.363	4.215	4.060666667	3.916333333	3.787	3.682	3.59	3.508666667	3.436333333	3.384333333	3.335333333	3.294666667	3.255333333	3.231333333	3.207333333	3.181333333	3.163333333	3.149333333	3.146333333	3.133666667	3.127333333	3.117333333	3.103	3.104	3.098	3.098	3.081	3.073	3.065333333	3.063333333	3.055333333	3.051	3.046	3.046	3.053	3.062	3.070333333
POS	3	2022-05-04 11:34	Left	5.149	5.158	5.15	5.154	5.155	5.152	5.128666667	5.053666667	4.919333333	4.750666667	4.570333333	4.396	4.231666667	4.088333333	3.969333333	3.865333333	3.778333333	3.706333333	3.653	3.603666667	3.563666667	3.526666667	3.494	3.474666667	3.454666667	3.445666667	3.427	3.406	3.382666667	3.367333333	3.352333333	3.340333333	3.318333333	3.301333333	3.286666667	3.28	3.289666667	3.292333333	3.3	3.308	3.338333333	3.378333333	3.414666667	3.444666667	3.477666667	3.510333333
POS	4	2022-05-04 13:39	Right	5.881	5.903333333	5.915666667	5.928	5.905666667	5.905333333	5.866333333	5.785666667	5.637	5.473	5.303666667	5.132	4.967666667	4.804666667	4.660666667	4.515333333	4.4	4.304	4.233	4.169	4.102	4.046	4.009	3.981666667	3.965333333	3.95	3.945	3.949	3.959	3.974	3.992333333	4.023666667	4.077666667	4.140666667	4.210333333	4.270333333	4.329333333	4.371333333	4.406666667	4.424666667	4.452	4.458	4.459	4.452666667	4.465666667	4.494666667
POS	4	2022-05-04 13:40	Left	6.353333333	6.339	6.276666667	6.226666667	6.188666667	6.128333333	6.09	6.017	5.925	5.779	5.614	5.452666667	5.300333333	5.152	5.021	4.905666667	4.804333333	4.716333333	4.642333333	4.587333333	4.535333333	4.486333333	4.440333333	4.405	4.369	4.346	4.326666667	4.311666667	4.304666667	4.297	4.292	4.279	4.274	4.273	4.275	4.27	4.27	4.273	4.287	4.315	4.342	4.365	4.380333333	4.405333333	4.428333333	4.454
POS	4	2022-05-04 13:40	Right	5.967333333	5.941	5.871	5.819666667	5.792333333	5.755666667	5.731666667	5.677	5.617666667	5.507666667	5.388333333	5.259	5.140666667	5.026666667	4.921666667	4.826333333	4.744	4.656	4.589	4.534666667	4.499666667	4.465666667	4.435	4.412	4.399	4.389	4.386	4.375	4.371	4.366	4.368	4.369	4.377666667	4.390666667	4.402666667	4.397	4.39	4.387666667	4.394666667	4.404666667	4.415	4.426	4.443666667	4.466666667	4.503	4.538333333
POS	4	2022-05-04 13:40	Right	6.388666667	6.381666667	6.32	6.274333333	6.244333333	6.230333333	6.205333333	6.138666667	6.024666667	5.901333333	5.747	5.602666667	5.447333333	5.316	5.197	5.093666667	4.992666667	4.909666667	4.829666667	4.770666667	4.719333333	4.678666667	4.631666667	4.600666667	4.558333333	4.533	4.497	4.48	4.464	4.436	4.419	4.404	4.4	4.393	4.384	4.379	4.383666667	4.387666667	4.397333333	4.401666667	4.417666667	4.429	4.444	4.455333333	4.485666667	4.516666667
POS	4	2022-05-04 13:40	Right	6.267666667	6.266	6.247666667	6.246	6.246666667	6.249666667	6.227333333	6.171333333	6.071	5.930666667	5.777666667	5.632333333	5.493333333	5.359	5.234	5.131	5.036666667	4.946333333	4.865	4.805	4.747	4.708	4.669333333	4.638333333	4.606666667	4.581333333	4.565333333	4.561	4.553	4.551	4.539	4.528	4.534	4.536	4.545	4.531	4.529	4.531	4.552	4.569	4.581	4.586	4.606	4.627	4.651	4.673
POS	4	2022-05-04 13:41	Left	5.581333333	5.562333333	5.535	5.527	5.544666667	5.569333333	5.575	5.54	5.434	5.284	5.113	4.968	4.830666667	4.704333333	4.578	4.467	4.370666667	4.288333333	4.213	4.151333333	4.093666667	4.047	4.011	3.989666667	3.975333333	3.955333333	3.939666667	3.925666667	3.915333333	3.903	3.887	3.881	3.886	3.893	3.894	3.884	3.872	3.852	3.848	3.838	3.839	3.83	3.83	3.831	3.831	3.837
POS	4	2022-05-04 13:41	Left	6.139666667	6.146666667	6.144	6.161	6.169	6.179	6.156	6.086	5.969	5.817	5.652666667	5.482	5.313666667	5.168666667	5.032666667	4.906333333	4.793333333	4.682333333	4.593333333	4.509666667	4.443666667	4.384666667	4.336	4.287	4.25	4.215	4.196666667	4.191333333	4.181333333	4.176333333	4.160666667	4.151666667	4.139	4.139666667	4.131666667	4.141333333	4.138666667	4.148666667	4.141	4.141	4.151666667	4.162333333	4.165333333	4.160666667	4.159666667	4.169333333
POS	5	2022-05-04 14:46	Right	5.1	5.097	5.092	5.104666667	5.106666667	5.105666667	5.066	4.999	4.893666667	4.764333333	4.637	4.508	4.403	4.3	4.212666667	4.130666667	4.064666667	4.011	3.968666667	3.936333333	3.908	3.881	3.853	3.833	3.82	3.815	3.814	3.807	3.815333333	3.816333333	3.816333333	3.816333333	3.820333333	3.840333333	3.841	3.84	3.838	3.848	3.848	3.85	3.846	3.857	3.861333333	3.875333333	3.888333333	3.912333333
POS	5	2022-05-04 14:46	Right	5.500666667	5.488666667	5.469	5.429	5.395333333	5.380333333	5.345333333	5.272	5.166	5.081	4.987	4.873	4.723666667	4.588333333	4.481	4.407	4.351	4.311	4.266666667	4.227666667	4.184666667	4.145	4.118666667	4.103333333	4.088333333	4.064666667	4.052666667	4.052333333	4.064	4.076	4.09	4.104	4.121333333	4.132666667	4.143	4.145	4.15	4.155	4.154	4.142	4.137	4.133	4.138	4.125	4.112666667	4.114333333
POS	5	2022-05-04 14:47	Left	4.679666667	4.652666667	4.647	4.634	4.648	4.643	4.605	4.511	4.374	4.22	4.077666667	3.943333333	3.818	3.697	3.597	3.501	3.438	3.37	3.329	3.296666667	3.280666667	3.265333333	3.242333333	3.226	3.207333333	3.193333333	3.176333333	3.17	3.16	3.152	3.140333333	3.134333333	3.124333333	3.119	3.107	3.095	3.092	3.082	3.077	3.071	3.077	3.078	3.08	3.082	3.095	3.114
POS	5	2022-05-04 14:47	Left	4.552666667	4.552666667	4.54	4.536333333	4.532333333	4.527333333	4.487666667	4.400666667	4.267666667	4.116666667	3.968333333	3.849	3.742	3.647666667	3.562333333	3.491	3.428	3.376333333	3.337666667	3.312	3.283	3.259666667	3.245333333	3.235	3.225	3.219	3.216	3.216	3.214	3.216	3.22	3.224	3.226	3.231	3.231	3.23	3.224	3.223	3.223	3.223	3.216333333	3.211333333	3.205666667	3.212333333	3.216333333	3.227
POS	5	2022-05-04 14:47	Left	4.957	4.957666667	4.961333333	4.965	4.965	4.959333333	4.926666667	4.853	4.735	4.585666667	4.437333333	4.302666667	4.186666667	4.097666667	4.009666667	3.937	3.860666667	3.809666667	3.766	3.731	3.689	3.663	3.643	3.632	3.62	3.617	3.613	3.612	3.596	3.592666667	3.589333333	3.598	3.6	3.597333333	3.584666667	3.573	3.568	3.57	3.573	3.571	3.568	3.566	3.568	3.571	3.584666667	3.604666667
POS	5	2022-05-04 14:47	Right	5.039333333	5.035333333	5.042333333	5.024666667	5.015	4.988	4.948666667	4.882333333	4.76	4.623	4.473	4.355	4.244	4.135666667	4.034333333	3.955	3.887	3.844	3.801333333	3.754666667	3.723666667	3.699333333	3.7	3.69	3.679	3.672666667	3.671666667	3.677666667	3.673	3.665	3.651	3.653666667	3.664666667	3.674666667	3.682	3.678	3.685	3.686	3.688	3.701	3.715	3.739	3.753	3.77	3.775	3.785
POS	6	2022-05-04 16:04	Right	5.132333333	5.142333333	5.116	5.116666667	5.125666667	5.149666667	5.146	5.082	4.971	4.829666667	4.659333333	4.486	4.307	4.138666667	3.989333333	3.84	3.736	3.632333333	3.556	3.472	3.409666667	3.359	3.322666667	3.296666667	3.272666667	3.256666667	3.236333333	3.224333333	3.219333333	3.217333333	3.227	3.23	3.249	3.261	3.266333333	3.271333333	3.277333333	3.295	3.309	3.329	3.342333333	3.348666667	3.349	3.345	3.345666667	3.345666667
POS	6	2022-05-04 16:05	Right	5.816666667	5.817333333	5.622666667	5.702333333	5.735333333	5.717333333	5.612333333	5.501333333	5.412	5.221	5.008	4.791666667	4.601666667	4.434333333	4.286333333	4.161666667	4.059666667	3.966666667	3.874666667	3.785666667	3.709333333	3.662333333	3.634	3.604	3.577	3.538	3.514	3.484	3.466666667	3.442666667	3.430666667	3.422	3.412	3.401666667	3.396333333	3.4	3.405333333	3.411666667	3.419	3.424	3.43	3.440666667	3.459333333	3.474333333	3.486666667	3.501666667
POS	6	2022-05-04 16:06	Right	5.454	5.438666667	5.410666667	5.375333333	5.363333333	5.362	5.358666667	5.310666667	5.213666667	5.060666667	4.885666667	4.700666667	4.524666667	4.363333333	4.22	4.086	3.953666667	3.836333333	3.737	3.662	3.59	3.537	3.491	3.457	3.427666667	3.393666667	3.358666667	3.328666667	3.315333333	3.307	3.295333333	3.275666667	3.258666667	3.247333333	3.242	3.242	3.238	3.228	3.215333333	3.202333333	3.184333333	3.172	3.16	3.158	3.155	3.155
POS	6	2022-05-04 16:07	Left	5.470333333	5.455	5.405	5.361333333	5.319666667	5.292666667	5.256333333	5.183666667	5.061333333	4.893666667	4.716333333	4.542666667	4.369333333	4.203	4.054333333	3.929	3.824	3.735	3.656	3.584	3.518	3.465	3.422666667	3.385666667	3.349666667	3.326666667	3.303666667	3.283666667	3.254666667	3.242333333	3.236	3.232	3.220333333	3.207666667	3.188666667	3.164333333	3.147	3.143	3.143	3.135	3.12	3.112	3.108	3.112	3.108	3.112
POS	6	2022-05-04 16:07	Left	5.176333333	5.177666667	5.152666667	5.15	5.144	5.144	5.143	5.081666667	4.950333333	4.748333333	4.549666667	4.371666667	4.203	4.058333333	3.913	3.801666667	3.693666667	3.608333333	3.534666667	3.474333333	3.417333333	3.363333333	3.316666667	3.284	3.260666667	3.238333333	3.222333333	3.198666667	3.184666667	3.167333333	3.167	3.162	3.163	3.154	3.15	3.154	3.162	3.162	3.153	3.146	3.146	3.152	3.141333333	3.141333333	3.131666667	3.138333333
POS	6	2022-05-04 16:08	Left	5.398333333	5.383333333	5.364	5.363	5.388333333	5.379666667	5.355666667	5.269333333	5.137666667	4.946333333	4.761333333	4.582333333	4.423333333	4.257	4.105666667	3.958333333	3.834	3.726	3.644	3.576	3.514	3.457	3.406666667	3.362666667	3.328333333	3.298666667	3.276666667	3.260666667	3.252333333	3.248	3.246	3.24	3.229	3.229	3.22	3.221	3.211333333	3.210666667	3.207	3.206666667	3.209333333	3.213	3.211333333	3.208333333	3.207333333	3.211
POS	8	2022-06-01 08:38	Right	6.498666667	6.473666667	6.419333333	6.370333333	6.362666667	6.386333333	6.333333333	6.204	6.022	5.842	5.669	5.485	5.322666667	5.169333333	5.036666667	4.915333333	4.802	4.684	4.598	4.532	4.483333333	4.421333333	4.365333333	4.315	4.284	4.249	4.208	4.169	4.131	4.111666667	4.086666667	4.064666667	4.044666667	4.031333333	4.007333333	3.990333333	3.969333333	3.957333333	3.969333333	3.969666667	3.968666667	3.936666667	3.915333333	3.902	3.899	3.909
POS	8	2022-06-01 08:38	Right	6.565333333	6.551333333	6.560666667	6.569666667	6.604	6.609333333	6.583	6.467666667	6.334333333	6.153333333	5.98	5.804	5.642	5.502666667	5.358333333	5.231	5.126	5.029666667	4.960666667	4.887666667	4.829	4.757	4.699	4.646666667	4.594333333	4.545333333	4.509333333	4.487333333	4.471	4.448	4.421	4.391	4.355	4.322	4.289	4.258	4.229	4.183666667	4.151333333	4.132	4.125333333	4.107666667	4.076	4.06	4.057666667	4.057333333
POS	8	2022-06-01 08:38	Right	6.882666667	6.843666667	6.752	6.665333333	6.584666667	6.510666667	6.462	6.390666667	6.280666667	6.104666667	5.928	5.749666667	5.593666667	5.444666667	5.307333333	5.189	5.08	4.981	4.880666667	4.796666667	4.720666667	4.661666667	4.597666667	4.550333333	4.498333333	4.459	4.416	4.384	4.35	4.32	4.288	4.264	4.232	4.200666667	4.170666667	4.140666667	4.118666667	4.090666667	4.006	4.006	4.007	4.057333333	4.022666667	3.996666667	3.996666667	4.003333333
POS	8	2022-06-01 08:39	Left	5.644666667	5.631666667	5.620666667	5.614333333	5.625	5.605333333	5.550333333	5.439333333	5.275666667	5.106666667	4.929666667	4.768666667	4.614333333	4.472	4.341	4.228666667	4.121666667	4.019333333	3.925333333	3.844	3.774333333	3.712333333	3.672333333	3.642	3.618	3.59	3.572	3.54	3.508	3.468	3.436	3.413	3.401666667	3.388333333	3.383	3.366333333	3.357666667	3.326666667	3.313333333	3.296	3.297	3.286333333	3.277666667	3.273666667	3.274666667	3.283333333
POS	8	2022-06-01 08:39	Left	5.76	5.757333333	5.686333333	5.667333333	5.718333333	5.805666667	5.764	5.574	5.337666667	5.125333333	4.951	4.784666667	4.616666667	4.443333333	4.296333333	4.181666667	4.094666667	4.004333333	3.905333333	3.801	3.737	3.699	3.674	3.651	3.623	3.583	3.538	3.5	3.47	3.449	3.43	3.422	3.412	3.402	3.387	3.371	3.354	3.363666667	3.425333333	3.416333333	3.379666667	3.293	3.291666667	3.293666667	3.298333333	3.302333333
POS	8	2022-06-01 08:40	Left	5.142	5.131	5.105	5.099666667	5.121666667	5.121666667	5.056	4.897	4.683666667	4.467333333	4.261666667	4.090666667	3.931666667	3.808	3.693666667	3.599333333	3.508666667	3.428333333	3.374333333	3.329333333	3.291666667	3.249333333	3.205666667	3.177333333	3.147666667	3.130333333	3.104333333	3.078333333	3.063333333	3.056333333	3.056	3.043	3.036	3.034	3.035	3.04	3.032	3.021	3.032	3.034333333	3.040333333	3.013333333	3.002	2.997	2.999	3.003
POS	7	2022-06-01 09:09	Right	5.892	5.846333333	5.761666667	5.720666667	5.703333333	5.698333333	5.612666667	5.496666667	5.321333333	5.144	4.964	4.789666667	4.625333333	4.475	4.342	4.222	4.121	4.035	3.976	3.925666667	3.876333333	3.833	3.789	3.755	3.72	3.688	3.667	3.643	3.62	3.6	3.579	3.558	3.528	3.495	3.464	3.437	3.424	3.412	3.413	3.403	3.396666667	3.376666667	3.355666667	3.348666667	3.345666667	3.342666667
POS	7	2022-06-01 09:09	Right	6.522333333	6.502333333	6.498	6.459	6.451666667	6.402666667	6.339333333	6.198666667	6.014	5.819666667	5.626333333	5.442333333	5.268333333	5.108	4.965	4.824666667	4.708333333	4.603	4.539	4.473	4.421666667	4.347333333	4.288333333	4.214333333	4.171666667	4.117333333	4.092666667	4.053333333	4.041333333	4.015333333	3.982666667	3.945666667	3.906	3.869666667	3.827666667	3.812333333	3.806333333	3.795333333	3.78	3.751	3.734	3.708	3.714	3.7	3.68	3.649
POS	7	2022-06-01 09:09	Right	6.283333333	6.284666667	6.278666667	6.265	6.281	6.305	6.321333333	6.246666667	6.107333333	5.933	5.743333333	5.549666667	5.384666667	5.248666667	5.125333333	5.010666667	4.903333333	4.823333333	4.726333333	4.625333333	4.516333333	4.439333333	4.389	4.353333333	4.310333333	4.277666667	4.247	4.227	4.198666667	4.173666667	4.124333333	4.090333333	4.06	4.039333333	4.017333333	3.964666667	3.928333333	3.893333333	3.869	3.851	3.819	3.806	3.785	3.772	3.762	3.758
POS	7	2022-06-01 09:10	Left	5.497	5.475	5.42	5.369	5.321	5.305	5.253333333	5.195333333	5.049333333	4.899	4.719666667	4.572333333	4.452666667	4.335666667	4.204666667	4.074	3.966666667	3.867333333	3.797	3.736666667	3.696666667	3.653666667	3.619	3.598	3.562	3.538666667	3.514666667	3.490666667	3.472333333	3.447333333	3.422333333	3.409666667	3.398666667	3.396666667	3.376666667	3.362666667	3.358333333	3.345333333	3.331666667	3.327666667	3.303	3.281333333	3.236666667	3.230666667	3.220666667	3.246333333
POS	7	2022-06-01 09:10	Left	5.861	5.816333333	5.720333333	5.626333333	5.560333333	5.476333333	5.404	5.298333333	5.196	5.036333333	4.867333333	4.645666667	4.449333333	4.279333333	4.157	4.056	3.987666667	3.948666667	3.906333333	3.856333333	3.808666667	3.757666667	3.710666667	3.664	3.64	3.608	3.587	3.546	3.529666667	3.491666667	3.481333333	3.450666667	3.440666667	3.409	3.388666667	3.365666667	3.360666667	3.355	3.355	3.345	3.321	3.298666667	3.284666667	3.282666667	3.305	3.328
POS	7	2022-06-01 09:11	Left	5.413	5.426666667	5.386	5.364	5.339	5.318333333	5.281333333	5.160666667	5.004666667	4.824666667	4.673	4.485	4.298333333	4.087333333	3.948666667	3.841	3.791	3.720333333	3.655	3.603	3.575	3.553666667	3.515666667	3.469333333	3.409333333	3.374	3.338	3.332	3.312666667	3.289	3.253333333	3.22	3.2	3.181666667	3.152666667	3.133333333	3.116333333	3.11	3.11	3.121	3.129	3.11	3.085333333	3.065333333	3.068333333	3.062333333
POS	9	2022-06-01 11:36	Right	4.236666667	4.227666667	4.174	4.149	4.125333333	4.129333333	4.119666667	4.101666667	4.042666667	3.949333333	3.811666667	3.682333333	3.561	3.454	3.335	3.199	3.093	3.001	2.954	2.899666667	2.870666667	2.824333333	2.783666667	2.740333333	2.725333333	2.73	2.736666667	2.725	2.706333333	2.682666667	2.670333333	2.657666667	2.658666667	2.656333333	2.651333333	2.632333333	2.62	2.616666667	2.622	2.622	2.625	2.622666667	2.619666667	2.612333333	2.591666667	2.59
POS	9	2022-06-01 11:36	Right	4.115666667	4.127666667	4.115	4.127	4.107333333	4.097666667	4.082666667	4.055666667	3.987666667	3.865666667	3.721333333	3.58	3.441666667	3.329666667	3.219333333	3.121666667	3.033666667	2.966333333	2.916666667	2.865333333	2.821333333	2.776666667	2.740666667	2.715	2.694	2.677	2.660666667	2.649333333	2.645	2.639333333	2.638666667	2.628666667	2.628	2.625	2.631333333	2.641666667	2.649333333	2.661	2.663666667	2.673666667	2.679	2.678666667	2.664666667	2.661666667	2.674666667	2.696
POS	9	2022-06-01 11:37	Left	3.904	3.884333333	3.850333333	3.827333333	3.826	3.834	3.820333333	3.776	3.681	3.565666667	3.444666667	3.330333333	3.228	3.12	3.019	2.93	2.865	2.817	2.779	2.743666667	2.713666667	2.675333333	2.640666667	2.610666667	2.581	2.569666667	2.545666667	2.548666667	2.547666667	2.550666667	2.536333333	2.520333333	2.516	2.524	2.526	2.525	2.526	2.522	2.513	2.505	2.506	2.502333333	2.493666667	2.483	2.483	2.485666667
POS	9	2022-06-01 11:37	Right	4.273333333	4.266333333	4.259666667	4.234666667	4.228333333	4.229333333	4.244	4.186333333	4.069333333	3.891333333	3.725	3.573	3.446666667	3.342666667	3.256	3.175	3.092666667	3.026333333	2.978	2.936333333	2.902	2.867333333	2.841	2.816666667	2.802333333	2.798	2.798	2.789333333	2.778666667	2.771	2.774	2.773	2.763	2.756	2.764	2.779666667	2.793333333	2.805	2.827333333	2.851333333	2.877666667	2.890666667	2.91	2.937	2.97	2.994333333
POS	9	2022-06-01 11:40	Left	3.688666667	3.677666667	3.635	3.611666667	3.585666667	3.581666667	3.574	3.561	3.505666667	3.394666667	3.269333333	3.145333333	3.047	2.953	2.865	2.788	2.717	2.659	2.616666667	2.584666667	2.566666667	2.543	2.529666667	2.503666667	2.485333333	2.473333333	2.471	2.474	2.474	2.471333333	2.468333333	2.458333333	2.455	2.448	2.449	2.454333333	2.453333333	2.452333333	2.442	2.439	2.438	2.432	2.425333333	2.416333333	2.418333333	2.42
POS	9	2022-06-01 11:40	Left	3.734666667	3.722666667	3.694	3.665666667	3.647666667	3.638666667	3.635	3.611	3.550666667	3.446333333	3.323	3.194	3.082	2.976	2.885	2.813	2.757666667	2.704666667	2.657666667	2.612	2.582	2.558	2.544	2.530666667	2.519333333	2.514	2.513	2.509	2.501333333	2.501333333	2.500333333	2.508	2.496333333	2.501333333	2.501333333	2.513	2.512	2.51	2.507	2.504	2.498333333	2.488666667	2.483	2.479	2.479	2.486
POS	11	2022-06-01 13:27	Right	5.037	5.03	5.012	5.013	5.021	5.022	4.982333333	4.888333333	4.735333333	4.539	4.342666667	4.164333333	4.019666667	3.889333333	3.781333333	3.69	3.620666667	3.560333333	3.495333333	3.455333333	3.407333333	3.383666667	3.342	3.320666667	3.300333333	3.286333333	3.272333333	3.266333333	3.252	3.240666667	3.217	3.198	3.194333333	3.182	3.18	3.165	3.158	3.149	3.151	3.150666667	3.153666667	3.157666667	3.167	3.185	3.196333333	3.221333333
POS	11	2022-06-01 13:27	Right	5.043333333	5.038333333	5.033666667	5.037666667	5.046333333	5.037666667	5.008666667	4.938	4.809	4.644666667	4.471	4.314666667	4.180333333	4.056333333	3.94	3.837	3.757666667	3.703666667	3.660666667	3.618	3.583	3.545	3.528666667	3.497666667	3.491333333	3.486666667	3.481666667	3.478666667	3.456666667	3.453333333	3.427666667	3.412333333	3.403666667	3.413666667	3.424666667	3.447333333	3.459333333	3.478333333	3.480666667	3.482666667	3.503666667	3.517666667	3.536333333	3.537333333	3.548333333	3.561666667
POS	11	2022-06-01 13:27	Right	5.241	5.225666667	5.216666667	5.197666667	5.203	5.213	5.206	5.148	5.033	4.882	4.725666667	4.568333333	4.419	4.279	4.163666667	4.083333333	3.995	3.916	3.830333333	3.774333333	3.733333333	3.71	3.683666667	3.660666667	3.627666667	3.604	3.571	3.552666667	3.538666667	3.535333333	3.527333333	3.518333333	3.509666667	3.5	3.506666667	3.518333333	3.539	3.549333333	3.569333333	3.592666667	3.615666667	3.641666667	3.662666667	3.691666667	3.717333333	3.752333333
POS	11	2022-06-01 13:28	Left	5.055	5.055666667	5.027666667	5.027333333	5.027333333	5.041	5.025333333	4.941333333	4.772666667	4.563333333	4.361333333	4.179	4.014666667	3.864333333	3.749	3.638	3.549666667	3.467666667	3.396666667	3.343666667	3.295666667	3.260333333	3.221666667	3.194333333	3.161666667	3.132333333	3.106333333	3.085333333	3.070333333	3.051333333	3.043	3.026	3.024	3.028	3.031	3.034	3.022	3.027	3.026	3.042	3.05	3.057	3.069	3.091	3.112	3.13
POS	11	2022-06-01 13:28	Left	4.957	4.957	4.948	4.965	4.967	4.964	4.905	4.793	4.615	4.414	4.209333333	4.036666667	3.872333333	3.740666667	3.613666667	3.518333333	3.444	3.389	3.334666667	3.283666667	3.237666667	3.201666667	3.180333333	3.162	3.147333333	3.125333333	3.113333333	3.099	3.091	3.076	3.075	3.075	3.079	3.085	3.083	3.078	3.072	3.068	3.068	3.063333333	3.064333333	3.065333333	3.065	3.070333333	3.078333333	3.096333333
POS	11	2022-06-01 13:28	Left	5.202	5.188666667	5.201666667	5.188333333	5.206666667	5.207666667	5.18	5.078	4.912666667	4.723666667	4.524333333	4.337	4.156666667	4.005666667	3.880666667	3.778333333	3.693333333	3.618	3.544	3.490333333	3.435666667	3.388666667	3.340666667	3.306666667	3.285666667	3.252666667	3.227333333	3.202333333	3.182333333	3.155666667	3.136333333	3.123333333	3.119	3.116	3.107	3.101	3.09	3.095	3.096	3.096	3.083	3.073	3.058	3.056	3.053	3.059
POS	10	2022-06-01 14:01	Left	6.314	6.299666667	6.280333333	6.298	6.322333333	6.337333333	6.299333333	6.211	6.074	5.895	5.702666667	5.497666667	5.318333333	5.142333333	4.990666667	4.833333333	4.714333333	4.616333333	4.551666667	4.488333333	4.389333333	4.290666667	4.195333333	4.14	4.082333333	4.040666667	3.996	3.968666667	3.945666667	3.916333333	3.890333333	3.858333333	3.852333333	3.840333333	3.836	3.824	3.809	3.797	3.773	3.782	3.764	3.751	3.706	3.7	3.689	3.696
POS	10	2022-06-01 14:01	Right	6.799333333	6.784333333	6.759666667	6.777666667	6.817	6.761333333	6.659	6.461666667	6.253666667	6.063333333	5.857	5.681666667	5.479	5.343666667	5.212333333	5.075	4.944	4.814666667	4.698333333	4.602	4.526	4.465	4.4	4.359	4.306	4.244	4.232666667	4.212666667	4.201666667	4.125	4.083	4.046666667	4.046666667	4.045666667	4.06	4.034	4.014666667	3.989333333	3.979	3.977	3.976333333	3.976333333	3.952666667	3.932333333	3.910333333	3.935
POS	10	2022-06-01 14:02	Right	6.207	6.176333333	6.185333333	6.162666667	6.169333333	6.154333333	6.112	6.031	5.89	5.729	5.542666667	5.358666667	5.169333333	5	4.839333333	4.691	4.553	4.438666667	4.335666667	4.247666667	4.169	4.114	4.059	4.007	3.959	3.919666667	3.903333333	3.882	3.862	3.835	3.805	3.775	3.743	3.725	3.706	3.68	3.662	3.647	3.642	3.629	3.621	3.612	3.604	3.597666667	3.599333333	3.599333333
POS	10	2022-06-01 14:02	Left	6.187	6.168	6.133	6.131	6.154	6.170333333	6.097666667	5.95	5.773666667	5.566333333	5.348666667	5.102	4.911333333	4.734333333	4.585333333	4.441333333	4.327	4.229666667	4.152666667	4.090666667	4.031	3.97	3.913666667	3.868333333	3.828	3.813666667	3.787666667	3.767666667	3.738	3.719	3.709	3.69	3.677	3.659	3.631666667	3.602666667	3.585333333	3.584666667	3.578666667	3.569	3.562	3.567	3.56	3.546	3.539666667	3.545666667
POS	10	2022-06-01 14:02	Right	6.209	6.218	6.229	6.256333333	6.245666667	6.217666667	6.142333333	6.041	5.912	5.75	5.573	5.383666667	5.190666667	5.034333333	4.880333333	4.756666667	4.625333333	4.523	4.421	4.327	4.244	4.173	4.128666667	4.075666667	4.044333333	4.000666667	3.973333333	3.943666667	3.922333333	3.895333333	3.871	3.847	3.834	3.821	3.818	3.818	3.807	3.788	3.775	3.767	3.76	3.75	3.733666667	3.720666667	3.704666667	3.705
POS	10	2022-06-01 14:03	Left	6.119666667	6.106666667	6.135	6.150333333	6.200333333	6.183666667	6.143333333	6.033333333	5.888	5.736	5.539	5.356666667	5.157333333	4.998	4.834666667	4.683333333	4.563	4.455	4.355	4.254	4.192666667	4.146333333	4.100333333	4.040666667	3.982	3.938666667	3.893333333	3.883333333	3.880333333	3.856333333	3.832	3.788	3.768	3.722	3.696	3.686	3.683	3.693	3.716666667	3.752666667	3.779666667	3.775	3.792333333	3.814333333	3.882333333	3.921
POS	12	2022-06-07 09:39	Right	5.095	5.088	5.097	5.102666667	5.116333333	5.117	5.094333333	5.016666667	4.898666667	4.742666667	4.595333333	4.443333333	4.31	4.183666667	4.053666667	3.935666667	3.830666667	3.750333333	3.691	3.65	3.629	3.6	3.574	3.539	3.512	3.491	3.464666667	3.445666667	3.428666667	3.432	3.432	3.419	3.405666667	3.398333333	3.399	3.399	3.394	3.396	3.409333333	3.421666667	3.428	3.413	3.405666667	3.397333333	3.392	3.395
POS	12	2022-06-07 09:40	Left	5.021	5.015	4.996	4.979666667	4.963666667	4.940666667	4.891666667	4.780333333	4.629333333	4.443333333	4.262	4.076666667	3.905333333	3.757333333	3.629	3.520666667	3.426333333	3.348	3.286	3.234333333	3.195333333	3.159666667	3.122333333	3.096333333	3.071333333	3.058333333	3.033333333	3.018	2.998333333	2.988333333	2.971333333	2.957	2.946	2.933	2.933	2.932	2.931	2.918	2.906	2.899	2.9	2.897	2.9	2.894	2.895	2.904
POS	12	2022-06-07 09:40	Right	4.511	4.512666667	4.501333333	4.507	4.519666667	4.530666667	4.515666667	4.436	4.304	4.136666667	3.984333333	3.823	3.696666667	3.569666667	3.482666667	3.391666667	3.321666667	3.261333333	3.215666667	3.180333333	3.148666667	3.115333333	3.092333333	3.074	3.05	3.021	2.998	2.987	2.995	2.988333333	2.994333333	3	3.011666667	3.014666667	3.003	3.004	3.007	3.005	2.999	2.994	2.987	2.98	2.973	2.966	2.955	2.949
POS	12	2022-06-07 09:40	Right	4.73	4.736666667	4.744333333	4.744	4.756	4.76	4.73	4.636	4.493	4.317	4.140666667	3.990333333	3.850333333	3.697333333	3.54	3.434333333	3.37	3.334	3.282	3.235	3.183666667	3.155666667	3.128666667	3.105	3.079	3.069	3.065333333	3.071333333	3.061	3.053666667	3.025333333	3.018	3.025666667	3.044666667	3.042	3.022	3.009666667	3	2.987333333	2.987	2.981666667	2.992333333	2.985333333	2.985666667	2.975	2.974
POS	12	2022-06-07 09:41	Left	4.792	4.789666667	4.782333333	4.766	4.743333333	4.722333333	4.672333333	4.586	4.439	4.278	4.104	3.944	3.796666667	3.671	3.557666667	3.465333333	3.385333333	3.317	3.261	3.214333333	3.184333333	3.156333333	3.127	3.114	3.105	3.103	3.093	3.092	3.101	3.109	3.109	3.11	3.1	3.096	3.085	3.087	3.08	3.08	3.077	3.079	3.071333333	3.060333333	3.047333333	3.05	3.06	3.073
POS	12	2022-06-07 09:41	Left	4.169666667	4.171	4.120333333	4.095666667	4.060333333	4.069666667	4.049333333	4.002333333	3.896	3.763	3.626	3.494	3.396	3.311	3.24	3.143666667	3.086333333	3.020333333	3.011333333	2.973333333	2.947666667	2.917666667	2.898666667	2.867	2.85	2.834	2.833	2.811	2.81	2.817	2.821	2.811666667	2.795666667	2.792333333	2.791333333	2.803	2.803	2.791333333	2.786333333	2.787333333	2.792333333	2.792333333	2.791333333	2.795	2.795	2.801
POS	14	2022-06-07 11:47	Left	4.149666667	4.151666667	4.078666667	4.022333333	3.963	3.974	3.951	3.902333333	3.794	3.664	3.547333333	3.460666667	3.390666667	3.329	3.275	3.242333333	3.205	3.159	3.115333333	3.071333333	3.034	3.005	2.974666667	2.956666667	2.928666667	2.914	2.889	2.881666667	2.865666667	2.862666667	2.855	2.846	2.833	2.816	2.804666667	2.800333333	2.796333333	2.797333333	2.758333333	2.726333333	2.713666667	2.751666667	2.787333333	2.801	2.802	2.808333333
POS	14	2022-06-07 11:47	Right	4.268666667	4.255	4.196	4.146	4.127	4.125666667	4.112	4.046666667	3.961333333	3.844	3.726	3.609	3.511666667	3.413333333	3.330333333	3.249666667	3.192666667	3.140333333	3.098333333	3.052333333	3.020333333	2.993	2.981	2.962	2.954	2.949	2.945	2.941	2.935	2.933	2.933	2.921	2.919	2.907	2.907	2.902	2.904	2.904	2.91	2.915	2.919	2.919	2.91	2.903	2.893	2.892
POS	14	2022-06-07 11:47	Right	4.356333333	4.344333333	4.297	4.267666667	4.240666667	4.211666667	4.164	4.112	4.030666667	3.926333333	3.799	3.677	3.578666667	3.488333333	3.411	3.342	3.279	3.237333333	3.185666667	3.138666667	3.093333333	3.056	3.024	2.991	2.959	2.941	2.915	2.897	2.875	2.86	2.849	2.841	2.834	2.829	2.827	2.831	2.827	2.823	2.816	2.817	2.821	2.823	2.821	2.816	2.81	2.816666667
POS	14	2022-06-07 11:47	Right	4.445	4.431	4.412666667	4.406333333	4.405333333	4.400666667	4.384	4.362	4.325	4.242666667	4.126333333	4	3.877	3.774	3.685	3.605	3.533	3.467	3.415666667	3.375666667	3.332333333	3.298666667	3.260333333	3.224666667	3.196333333	3.171333333	3.155333333	3.133333333	3.106333333	3.076	3.059	3.06	3.071	3.072	3.067	3.055	3.036	3.028	3.018	3.021	3.002333333	2.990333333	2.969333333	2.956	2.944333333	2.941666667
POS	14	2022-06-07 11:48	Left	4.275	4.265666667	4.126666667	4.024	3.933333333	3.914333333	3.911666667	3.852666667	3.814333333	3.673333333	3.553	3.42	3.326333333	3.271333333	3.192	3.144666667	3.074	3.050333333	3.012333333	2.976	2.938	2.904	2.882	2.859	2.844	2.812	2.783	2.752666667	2.734666667	2.732333333	2.724333333	2.720333333	2.711666667	2.707	2.699	2.688	2.665666667	2.655333333	2.636333333	2.619666667	2.601666667	2.588333333	2.585	2.573	2.574	2.572
POS	14	2022-06-07 12:01	Left	4.478333333	4.490333333	4.425	4.409	4.387	4.466	4.515	4.516	4.424	4.269666667	4.111	3.962666667	3.826666667	3.701	3.584666667	3.482666667	3.403666667	3.328666667	3.261666667	3.208333333	3.168666667	3.154333333	3.131666667	3.115333333	3.087333333	3.058	3.035	3.021	3.012	2.998333333	2.979333333	2.953333333	2.929	2.907	2.882	2.868	2.852	2.852	2.863666667	2.863666667	2.849666667	2.834	2.816	2.821666667	2.814666667	2.837666667
POS	15	2022-06-07 13:45	Right	7.436666667	7.433333333	7.44	7.435666667	7.435333333	7.429666667	7.407666667	7.365	7.284	7.179	7.063666667	6.933333333	6.816	6.699	6.59	6.481666667	6.362333333	6.263333333	6.168666667	6.081666667	5.989333333	5.91	5.844666667	5.788333333	5.736	5.680333333	5.632666667	5.578	5.529	5.482333333	5.44	5.393666667	5.348	5.304	5.276	5.248333333	5.218333333	5.188333333	5.158	5.133	5.099	5.066	5.041	5.016	4.994666667	4.982333333
POS	15	2022-06-07 13:45	Right	7.386	7.38	7.384	7.387	7.392	7.39	7.364666667	7.334666667	7.266666667	7.185666667	7.084666667	6.976333333	6.873333333	6.754	6.641	6.539666667	6.446666667	6.363666667	6.275	6.195666667	6.119333333	6.046	5.973	5.909	5.839	5.784	5.727666667	5.674333333	5.616333333	5.557666667	5.517666667	5.469666667	5.425666667	5.372666667	5.331666667	5.286333333	5.253333333	5.223	5.207	5.185666667	5.151666667	5.121666667	5.096	5.081	5.061666667	5.046333333
POS	15	2022-06-07 13:45	Right	6.388333333	6.395333333	6.395666667	6.396666667	6.392666667	6.391	6.392	6.362666667	6.293666667	6.193333333	6.063333333	5.919	5.776666667	5.644666667	5.530666667	5.423666667	5.335333333	5.242666667	5.157666667	5.077666667	5.008666667	4.946333333	4.885333333	4.843666667	4.796	4.767666667	4.738666667	4.713333333	4.688333333	4.675	4.668	4.666	4.656333333	4.654333333	4.654333333	4.654333333	4.654333333	4.668666667	4.687333333	4.711333333	4.713	4.717	4.714333333	4.718333333	4.722333333	4.725333333
POS	15	2022-06-07 13:46	Left	6.965666667	6.959	7.015666667	7.050333333	7.111333333	7.161666667	7.183666667	7.064	6.893666667	6.719333333	6.619	6.474666667	6.316666667	6.155333333	6.031333333	5.886	5.760666667	5.617666667	5.506666667	5.415	5.358	5.270666667	5.161333333	5.062	5.005	4.966666667	4.930666667	4.896666667	4.864	4.821	4.774	4.733	4.701666667	4.665333333	4.634	4.607	4.585	4.55	4.519	4.484	4.449	4.411	4.383	4.37	4.336	4.306
POS	15	2022-06-07 13:46	Left	7.046333333	7.035	7.004666667	6.974333333	6.951333333	6.929	6.916	6.896	6.863333333	6.794333333	6.701333333	6.588	6.475666667	6.368333333	6.262	6.170333333	6.075333333	5.987333333	5.902666667	5.800666667	5.726666667	5.649666667	5.601333333	5.542	5.487333333	5.438333333	5.385333333	5.338333333	5.282666667	5.250666667	5.216333333	5.194666667	5.154666667	5.113666667	5.086	5.068	5.040666667	5.006666667	4.969666667	4.954	4.919666667	4.899666667	4.867666667	4.857666667	4.840333333	4.83
POS	15	2022-06-07 13:47	Left	6.597333333	6.582333333	6.556666667	6.524666667	6.510333333	6.470666667	6.452333333	6.401666667	6.326333333	6.221333333	6.09	5.962	5.831666667	5.708666667	5.591333333	5.473666667	5.358333333	5.263	5.163666667	5.084333333	5.004666667	4.939333333	4.891333333	4.826	4.773	4.713	4.663	4.614333333	4.570333333	4.531	4.486333333	4.459333333	4.429666667	4.413	4.375	4.342666667	4.311666667	4.283333333	4.253666667	4.229666667	4.21	4.203666667	4.191666667	4.185333333	4.171666667	4.161666667
POS	15	2022-06-07 13:47	Left	6.854333333	6.806666667	6.778666667	6.710333333	6.680333333	6.628333333	6.587666667	6.514666667	6.418333333	6.287333333	6.175	6.033333333	5.898333333	5.75	5.629333333	5.508	5.393	5.289	5.2	5.113	5.033666667	4.970666667	4.907666667	4.846	4.791666667	4.746333333	4.699333333	4.650333333	4.607666667	4.581333333	4.553333333	4.527333333	4.495333333	4.465333333	4.43	4.394	4.357	4.332666667	4.312666667	4.297666667	4.268	4.246	4.223	4.212	4.196666667	4.179666667
POS	16	2022-06-07 15:46	Right	5.916666667	5.905666667	5.869666667	5.834666667	5.809333333	5.760333333	5.718	5.629	5.485333333	5.295333333	5.110333333	4.922666667	4.756333333	4.587	4.43	4.292	4.157666667	4.043333333	3.931	3.828	3.74	3.67	3.6	3.543	3.477666667	3.434666667	3.389666667	3.343666667	3.306666667	3.271666667	3.242	3.217666667	3.188333333	3.171	3.133333333	3.111333333	3.084333333	3.074	3.055	3.042	3.027	3.009	3	2.98	2.977	2.964
POS	16	2022-06-07 15:47	Right	5.863666667	5.857333333	5.845666667	5.845333333	5.863666667	5.875333333	5.835666667	5.740666667	5.603666667	5.420333333	5.220666667	4.992666667	4.785666667	4.597666667	4.433333333	4.274	4.112666667	3.966333333	3.843	3.727666667	3.638333333	3.554	3.488	3.43	3.375333333	3.321666667	3.270666667	3.228333333	3.188	3.150333333	3.114333333	3.079666667	3.050333333	3.023	3.000666667	2.979666667	2.96	2.934	2.899	2.878666667	2.870666667	2.867666667	2.856	2.844	2.829	2.815666667
POS	16	2022-06-07 15:47	Right	5.239	5.242	5.234	5.232666667	5.229666667	5.229666667	5.200666667	5.140333333	5.042	4.92	4.801333333	4.701333333	4.572333333	4.425666667	4.256666667	4.122333333	4.001666667	3.891333333	3.790666667	3.691333333	3.613	3.540333333	3.478	3.416	3.362333333	3.318666667	3.283666667	3.248666667	3.214666667	3.172	3.148666667	3.117333333	3.104	3.077333333	3.054333333	3.029333333	3.005	2.98	2.966	2.955666667	2.952666667	2.941666667	2.927	2.92	2.911	2.914
POS	16	2022-06-07 15:48	Left	4.795333333	4.797666667	4.794666667	4.782666667	4.781333333	4.781333333	4.783333333	4.738333333	4.667	4.553	4.415	4.259	4.106666667	3.974333333	3.851	3.746	3.643666667	3.555333333	3.478	3.412	3.352	3.294333333	3.250333333	3.219666667	3.188333333	3.162333333	3.125	3.093333333	3.061333333	3.041333333	3.02	2.998	2.973	2.955	2.935	2.916	2.897	2.887	2.883	2.871	2.870666667	2.859666667	2.858666667	2.848	2.841	2.823
POS	16	2022-06-07 15:48	Left	4.467333333	4.462333333	4.435	4.411	4.379	4.355	4.335	4.312	4.258	4.186	4.090666667	3.984333333	3.868	3.773333333	3.681333333	3.588	3.497666667	3.429666667	3.37	3.308	3.244	3.206666667	3.166666667	3.132333333	3.091333333	3.063	3.036	3.007333333	2.979333333	2.944	2.925666667	2.903666667	2.896	2.872	2.847	2.826	2.814	2.811	2.802	2.788	2.776	2.775	2.774	2.774	2.769	2.773
POS	16	2022-06-07 15:49	Left	4.337333333	4.317333333	4.265666667	4.237333333	4.232	4.229333333	4.226666667	4.196	4.149666667	4.068333333	3.967	3.851	3.733666667	3.622666667	3.528333333	3.435333333	3.349	3.276	3.21	3.165333333	3.129333333	3.088666667	3.052333333	3.011333333	2.979	2.947	2.918	2.892	2.861	2.842	2.816	2.805666667	2.787666667	2.784666667	2.776	2.768	2.76	2.746	2.728	2.713	2.704	2.696	2.681	2.669666667	2.665333333	2.664
POS	17	2022-06-07 16:34	Right	4.997	4.997	4.978	4.973666667	4.975333333	4.986333333	4.985333333	4.966666667	4.901666667	4.799	4.674666667	4.559333333	4.446	4.337	4.244	4.168	4.087666667	4.015333333	3.945	3.886	3.82	3.762	3.714	3.683	3.647	3.616	3.593	3.581	3.574	3.571	3.571	3.576	3.577	3.584	3.599666667	3.615666667	3.634666667	3.651666667	3.678666667	3.714333333	3.751666667	3.788	3.820333333	3.854666667	3.878333333	3.891333333
POS	17	2022-06-07 16:35	Right	4.726	4.726666667	4.717333333	4.716333333	4.717333333	4.704333333	4.679	4.606	4.482	4.343666667	4.194666667	4.050333333	3.909333333	3.785333333	3.695333333	3.601333333	3.52	3.458	3.398666667	3.348666667	3.284666667	3.236	3.200666667	3.179333333	3.172	3.167	3.146333333	3.136333333	3.120333333	3.129	3.119	3.116	3.11	3.112	3.118	3.106	3.095	3.096	3.11	3.135	3.144	3.152	3.153	3.154	3.148333333	3.149333333
POS	17	2022-06-07 16:35	Right	4.825333333	4.831333333	4.821	4.813333333	4.800333333	4.790333333	4.769333333	4.725333333	4.639333333	4.541	4.417	4.288	4.162666667	4.042333333	3.946	3.849333333	3.773	3.697	3.639666667	3.585	3.538	3.496	3.469666667	3.448666667	3.426666667	3.406666667	3.382666667	3.366666667	3.353	3.341	3.335666667	3.337333333	3.352333333	3.371333333	3.386333333	3.395	3.396	3.402	3.407333333	3.414666667	3.412	3.408	3.398666667	3.387333333	3.383	3.373333333
POS	17	2022-06-07 16:36	Left	4.531333333	4.519666667	4.501333333	4.477	4.466666667	4.464666667	4.433	4.372666667	4.243333333	4.094333333	3.940333333	3.801333333	3.661	3.518666667	3.404666667	3.316666667	3.228666667	3.151333333	3.082333333	3.026666667	2.989666667	2.954333333	2.933	2.908	2.888	2.862	2.84	2.827	2.814	2.807666667	2.805666667	2.806666667	2.803666667	2.792666667	2.794333333	2.793333333	2.792333333	2.795333333	2.793333333	2.803	2.806333333	2.810666667	2.806333333	2.809	2.821	2.839666667
POS	17	2022-06-07 16:36	Left	4.795	4.795	4.794	4.791	4.773666667	4.762333333	4.733333333	4.666333333	4.560333333	4.413	4.255	4.094666667	3.951333333	3.827	3.704333333	3.591	3.499666667	3.414333333	3.348333333	3.302666667	3.283666667	3.254666667	3.219333333	3.171333333	3.139333333	3.106333333	3.083	3.055	3.029	2.999	2.981	2.961	2.948	2.926	2.899	2.875	2.862	2.86	2.854	2.851	2.85	2.853	2.855	2.859	2.863	2.876666667
POS	17	2022-06-07 16:36	Left	4.781333333	4.781333333	4.795333333	4.798666667	4.800666667	4.782333333	4.762333333	4.698666667	4.576666667	4.437333333	4.275	4.122	3.961666667	3.828333333	3.725	3.625	3.54	3.455	3.371666667	3.304666667	3.243666667	3.202666667	3.159666667	3.132333333	3.113333333	3.098	3.072333333	3.028333333	3.011	3.003666667	3.027666667	3.027	3.032	3.028	3.034	3.048	3.069	3.081	3.082	3.082	3.109	3.147	3.183333333	3.198333333	3.213333333	3.229
POS	18	2022-09-08 08:44	Right	7.958666667	7.948666667	7.947666667	7.909666667	7.868666667	7.820666667	7.755333333	7.611333333	7.418	7.188666667	6.997333333	6.791333333	6.600333333	6.400666667	6.226333333	6.078	5.965	5.855	5.753666667	5.648666667	5.586333333	5.533666667	5.496666667	5.44	5.383666667	5.333666667	5.299333333	5.258333333	5.216	5.168	5.128	5.083	5.034	4.984	4.933	4.889	4.844	4.8	4.758	4.726666667	4.703333333	4.671333333	4.636333333	4.599666667	4.572333333	4.549333333
POS	18	2022-09-08 08:45	Left	7.723666667	7.722	7.76	7.721666667	7.723666667	7.738666667	7.799333333	7.703333333	7.494	7.199	6.959666667	6.765333333	6.558666667	6.363666667	6.205333333	6.055333333	5.924	5.782	5.675	5.559	5.471	5.391666667	5.360333333	5.308	5.26	5.17	5.1	5.032	4.992	4.979666667	4.963666667	4.942666667	4.928666667	4.898333333	4.866	4.827	4.815	4.804333333	4.763333333	4.736333333	4.685	4.667	4.628	4.624	4.619	4.619
POS	18	2022-09-08 08:45	Right	6.847333333	6.864	6.840666667	6.829666667	6.802666667	6.771	6.734666667	6.634666667	6.482333333	6.306333333	6.125333333	5.947	5.749666667	5.577333333	5.422	5.309333333	5.198333333	5.107	5.014666667	4.940333333	4.870333333	4.819333333	4.773333333	4.740666667	4.711333333	4.692333333	4.674333333	4.649333333	4.624333333	4.600333333	4.579333333	4.546666667	4.515333333	4.494333333	4.491	4.482	4.463	4.442	4.428	4.418	4.409	4.396	4.389666667	4.386333333	4.391	4.400333333
POS	18	2022-09-08 08:45	Right	7.609	7.553	7.441666667	7.345333333	7.27	7.186	7.077	6.939333333	6.766333333	6.599333333	6.431	6.268	6.096666667	5.948333333	5.786666667	5.649333333	5.525	5.444333333	5.364333333	5.293333333	5.217666667	5.160666667	5.106666667	5.068666667	5.026666667	4.984333333	4.948666667	4.907666667	4.869666667	4.830666667	4.794666667	4.753	4.709666667	4.682333333	4.651333333	4.628333333	4.601333333	4.598	4.587333333	4.564333333	4.533333333	4.508	4.499	4.492	4.483	4.461
POS	18	2022-09-08 08:46	Left	6.566666667	6.565666667	6.573	6.578	6.605	6.612333333	6.601666667	6.502	6.36	6.161	5.974666667	5.782	5.610666667	5.443333333	5.288333333	5.157	5.043	4.967	4.880666667	4.804333333	4.734	4.667	4.616	4.576	4.559	4.55	4.537	4.52	4.493	4.464	4.445	4.426	4.405	4.387	4.364	4.339	4.295	4.263666667	4.243333333	4.241	4.248	4.253333333	4.247666667	4.244666667	4.248666667	4.272666667
POS	18	2022-09-08 08:46	Left	7.592	7.599	7.6	7.613	7.616	7.604	7.526333333	7.408333333	7.222333333	7.027666667	6.819333333	6.643	6.446	6.265666667	6.074333333	5.914	5.752	5.623666667	5.519333333	5.440333333	5.353666667	5.299666667	5.230333333	5.181	5.133666667	5.086666667	5.044666667	4.979666667	4.928666667	4.884666667	4.845666667	4.818666667	4.784333333	4.758666667	4.743333333	4.721666667	4.715333333	4.687333333	4.666333333	4.634333333	4.605666667	4.586333333	4.570333333	4.575	4.587	4.603
POS	19	2022-09-08 13:43	Right	4.425	4.425	4.425	4.453666667	4.500666667	4.586666667	4.655	4.672333333	4.597333333	4.478333333	4.327666667	4.209666667	4.061333333	3.980333333	3.852	3.758666667	3.613666667	3.493666667	3.371	3.26	3.179	3.119666667	3.076666667	3.035333333	2.996333333	2.956333333	2.924333333	2.894333333	2.887	2.875	2.883666667	2.867666667	2.860666667	2.841	2.851	2.867666667	2.886666667	2.905666667	2.916	2.928	2.934	2.917	2.897	2.894	2.922666667	2.952666667
POS	19	2022-09-08 13:44	Right	4.496333333	4.467333333	4.418	4.401	4.42	4.439	4.388	4.298666667	4.140333333	3.987	3.826	3.674333333	3.525333333	3.367333333	3.240666667	3.123333333	3.051	2.986	2.944	2.875	2.833	2.798666667	2.787666667	2.782666667	2.765	2.764	2.755	2.741666667	2.720666667	2.703666667	2.716666667	2.726333333	2.744333333	2.747666667	2.751	2.735	2.747666667	2.750666667	2.794666667	2.791	2.821	2.816	2.859666667	2.878666667	2.903666667	2.873666667
POS	19	2022-09-08 13:44	Right	4.243333333	4.248	4.230666667	4.236333333	4.240333333	4.258	4.246	4.181333333	4.057333333	3.904333333	3.767	3.63	3.498	3.365666667	3.249333333	3.145333333	3.039666667	2.959666667	2.885	2.848666667	2.805666667	2.778	2.746666667	2.715666667	2.692666667	2.677666667	2.670666667	2.659666667	2.649666667	2.641666667	2.640666667	2.621	2.607	2.584666667	2.558666667	2.536333333	2.525333333	2.540333333	2.545666667	2.542666667	2.540666667	2.539666667	2.553	2.554	2.557	2.561666667
POS	19	2022-09-08 13:45	Left	4.542333333	4.542333333	4.541	4.563	4.577	4.578	4.549	4.493	4.368	4.231	4.072	3.946666667	3.810333333	3.687	3.566	3.467	3.377	3.291666667	3.214333333	3.168	3.12	3.068	3.024	2.995333333	2.972	2.942	2.919666667	2.916	2.915	2.91	2.898	2.892	2.894	2.89	2.895666667	2.881666667	2.878666667	2.870666667	2.957666667	2.981666667	2.973	2.891666667	2.860666667	2.840666667	2.824	2.823
POS	19	2022-09-08 13:45	Left	4.052666667	4.036	3.986333333	3.950666667	3.909666667	3.871666667	3.804333333	3.742	3.657666667	3.556666667	3.439333333	3.319333333	3.212	3.109	3.018	2.966	2.900333333	2.851	2.782	2.753333333	2.715666667	2.683666667	2.647	2.618	2.606	2.59	2.568	2.568666667	2.545333333	2.541	2.526333333	2.537666667	2.545666667	2.534333333	2.529	2.515	2.504333333	2.505333333	2.514666667	2.541666667	2.562666667	2.557666667	2.531333333	2.509333333	2.483333333	2.485666667
POS	19	2022-09-08 13:45	Left	4.019333333	4.023333333	4.024333333	4.059333333	4.108333333	4.136333333	4.126666667	4.073666667	3.976333333	3.845	3.69	3.534666667	3.399666667	3.286333333	3.168333333	3.081	2.98	2.929	2.856333333	2.803333333	2.728333333	2.668	2.625666667	2.602333333	2.573333333	2.546333333	2.521333333	2.531333333	2.533666667	2.532666667	2.535666667	2.543666667	2.54	2.536666667	2.515333333	2.535333333	2.521333333	2.521666667	2.506333333	2.509333333	2.509333333	2.496666667	2.486	2.485	2.483	2.460666667
POS	20	2022-09-08 14:26	Right	4.28	4.257	4.211666667	4.173666667	4.158666667	4.120666667	4.095666667	4.037333333	4.017666667	3.919333333	3.806333333	3.68	3.508	3.374666667	3.147666667	3.013333333	2.840333333	2.746	2.658	2.624666667	2.589666667	2.587333333	2.557666667	2.528666667	2.49	2.462666667	2.457333333	2.487	2.525333333	2.547666667	2.523	2.478	2.443666667	2.418666667	2.419666667	2.408	2.409666667	2.400666667	2.384333333	2.372666667	2.391	2.39	2.365666667	2.324	2.323	2.333333333
POS	20	2022-09-08 14:26	Right	4.273666667	4.285666667	4.35	4.355333333	4.375666667	4.393	4.400333333	4.323333333	4.195	4.019333333	3.848	3.658	3.49	3.338666667	3.220333333	3.112	3.004	2.908	2.829	2.783	2.739	2.702	2.667666667	2.620666667	2.593666667	2.567666667	2.550666667	2.537333333	2.513333333	2.504	2.486333333	2.481333333	2.478333333	2.484333333	2.485666667	2.495666667	2.492666667	2.493666667	2.491666667	2.493666667	2.494666667	2.469	2.464	2.444666667	2.455333333	2.435333333
POS	20	2022-09-08 14:27	Left	3.420666667	3.419666667	3.433	3.441666667	3.441666667	3.446333333	3.446333333	3.432333333	3.373666667	3.27	3.151666667	3.028333333	2.913	2.805	2.718666667	2.629333333	2.566	2.507333333	2.475333333	2.440333333	2.420333333	2.403333333	2.401333333	2.387	2.377	2.339333333	2.329333333	2.329333333	2.357	2.362	2.352333333	2.338333333	2.330333333	2.34	2.342	2.346	2.334	2.326	2.325	2.326	2.327	2.337	2.351	2.359	2.358	2.345333333
POS	20	2022-09-08 14:27	Right	3.329	3.343666667	3.304666667	3.312666667	3.306	3.308666667	3.288666667	3.213666667	3.152666667	3.054333333	2.996666667	2.931	2.851	2.756666667	2.674666667	2.63	2.592666667	2.601333333	2.585333333	2.587666667	2.529666667	2.500333333	2.460333333	2.446333333	2.430333333	2.432	2.418333333	2.413333333	2.420666667	2.434333333	2.442333333	2.424333333	2.445333333	2.435333333	2.422	2.392	2.378	2.38	2.372	2.393	2.401333333	2.400333333	2.390666667	2.395333333	2.418333333	2.438
POS	20	2022-09-08 14:28	Left	3.382	3.379	3.382	3.350333333	3.325333333	3.283666667	3.262333333	3.224666667	3.161333333	3.064333333	2.943666667	2.833666667	2.727666667	2.627	2.536	2.475666667	2.420666667	2.381333333	2.327333333	2.301	2.276	2.277	2.268	2.254	2.229	2.215	2.215666667	2.205	2.2	2.194666667	2.212	2.218	2.209	2.196333333	2.171333333	2.165666667	2.162666667	2.165666667	2.164	2.164	2.156	2.163	2.158	2.171	2.164	2.175
POS	20	2022-09-08 14:28	Left	2.963	2.96	2.981	2.965	2.93	2.906	2.887	2.876	2.82	2.753666667	2.650666667	2.534333333	2.433666667	2.373666667	2.306666667	2.241666667	2.186333333	2.161333333	2.136	2.122	2.113	2.11	2.086	2.087	2.087	2.096	2.08	2.080666667	2.094666667	2.077333333	2.054666667	2.027666667	2.029	2.035	2.027	2.037	2.064	2.107666667	2.144666667	2.160666667	2.18	2.188	2.187	2.165	2.159666667	2.151666667
POS	21	2022-09-08 15:50	Right	4.494333333	4.494333333	4.505	4.515	4.505	4.474	4.416333333	4.316333333	4.179333333	4.007666667	3.853333333	3.698	3.571	3.442666667	3.325333333	3.204	3.102	3.013	2.936	2.879	2.822666667	2.769666667	2.709666667	2.660666667	2.622333333	2.577333333	2.532666667	2.497	2.473666667	2.459333333	2.439	2.428	2.405333333	2.391333333	2.365333333	2.339	2.312	2.297	2.312	2.328	2.325	2.306	2.283	2.285	2.292	2.307
POS	21	2022-09-08 15:51	Right	4.062	4.058	4.05	4.039	4.043	4.04	4.006	3.911	3.775	3.626	3.49	3.363666667	3.244333333	3.124	3.019	2.920666667	2.824666667	2.747666667	2.670666667	2.626333333	2.561	2.506	2.445333333	2.408333333	2.389333333	2.362333333	2.329333333	2.308333333	2.302	2.285	2.252	2.226	2.21	2.209	2.193	2.193	2.179	2.17	2.174	2.178	2.185	2.17	2.148	2.138	2.136666667	2.153666667
POS	21	2022-09-08 15:51	Right	4.618	4.63	4.638	4.672	4.706	4.734	4.698	4.573	4.405	4.236	4.092	3.946	3.802666667	3.691333333	3.571666667	3.465333333	3.343	3.241	3.136	3.052	2.988	2.933	2.883	2.843	2.817	2.789	2.765	2.729666667	2.699666667	2.669333333	2.634666667	2.600333333	2.560666667	2.536333333	2.515333333	2.511	2.499333333	2.492333333	2.466666667	2.456333333	2.445333333	2.446	2.447	2.441	2.448	2.455
POS	21	2022-09-08 15:52	Left	3.952666667	3.942333333	3.924666667	3.925333333	3.902333333	3.907	3.84	3.783333333	3.653	3.518	3.362666667	3.270333333	3.171333333	3.1	2.996333333	2.899	2.802	2.728	2.679666667	2.631333333	2.547666667	2.485666667	2.434666667	2.411333333	2.386333333	2.346666667	2.315333333	2.277333333	2.256	2.23	2.212	2.184	2.178	2.161	2.147	2.121	2.114	2.114	2.112	2.103	2.091	2.088	2.061333333	2.047333333	2.036333333	2.056666667
POS	21	2022-09-08 15:52	Left	3.874333333	3.948666667	4.050666667	4.122333333	4.077666667	3.970666667	3.863333333	3.752	3.599	3.454666667	3.300666667	3.162	3	2.890666667	2.788	2.702	2.615	2.539666667	2.499666667	2.439666667	2.386	2.345666667	2.307333333	2.281	2.245	2.217333333	2.187333333	2.165333333	2.142666667	2.116666667	2.087666667	2.066	2.065666667	2.058666667	2.046666667	2.034	2.023666667	2.013333333	2.017	2.017333333	2.025666667	2.002	1.99	1.984	1.973	1.987
POS	21	2022-09-08 15:52	Left	4.140666667	4.151666667	4.196666667	4.190666667	4.150666667	4.05	4.001	3.923333333	3.81	3.673333333	3.547666667	3.437333333	3.310333333	3.197	3.073	2.994	2.9	2.836	2.766	2.706666667	2.647666667	2.601333333	2.586333333	2.549333333	2.507333333	2.429333333	2.381666667	2.331666667	2.303666667	2.276	2.25	2.233	2.209333333	2.182333333	2.162333333	2.157	2.143	2.143666667	2.150666667	2.154666667	2.126	2.083	2.070666667	2.054333333	2.064	2.062333333
POS	22	2022-09-08 16:32	Right	7.127666667	7.114666667	7.131666667	7.126333333	7.156	7.132	7.100333333	6.997666667	6.900666667	6.764333333	6.641666667	6.532333333	6.408	6.271333333	6.133	6.009	5.916333333	5.789666667	5.686333333	5.578666667	5.517333333	5.482	5.440666667	5.405666667	5.366	5.340666667	5.314666667	5.274	5.230333333	5.192333333	5.189666667	5.188333333	5.175333333	5.173333333	5.160666667	5.165666667	5.106	5.087666667	5.029333333	5.006333333	4.988333333	4.995666667	5.032333333	5.042666667	5.108666667	5.123
POS	22	2022-09-08 16:33	Right	6.509333333	6.553666667	6.544333333	6.602333333	6.61	6.633666667	6.584333333	6.504	6.375	6.259	6.144	5.986	5.833	5.693666667	5.601333333	5.529	5.435	5.355	5.255	5.147	5.077666667	5.010333333	4.976333333	4.922333333	4.885666667	4.865333333	4.820666667	4.796333333	4.773333333	4.763333333	4.752333333	4.733666667	4.726333333	4.695333333	4.671	4.627333333	4.600333333	4.560333333	4.536666667	4.497666667	4.480666667	4.469	4.469	4.456	4.459666667	4.460666667
POS	22	2022-09-08 16:33	Right	6.9	6.898666667	6.887333333	6.882	6.912	6.883333333	6.829333333	6.692666667	6.557333333	6.397333333	6.256666667	6.105333333	5.979	5.847666667	5.764666667	5.683333333	5.606333333	5.497	5.407	5.326333333	5.288333333	5.237333333	5.19	5.141	5.103	5.049	4.998666667	4.955666667	4.936666667	4.913666667	4.879666667	4.846333333	4.804666667	4.770333333	4.735333333	4.697333333	4.667333333	4.659333333	4.656333333	4.638333333	4.597333333	4.558	4.53	4.503	4.495	4.499
POS	22	2022-09-08 16:34	Left	6.428666667	6.394666667	6.354666667	6.361	6.416333333	6.409	6.338666667	6.211333333	6.041666667	5.899666667	5.799333333	5.685666667	5.563333333	5.399333333	5.288333333	5.209666667	5.121666667	5.051333333	4.977	4.913666667	4.915333333	4.843333333	4.811333333	4.705333333	4.677666667	4.631666667	4.574666667	4.531	4.485	4.493	4.462	4.462	4.450333333	4.425	4.399	4.417	4.403333333	4.397666667	4.346666667	4.340333333	4.312333333	4.264333333	4.239	4.206666667	4.226333333	4.238
POS	22	2022-09-08 16:35	Left	6.018666667	6.000666667	5.956	5.927666667	5.903666667	5.868333333	5.777666667	5.672333333	5.515333333	5.358333333	5.181333333	5.035333333	4.895	4.777666667	4.669333333	4.595	4.518	4.445666667	4.376666667	4.333333333	4.299666667	4.274333333	4.246666667	4.213666667	4.168	4.1	4.067666667	4.039333333	4.027333333	4.002333333	3.973333333	3.937	3.887333333	3.848333333	3.812666667	3.806	3.798	3.816333333	3.815666667	3.811333333	3.796666667	3.769666667	3.758	3.747	3.743	3.748
POS	22	2022-09-08 16:36	Left	5.963666667	5.930666667	5.863	5.799	5.75	5.709	5.647	5.551666667	5.431333333	5.279	5.126	4.969666667	4.843333333	4.723333333	4.623666667	4.535666667	4.475	4.408333333	4.341	4.263333333	4.202666667	4.146	4.101	4.051	4.008	3.988666667	3.974333333	3.961333333	3.951666667	3.945666667	3.933666667	3.916333333	3.898333333	3.877333333	3.851333333	3.819333333	3.8	3.787	3.775	3.764	3.736666667	3.711666667	3.672333333	3.645666667	3.633666667	3.644
POS	22	2022-09-08 16:36	Left	5.812666667	5.834666667	5.783666667	5.781333333	5.769	5.792333333	5.741333333	5.632333333	5.472333333	5.309333333	5.123333333	4.957	4.804	4.682666667	4.549333333	4.444666667	4.360666667	4.293333333	4.242666667	4.181333333	4.142333333	4.092333333	4.041666667	3.997666667	3.967333333	3.952333333	3.932333333	3.916333333	3.913	3.899	3.869	3.834	3.796333333	3.770333333	3.755333333	3.76	3.761	3.759	3.75	3.744	3.733666667	3.724666667	3.708666667	3.698	3.703	3.725666667
POS	23	2022-09-13 09:48	Right	4.577333333	4.600333333	4.6	4.634	4.634333333	4.653333333	4.628333333	4.581	4.491	4.37	4.211666667	4.063333333	3.927	3.834	3.749	3.667	3.596666667	3.503333333	3.415333333	3.332666667	3.288	3.239	3.186	3.120666667	3.089333333	3.060333333	3.029333333	2.986333333	2.940666667	2.922666667	2.899666667	2.898	2.873	2.871666667	2.853666667	2.855666667	2.835	2.822	2.798	2.786	2.776	2.758	2.750666667	2.720333333	2.702333333	2.684666667
POS	23	2022-09-13 09:48	Right	4.815	4.826666667	4.819333333	4.84	4.828333333	4.814666667	4.782	4.757	4.691666667	4.604666667	4.475333333	4.339333333	4.192666667	4.070666667	3.966333333	3.887333333	3.824666667	3.747	3.675	3.590333333	3.542	3.481666667	3.429333333	3.381333333	3.335333333	3.304666667	3.245333333	3.207333333	3.162	3.131	3.096	3.064	3.05	3.026	3.004	2.985	2.978	2.965	2.944	2.925	2.914	2.913	2.908	2.902	2.893	2.905
POS	23	2022-09-13 09:49	Left	4.705333333	4.689666667	4.641666667	4.603666667	4.632666667	4.687333333	4.752333333	4.727333333	4.638333333	4.475666667	4.301333333	4.115	3.962333333	3.815	3.7	3.581666667	3.476666667	3.401666667	3.322666667	3.260666667	3.188666667	3.154666667	3.119333333	3.09	3.052	3.013333333	2.991333333	2.953	2.933666667	2.905666667	2.875	2.831	2.804666667	2.790333333	2.786333333	2.772666667	2.759	2.748	2.734666667	2.724666667	2.712666667	2.701	2.69	2.677666667	2.656666667	2.644666667
POS	23	2022-09-13 09:49	Left	4.649333333	4.662666667	4.677333333	4.707333333	4.754333333	4.789666667	4.825666667	4.778333333	4.7	4.515666667	4.325666667	4.114666667	3.944666667	3.796333333	3.672	3.569666667	3.484333333	3.416333333	3.338333333	3.264333333	3.202666667	3.155	3.111	3.075333333	3.026	2.991666667	2.943666667	2.929333333	2.902666667	2.891666667	2.872666667	2.858666667	2.821666667	2.803666667	2.759666667	2.735666667	2.703	2.710666667	2.703666667	2.692666667	2.671666667	2.650666667	2.638666667	2.626	2.620666667	2.610333333
POS	23	2022-09-13 09:49	Left	4.855	4.853666667	4.839333333	4.867333333	4.946666667	5.075333333	5.076	5.033	4.886333333	4.768666667	4.595333333	4.398333333	4.255666667	4.109666667	4.007333333	3.870333333	3.759	3.677	3.581	3.508	3.445666667	3.423666667	3.396666667	3.341	3.310666667	3.272666667	3.250333333	3.208666667	3.181333333	3.139666667	3.096666667	3.080666667	3.075333333	3.066333333	3.038333333	2.997333333	2.963333333	2.920333333	2.888	2.875666667	2.841666667	2.849	2.87	2.878	2.873666667	2.847666667
POS	23	2022-09-13 09:49	Right	4.782333333	4.777666667	4.793333333	4.801333333	4.805333333	4.795666667	4.766666667	4.696666667	4.592333333	4.444333333	4.286	4.118666667	3.963333333	3.836	3.722666667	3.621666667	3.530666667	3.455	3.392	3.338666667	3.287666667	3.247666667	3.208	3.169	3.135666667	3.097666667	3.063333333	3.026333333	3.002	2.988	2.974	2.964	2.944	2.922	2.890666667	2.859666667	2.845666667	2.826	2.814	2.792	2.781	2.766	2.748	2.725	2.706	2.687
POS	24	2022-09-13 10:40	Right	5.912	5.884333333	5.875333333	5.896666667	5.949666667	6.004	6.005	5.956	5.863666667	5.718333333	5.563	5.388	5.255666667	5.149333333	5.063333333	4.964333333	4.869666667	4.774333333	4.696333333	4.622333333	4.559333333	4.505333333	4.463	4.416	4.382	4.351	4.316	4.276	4.232	4.201	4.171	4.14	4.11	4.074	4.047666667	4.035333333	4.026	4.011333333	3.998333333	3.977333333	3.958333333	3.927333333	3.910333333	3.896	3.88	3.858
POS	24	2022-09-13 10:43	Left	5.781666667	5.782333333	5.771333333	5.762333333	5.752666667	5.737	5.714666667	5.650666667	5.545333333	5.397333333	5.239	5.081	4.929	4.799666667	4.680333333	4.588333333	4.483333333	4.397333333	4.302666667	4.223333333	4.145333333	4.076666667	4.021	3.972666667	3.931666667	3.889666667	3.852666667	3.818	3.783666667	3.754666667	3.721	3.697	3.665	3.648	3.619	3.593	3.566	3.543	3.521	3.493	3.464	3.429	3.403666667	3.374666667	3.354666667	3.337666667
POS	24	2022-09-13 10:43	Right	5.636	5.617333333	5.598666667	5.556	5.533666667	5.507333333	5.457666667	5.359666667	5.221333333	5.054333333	4.893333333	4.747333333	4.616333333	4.466666667	4.329333333	4.207333333	4.113333333	4.003333333	3.912333333	3.825666667	3.767666667	3.712333333	3.666	3.624	3.586	3.552	3.515	3.482	3.446	3.404	3.365	3.332666667	3.310333333	3.284333333	3.262333333	3.234666667	3.212666667	3.190666667	3.170333333	3.148333333	3.136333333	3.124333333	3.11	3.091	3.076	3.076
POS	24	2022-09-13 10:43	Right	5.278	5.284	5.255666667	5.189666667	5.102333333	5.065333333	5.017333333	4.951666667	4.804	4.672	4.522333333	4.384	4.234666667	4.097666667	3.976333333	3.876	3.78	3.692666667	3.617666667	3.562333333	3.506666667	3.454666667	3.404	3.359	3.322	3.293	3.265	3.240666667	3.204333333	3.181	3.154333333	3.141333333	3.104666667	3.086333333	3.086333333	3.083666667	3.088666667	3.062	3.036333333	3.020333333	3.021	3.04	3.042	3.043	3.049	3.06
POS	24	2022-09-13 10:44	Left	5.239	5.245	5.266	5.284	5.309666667	5.333666667	5.331	5.267333333	5.124333333	4.959	4.774666667	4.612666667	4.450333333	4.300333333	4.161	4.033666667	3.928666667	3.840666667	3.768666667	3.710333333	3.649	3.583	3.524	3.476	3.438	3.397	3.358	3.321666667	3.295666667	3.266666667	3.243666667	3.214666667	3.195333333	3.170333333	3.151333333	3.124333333	3.100333333	3.075333333	3.058333333	3.050333333	3.047	3.045	3.041	3.038	3.035	3.039
POS	24	2022-09-13 10:44	Left	5.143	5.15	5.165666667	5.186666667	5.209666667	5.223	5.217666667	5.167333333	5.060333333	4.913666667	4.748666667	4.582333333	4.426	4.281	4.14	4.013666667	3.905666667	3.816333333	3.739333333	3.661	3.587	3.517	3.463	3.415666667	3.376666667	3.340666667	3.314666667	3.286666667	3.258333333	3.227666667	3.205333333	3.184333333	3.17	3.151333333	3.137333333	3.118333333	3.101	3.083	3.072	3.062	3.049	3.032	3.013	2.993	2.986	2.982
POS	25	2022-09-13 11:12	Right	5.683	5.697	5.729	5.765	5.808	5.804333333	5.713666667	5.536666667	5.330333333	5.145	4.966	4.804	4.646666667	4.504333333	4.366	4.248666667	4.138666667	4.048666667	3.971	3.914333333	3.857	3.810666667	3.753333333	3.717333333	3.680333333	3.663	3.637	3.607	3.579	3.551	3.527	3.505	3.488	3.484	3.482	3.491	3.495	3.503	3.518666667	3.535666667	3.549666667	3.541	3.529	3.509	3.498	3.483
POS	25	2022-09-13 11:12	Right	5.785666667	5.784666667	5.857333333	5.843333333	5.830666667	5.778333333	5.725	5.628	5.447666667	5.327666667	5.169	5.044	4.874	4.769	4.630666667	4.514333333	4.372	4.291666667	4.225666667	4.208333333	4.181666667	4.166666667	4.131	4.102	4.055666667	4.023666667	3.980333333	3.955666667	3.920333333	3.904333333	3.874	3.85	3.823	3.802666667	3.772666667	3.734666667	3.699	3.683	3.668	3.659	3.655333333	3.671333333	3.700333333	3.734	3.762	3.799666667
POS	25	2022-09-13 11:12	Right	6.406666667	6.411666667	6.397	6.382	6.414333333	6.439333333	6.394666667	6.243333333	6.040333333	5.859	5.677	5.514666667	5.350333333	5.185666667	5.037666667	4.907333333	4.802333333	4.709333333	4.622666667	4.531666667	4.444	4.358666667	4.287333333	4.226666667	4.169666667	4.122	4.063	4.015	3.966	3.928666667	3.894333333	3.87	3.838	3.823	3.8	3.791	3.772	3.758	3.744	3.723	3.694	3.662	3.633	3.611	3.598	3.586
POS	25	2022-09-13 11:13	Left	5.780666667	5.761333333	5.700666667	5.669666667	5.646	5.627	5.566	5.446666667	5.273333333	5.071666667	4.866333333	4.675	4.496	4.336	4.190666667	4.056666667	3.944333333	3.848666667	3.77	3.704	3.635666667	3.584	3.535	3.493	3.454	3.425	3.404666667	3.389333333	3.376333333	3.363666667	3.355	3.343	3.342666667	3.336666667	3.341333333	3.333666667	3.317666667	3.291	3.259666667	3.232666667	3.199333333	3.167333333	3.136	3.12	3.108	3.106
POS	25	2022-09-13 11:13	Left	5.788	5.792333333	5.807666667	5.826666667	5.850333333	5.835333333	5.759666667	5.615666667	5.433333333	5.234666667	5.029333333	4.835333333	4.662333333	4.507333333	4.364	4.221	4.102	4.002666667	3.920666667	3.837666667	3.771666667	3.718333333	3.672666667	3.619666667	3.581666667	3.552	3.538666667	3.524666667	3.512666667	3.492	3.475666667	3.464333333	3.452333333	3.427666667	3.397666667	3.371666667	3.349666667	3.323666667	3.292666667	3.259333333	3.234333333	3.207333333	3.182333333	3.155333333	3.129	3.117
POS	25	2022-09-13 11:13	Left	5.703333333	5.702333333	5.699	5.729333333	5.751666667	5.773	5.699	5.566	5.372	5.169333333	4.973	4.786333333	4.616333333	4.458	4.319666667	4.189666667	4.075333333	3.967333333	3.877	3.806	3.748333333	3.703333333	3.643	3.586666667	3.530666667	3.496	3.462	3.428	3.399666667	3.369666667	3.351333333	3.332333333	3.317	3.301	3.285333333	3.270666667	3.261666667	3.255333333	3.261	3.259	3.252	3.24	3.221333333	3.215333333	3.206666667	3.213333333
POS	27	2022-09-13 14:17	Right	6.034333333	6.014333333	6.018666667	6.009333333	6.02	6.007	5.975	5.912	5.813	5.69	5.551666667	5.430333333	5.306	5.2	5.093	4.999	4.895666667	4.800666667	4.710666667	4.638	4.568666667	4.514333333	4.462	4.419	4.364	4.324	4.286	4.26	4.227	4.191	4.154	4.124666667	4.094666667	4.075333333	4.056333333	4.055	4.041	4.013333333	3.981333333	3.965333333	3.950333333	3.919333333	3.890333333	3.863	3.849	3.833
POS	27	2022-09-13 14:18	Left	5.367	5.371	5.365	5.373	5.375	5.374	5.342333333	5.288666667	5.190666667	5.080333333	4.95	4.804	4.677	4.555666667	4.461666667	4.363333333	4.261333333	4.172	4.088666667	4.025666667	3.964666667	3.9	3.851666667	3.808333333	3.775	3.721	3.677	3.635	3.611	3.577	3.552666667	3.517333333	3.485	3.449333333	3.426666667	3.404	3.374	3.342	3.320666667	3.299666667	3.273666667	3.263666667	3.246666667	3.234666667	3.210666667	3.203333333
POS	27	2022-09-13 14:18	Right	5.795666667	5.799666667	5.794666667	5.792666667	5.786666667	5.773	5.726666667	5.642333333	5.517333333	5.377	5.214666667	5.058333333	4.907333333	4.780333333	4.656	4.543	4.432	4.338	4.247666667	4.157666667	4.080333333	3.999333333	3.942	3.885	3.838333333	3.786333333	3.738	3.707333333	3.675333333	3.645666667	3.618	3.590666667	3.557666667	3.519666667	3.49	3.461	3.433666667	3.399333333	3.364333333	3.341333333	3.323666667	3.312666667	3.288666667	3.273333333	3.257	3.256
POS	27	2022-09-13 14:18	Right	5.917	5.905333333	5.889666667	5.880666667	5.876333333	5.862	5.83	5.76	5.654	5.498	5.343	5.192	5.059	4.947	4.829666667	4.734666667	4.617333333	4.527	4.435333333	4.357	4.273	4.203333333	4.138333333	4.094333333	4.031	3.997	3.949	3.923	3.878	3.845	3.809666667	3.791666667	3.757666667	3.732	3.705666667	3.686333333	3.655	3.619	3.584333333	3.562666667	3.529666667	3.501333333	3.47	3.450333333	3.438666667	3.431
POS	27	2022-09-13 14:19	Left	5.547	5.547	5.552	5.570333333	5.583666667	5.586	5.526666667	5.414333333	5.263	5.11	4.956	4.815666667	4.676333333	4.553	4.427	4.319666667	4.231666667	4.142333333	4.067666667	3.984333333	3.910666667	3.832666667	3.766666667	3.710333333	3.66	3.608	3.569	3.524	3.486666667	3.442666667	3.412333333	3.383666667	3.367666667	3.351	3.338	3.313	3.291	3.262	3.242666667	3.209333333	3.189	3.155333333	3.141333333	3.113333333	3.1	3.076
POS	27	2022-09-13 14:19	Left	5.464666667	5.463666667	5.450666667	5.433333333	5.415	5.403	5.392333333	5.356666667	5.275666667	5.151333333	5.022	4.886666667	4.768333333	4.634333333	4.52	4.413	4.325666667	4.238	4.157666667	4.089666667	4.024333333	3.965333333	3.915	3.866	3.820333333	3.767333333	3.718333333	3.685	3.651	3.624	3.588	3.567	3.536666667	3.512666667	3.473666667	3.45	3.418666667	3.387666667	3.350333333	3.312666667	3.288666667	3.263666667	3.238666667	3.209333333	3.186333333	3.172
POS	27	2022-09-13 14:19	Left	5.592666667	5.673	5.783333333	5.896333333	5.919333333	5.920333333	5.849666667	5.771666667	5.614666667	5.455666667	5.241333333	5.057333333	4.893	4.765666667	4.647666667	4.536333333	4.439333333	4.336	4.253	4.169	4.107	4.051	3.990666667	3.930333333	3.866	3.816333333	3.780333333	3.741666667	3.701333333	3.658333333	3.633	3.603	3.57	3.538666667	3.512666667	3.499666667	3.475	3.446	3.415666667	3.394333333	3.383	3.367333333	3.349666667	3.332666667	3.313333333	3.299
POS	28	2022-09-13 15:37	Right	4.862	4.863	4.847	4.841666667	4.844333333	4.862333333	4.864666667	4.828	4.752666667	4.648333333	4.537	4.432	4.324	4.228666667	4.129333333	4.047333333	3.970333333	3.902333333	3.834333333	3.769333333	3.708333333	3.653	3.609	3.569	3.541	3.501	3.471666667	3.445666667	3.418666667	3.399666667	3.360666667	3.340333333	3.305666667	3.316666667	3.326	3.346	3.34	3.322666667	3.302666667	3.294333333	3.312666667	3.341333333	3.370333333	3.386	3.406	3.420333333
POS	28	2022-09-13 15:38	Left	4.411666667	4.416666667	4.416	4.409	4.378	4.323	4.320666667	4.299333333	4.263333333	4.137666667	4.006	3.865	3.738	3.619666667	3.523333333	3.435666667	3.360333333	3.293333333	3.222333333	3.168666667	3.124333333	3.094666667	3.059333333	3.020333333	2.988	2.964	2.948	2.934	2.923	2.918	2.921	2.914	2.906	2.9	2.908	2.922	2.919	2.919	2.913	2.926	2.924	2.914	2.906	2.895	2.892	2.881
POS	28	2022-09-13 15:38	Right	4.616333333	4.624333333	4.636	4.651	4.632	4.636	4.603666667	4.550666667	4.430666667	4.293	4.137666667	3.993333333	3.845	3.718	3.605	3.508666667	3.420333333	3.329333333	3.247666667	3.189666667	3.140333333	3.097333333	3.052333333	3.016333333	2.983	2.941	2.905	2.869	2.855	2.834	2.812	2.786	2.764	2.754	2.734	2.726666667	2.712666667	2.708666667	2.693	2.678	2.669666667	2.664333333	2.674	2.674333333	2.682333333	2.687666667
POS	28	2022-09-13 15:38	Right	4.552333333	4.547333333	4.555	4.55	4.566	4.567	4.543	4.475	4.353	4.23	4.079	3.963666667	3.850666667	3.760333333	3.663333333	3.572666667	3.481666667	3.408666667	3.334666667	3.283333333	3.230333333	3.190333333	3.150666667	3.114333333	3.078666667	3.043333333	3.011333333	2.981	2.954	2.932	2.91	2.891	2.873	2.859	2.839	2.817	2.800666667	2.788666667	2.781666667	2.764	2.750666667	2.738333333	2.738333333	2.733333333	2.727333333	2.725
POS	28	2022-09-13 15:39	Left	4.597333333	4.604666667	4.604333333	4.602333333	4.577	4.56	4.553	4.534333333	4.467333333	4.343333333	4.208	4.066	3.945666667	3.817333333	3.695333333	3.585333333	3.498	3.422333333	3.351	3.281	3.221	3.172	3.133	3.097333333	3.061333333	3.026333333	3.002	2.983	2.971	2.959	2.947	2.944666667	2.939666667	2.934666667	2.931	2.926	2.929	2.926333333	2.932333333	2.929333333	2.928333333	2.921666667	2.915666667	2.916333333	2.922333333	2.928333333
POS	28	2022-09-13 15:39	Left	4.567666667	4.569666667	4.568	4.568	4.55	4.549	4.537	4.52	4.448	4.346	4.213	4.08	3.939	3.818666667	3.700333333	3.599	3.504666667	3.418333333	3.349	3.282	3.234333333	3.183333333	3.143333333	3.106	3.075333333	3.049333333	3.031333333	3.010333333	2.982333333	2.965333333	2.965	2.969	2.96	2.947	2.929333333	2.912333333	2.899333333	2.904	2.904	2.898	2.887	2.873	2.861	2.852	2.85	2.852
POS	29	2022-09-13 16:05	Right	6.302	6.302	6.295	6.293	6.285	6.292333333	6.299666667	6.321666667	6.305333333	6.261	6.153333333	6.026333333	5.878333333	5.751666667	5.655666667	5.574666667	5.493	5.411666667	5.332333333	5.262	5.177	5.105	5.032	4.975	4.916	4.859	4.798666667	4.740666667	4.705333333	4.672666667	4.646333333	4.609666667	4.561333333	4.506333333	4.457	4.425	4.401	4.366	4.33	4.287	4.257	4.227	4.209	4.188666667	4.174666667	4.147666667
POS	29	2022-09-13 16:05	Right	6.07	6.068333333	6.090666667	6.104	6.115666667	6.098666667	6.074666667	6.033	5.957666667	5.838666667	5.707333333	5.547333333	5.385	5.255	5.178	5.145	5.096	5.039	4.967666667	4.893666667	4.825333333	4.759333333	4.709	4.672333333	4.642333333	4.595666667	4.553333333	4.516333333	4.484666667	4.450666667	4.414333333	4.363666667	4.331333333	4.302666667	4.294666667	4.273666667	4.238666667	4.211333333	4.180333333	4.166333333	4.141666667	4.126666667	4.113333333	4.119	4.112	4.111
POS	29	2022-09-13 16:06	Left	6.524333333	6.509333333	6.491333333	6.479	6.493666667	6.512333333	6.502333333	6.430666667	6.301333333	6.145333333	5.979	5.803	5.637666667	5.483333333	5.366333333	5.258333333	5.161666667	5.069333333	4.980333333	4.906	4.833	4.767	4.705	4.640666667	4.597333333	4.556	4.525	4.482	4.45	4.401666667	4.366666667	4.328666667	4.306	4.269	4.241	4.207	4.189666667	4.162666667	4.139666667	4.115666667	4.091666667	4.078666667	4.067	4.055	4.050666667	4.035333333
POS	29	2022-09-13 16:06	Right	6.431666667	6.443	6.454666667	6.454	6.437666667	6.441333333	6.443333333	6.420333333	6.343333333	6.194	6.019666667	5.841666667	5.714333333	5.595333333	5.488	5.358	5.249666667	5.150333333	5.082333333	5.005666667	4.928666667	4.855666667	4.800333333	4.763	4.725666667	4.677666667	4.627333333	4.575333333	4.549333333	4.523333333	4.511333333	4.486333333	4.465666667	4.426666667	4.380666667	4.336	4.302	4.271	4.243	4.212	4.195666667	4.185333333	4.161333333	4.135333333	4.104333333	4.096
POS	29	2022-09-13 16:07	Left	6.450333333	6.452	6.432	6.422666667	6.446	6.452333333	6.430666667	6.334333333	6.195333333	6.028666667	5.843666667	5.678666667	5.531	5.39	5.252666667	5.131333333	5.018	4.917	4.817666667	4.748666667	4.691666667	4.634333333	4.567333333	4.508	4.451333333	4.407	4.375	4.336666667	4.303666667	4.260666667	4.225	4.185	4.142	4.114666667	4.086666667	4.064333333	4.040333333	4.008333333	3.983333333	3.963333333	3.950333333	3.939333333	3.917333333	3.895	3.872	3.85
POS	29	2022-09-13 16:07	Left	6.236666667	6.240666667	6.230333333	6.226333333	6.228333333	6.244	6.225	6.151	6.027	5.901666667	5.772666667	5.634666667	5.485666667	5.346333333	5.229	5.109	4.996666667	4.883333333	4.801	4.728	4.680333333	4.623666667	4.570333333	4.515	4.462666667	4.414	4.379	4.359	4.333	4.301	4.262	4.242	4.222	4.199	4.159666667	4.125333333	4.093333333	4.079666667	4.059	4.037333333	4.012333333	4.002	4	3.989666667	3.965666667	3.943333333
POS	31	2022-09-27 09:31	Right	5.004333333	4.983666667	4.985333333	4.961666667	4.973333333	4.974333333	4.989	4.966333333	4.888666667	4.777666667	4.633333333	4.469	4.348	4.251666667	4.194666667	4.107333333	4.028666667	3.962333333	3.904333333	3.859	3.819333333	3.797333333	3.772333333	3.748333333	3.714333333	3.684333333	3.681666667	3.673666667	3.675333333	3.654666667	3.636666667	3.613	3.600666667	3.584666667	3.565666667	3.546	3.534	3.529333333	3.519333333	3.519	3.512666667	3.519333333	3.520333333	3.533	3.544333333	3.567333333
POS	31	2022-09-27 09:31	Right	5.057666667	5.058	5.078666667	5.084	5.097	5.14	5.173	5.152	5.063666667	4.947333333	4.825333333	4.672333333	4.489666667	4.356333333	4.228333333	4.156	4.060666667	3.985333333	3.907	3.834666667	3.786333333	3.741	3.702	3.660333333	3.619333333	3.591666667	3.585333333	3.582666667	3.584666667	3.587666667	3.595333333	3.592333333	3.582666667	3.586666667	3.588333333	3.593	3.585333333	3.570333333	3.555333333	3.551333333	3.557666667	3.563	3.566	3.582666667	3.600666667	3.615666667
POS	31	2022-09-27 09:32	Left	5.310333333	5.311333333	5.297	5.296	5.292	5.292	5.259	5.186	5.055666667	4.900666667	4.717333333	4.546666667	4.374333333	4.24	4.112333333	4.005	3.889	3.801	3.707333333	3.661333333	3.619333333	3.588	3.549666667	3.525333333	3.512333333	3.488666667	3.449	3.422	3.402	3.399	3.382	3.37	3.364666667	3.364666667	3.363666667	3.364666667	3.364666667	3.366666667	3.345	3.344666667	3.347333333	3.372	3.385	3.392	3.389	3.388
POS	31	2022-09-27 09:32	Left	5.205	5.209666667	5.183666667	5.181666667	5.182666667	5.196666667	5.185333333	5.139333333	5.047333333	4.919333333	4.767333333	4.62	4.488	4.368	4.251	4.134	4.025666667	3.933	3.856666667	3.787666667	3.722	3.669	3.633	3.6	3.567	3.527	3.494	3.463	3.442	3.413666667	3.390333333	3.367333333	3.350666667	3.338666667	3.329333333	3.331	3.332	3.332	3.329	3.324	3.332	3.336333333	3.348666667	3.358666667	3.353666667	3.351666667
POS	31	2022-09-27 09:32	Left	5.376	5.365	5.343	5.316	5.312	5.307333333	5.294333333	5.232333333	5.136	5.004	4.842666667	4.688333333	4.546	4.432	4.321666667	4.200666667	4.093666667	4.001666667	3.939333333	3.88	3.826666667	3.774666667	3.733666667	3.696	3.668	3.633	3.609	3.583	3.573	3.553	3.529	3.507	3.493	3.49	3.485	3.483	3.471	3.432	3.404666667	3.408666667	3.434333333	3.451333333	3.454	3.46	3.463	3.469333333
POS	31	2022-09-27 09:32	Right	5.295	5.297	5.294	5.299	5.313666667	5.329666667	5.313666667	5.251	5.144	4.999	4.826666667	4.663333333	4.509	4.374	4.236666667	4.115333333	4.001333333	3.913	3.852	3.803666667	3.755666667	3.703666667	3.668666667	3.652	3.634	3.609	3.572	3.539	3.516	3.478	3.449	3.414	3.396666667	3.376666667	3.351666667	3.322666667	3.306333333	3.297	3.295333333	3.288333333	3.285666667	3.283666667	3.28	3.28	3.279	3.28
POS	32	2022-09-27 11:05	Right	4.637	4.597666667	4.472666667	4.407666667	4.400666667	4.448666667	4.450666667	4.407666667	4.320666667	4.212666667	4.094666667	3.982333333	3.867	3.749	3.647666667	3.558333333	3.487	3.417	3.362333333	3.307666667	3.258	3.208666667	3.167666667	3.144333333	3.122333333	3.108	3.089	3.075	3.058	3.048	3.032	3.021	3.009	2.997	2.987	2.971	2.963	2.945	2.937	2.917	2.913	2.907	2.911	2.909	2.911	2.919
POS	32	2022-09-27 11:05	Right	4.868	4.86	4.854666667	4.844333333	4.842	4.832	4.806333333	4.748333333	4.644666667	4.526333333	4.394333333	4.27	4.137	4.017666667	3.899333333	3.795333333	3.7	3.623666667	3.555	3.489	3.422333333	3.365666667	3.314	3.276666667	3.237666667	3.212333333	3.187333333	3.165333333	3.140333333	3.120333333	3.108	3.091	3.069	3.051	3.044	3.036	3.021	3.009	3.004	3	2.988	2.977	2.967	2.963	2.958	2.963
POS	32	2022-09-27 11:06	Left	4.401333333	4.392333333	4.366	4.353	4.345	4.367666667	4.355666667	4.301666667	4.192666667	4.060666667	3.927333333	3.785333333	3.656666667	3.535666667	3.439333333	3.345333333	3.268333333	3.200333333	3.148666667	3.106333333	3.075333333	3.053	3.032	3.006	2.979	2.958	2.937	2.919	2.905	2.894	2.879	2.869	2.859	2.859	2.851	2.84	2.835	2.831	2.837	2.841	2.838	2.83	2.816	2.814	2.811	2.809666667
POS	32	2022-09-27 11:06	Left	4.374333333	4.36	4.313666667	4.273333333	4.243666667	4.230666667	4.211	4.154666667	4.060666667	3.942333333	3.827333333	3.71	3.601666667	3.496333333	3.406333333	3.324666667	3.26	3.205666667	3.155666667	3.111333333	3.072666667	3.039333333	3.012333333	2.99	2.973	2.950666667	2.933666667	2.919666667	2.917	2.905	2.893	2.878	2.871	2.861	2.854	2.847	2.843	2.836	2.826	2.815	2.805666667	2.813333333	2.819333333	2.822666667	2.829	2.838
POS	32	2022-09-27 11:06	Left	4.054666667	4.048666667	4.072333333	4.097333333	4.120666667	4.135666667	4.142	4.119666667	4.057333333	3.961	3.851	3.739666667	3.616666667	3.516333333	3.418333333	3.348	3.278	3.217	3.162333333	3.121333333	3.084666667	3.056333333	3.033333333	3.015	2.999	2.985	2.98	2.968	2.965	2.953	2.949	2.94	2.94	2.926	2.924	2.914	2.919	2.907	2.905	2.899	2.907	2.919	2.928	2.935	2.936	2.940333333
POS	32	2022-09-27 11:06	Right	4.877333333	4.854666667	4.751333333	4.661333333	4.606666667	4.583	4.548333333	4.476666667	4.382333333	4.269666667	4.148	4.049666667	3.932	3.803333333	3.658333333	3.549	3.462	3.394	3.327	3.270666667	3.223666667	3.193333333	3.159666667	3.125333333	3.094333333	3.071333333	3.056333333	3.038333333	3.022	3.007	2.992	2.981	2.969	2.956	2.938	2.922	2.909	2.899	2.894	2.891	2.883	2.872	2.863	2.867666667	2.875666667	2.886666667
POS	33	2022-09-27 13:44	Right	4.756333333	4.747333333	4.752	4.753	4.761	4.776	4.754	4.681	4.535333333	4.362333333	4.182333333	4.015	3.867666667	3.735333333	3.612	3.495	3.398	3.314	3.245	3.185	3.132666667	3.090666667	3.053333333	3.025333333	2.999	2.974	2.955	2.936666667	2.919666667	2.904666667	2.891	2.886	2.874	2.880666667	2.885666667	2.905666667	2.916	2.93	2.936	2.939	2.939	2.941	2.94	2.949666667	2.958666667	2.972666667
POS	33	2022-09-27 13:44	Right	5.197	5.198	5.178333333	5.169333333	5.156333333	5.148	5.125	5.062	4.946	4.795	4.633666667	4.480333333	4.327	4.190666667	4.055333333	3.943333333	3.833333333	3.745333333	3.656	3.582	3.516	3.462	3.415666667	3.368666667	3.334333333	3.306333333	3.279333333	3.256333333	3.235333333	3.225	3.210333333	3.192333333	3.174333333	3.159	3.147	3.133	3.124	3.109	3.092	3.072	3.059	3.044	3.03	3.015	3.011	3.005
POS	33	2022-09-27 13:45	Left	5.184666667	5.182666667	5.16	5.15	5.149	5.162	5.159	5.094666667	4.962666667	4.770666667	4.578666667	4.393333333	4.218	4.060666667	3.915333333	3.794333333	3.676333333	3.568	3.486666667	3.414666667	3.365	3.317	3.277	3.233	3.186666667	3.145666667	3.114333333	3.093333333	3.083	3.072333333	3.059333333	3.048333333	3.042	3.042	3.033	3.013333333	2.999333333	2.992333333	2.992	2.987	2.971	2.957	2.941333333	2.927333333	2.919333333	2.913
POS	33	2022-09-27 13:45	Right	4.896333333	4.891333333	4.893	4.894	4.889333333	4.887333333	4.848333333	4.775	4.647	4.499	4.335	4.169	4.015	3.877666667	3.754333333	3.641666667	3.547333333	3.466333333	3.389666667	3.321	3.261	3.22	3.185666667	3.161333333	3.132	3.109	3.083333333	3.057333333	3.032333333	3.016	3.002	2.988	2.981	2.978	2.974	2.968	2.968	2.972	2.973	2.979	2.982	2.99	2.996	3.001	3.001	3.011
POS	33	2022-09-27 13:46	Left	4.772333333	4.769333333	4.749333333	4.718333333	4.690333333	4.675333333	4.620333333	4.507333333	4.324	4.138666667	3.963333333	3.822	3.686	3.56	3.448666667	3.342333333	3.241	3.146	3.067	3.01	2.963	2.929	2.894	2.862	2.831	2.804	2.783	2.758	2.737666667	2.714666667	2.705666667	2.68	2.666666667	2.649333333	2.643333333	2.618333333	2.609333333	2.608333333	2.630333333	2.638333333	2.645	2.654	2.659	2.67	2.672	2.685333333
POS	33	2022-09-27 13:46	Left	4.758333333	4.760333333	4.764	4.754333333	4.725333333	4.688333333	4.643	4.541666667	4.376666667	4.174333333	4.008333333	3.866	3.761	3.646	3.527666667	3.403333333	3.305333333	3.217333333	3.146333333	3.077333333	3.032333333	2.984333333	2.944	2.901	2.872	2.852	2.833	2.809	2.783	2.763	2.749	2.735666667	2.719666667	2.702666667	2.686	2.667666667	2.657333333	2.65	2.643333333	2.634666667	2.626	2.624	2.626	2.626	2.63	2.635666667
POS	34	2022-09-27 14:15	Right	6.022666667	6.041333333	6.060666667	6.067666667	6.084	6.084	6.073666667	6.000666667	5.895666667	5.749	5.569	5.385666667	5.221333333	5.082	4.960666667	4.841333333	4.737333333	4.631666667	4.554666667	4.469333333	4.395	4.32	4.264	4.219	4.18	4.144	4.11	4.082	4.058	4.040666667	4.018666667	4.007666667	3.996	3.984666667	3.983333333	3.97	3.969	3.952	3.952	3.948	3.942333333	3.932333333	3.917333333	3.903	3.893	3.882
POS	34	2022-09-27 14:16	Left	5.881666667	5.883666667	5.887	5.891	5.900666667	5.905333333	5.887333333	5.802666667	5.669	5.492666667	5.337333333	5.172666667	5.024666667	4.870666667	4.739666667	4.618333333	4.509333333	4.406333333	4.32	4.238333333	4.164	4.095333333	4.043666667	3.985666667	3.942333333	3.903	3.884	3.855333333	3.819666667	3.780666667	3.759333333	3.732333333	3.704333333	3.671333333	3.646	3.618	3.577	3.548666667	3.530333333	3.531	3.522333333	3.517666667	3.496	3.473666667	3.452333333	3.429333333
POS	34	2022-09-27 14:16	Right	5.923666667	5.912666667	5.889	5.886	5.896	5.906	5.872666667	5.795666667	5.665666667	5.511666667	5.357333333	5.200666667	5.056666667	4.905333333	4.773333333	4.648	4.543	4.455	4.370666667	4.292666667	4.206333333	4.135666667	4.075666667	4.032	3.986	3.942666667	3.900333333	3.867	3.836	3.794333333	3.767333333	3.735333333	3.719	3.69	3.657	3.624	3.593	3.578	3.556	3.537	3.515	3.505	3.497	3.487	3.48	3.473
POS	34	2022-09-27 14:16	Right	6.135666667	6.140666667	6.159333333	6.162666667	6.145666667	6.121333333	6.074	5.998	5.862666667	5.711666667	5.544666667	5.391666667	5.243333333	5.111	4.980666667	4.877333333	4.779333333	4.683333333	4.582	4.503333333	4.433	4.375	4.315333333	4.267666667	4.225	4.183	4.139	4.098	4.069	4.043	4.014	3.981666667	3.959333333	3.935333333	3.916333333	3.894333333	3.879	3.865	3.85	3.838	3.826	3.813	3.797	3.777	3.761	3.755
POS	34	2022-09-27 14:17	Left	5.723666667	5.734666667	5.739	5.75	5.748	5.75	5.698	5.594666667	5.440333333	5.278666667	5.101333333	4.919333333	4.750333333	4.602333333	4.478	4.356	4.239	4.129	4.037	3.966	3.904	3.846666667	3.799333333	3.750333333	3.711333333	3.671333333	3.64	3.607	3.584	3.554	3.526	3.495	3.471	3.453666667	3.436666667	3.414666667	3.387	3.364	3.347	3.331666667	3.308666667	3.291666667	3.271	3.254666667	3.237333333	3.234
POS	34	2022-09-27 14:17	Left	5.991666667	6.005666667	6.001666667	5.994666667	5.974666667	5.947	5.91	5.822	5.692	5.521	5.356666667	5.190333333	5.039	4.883	4.742666667	4.614333333	4.509333333	4.407333333	4.322	4.234666667	4.164666667	4.104	4.054	4.008	3.962	3.921666667	3.896333333	3.864	3.823333333	3.774333333	3.726666667	3.687333333	3.648333333	3.612	3.573	3.53	3.49	3.459	3.427	3.404666667	3.380333333	3.365333333	3.365333333	3.357666667	3.356666667	3.341
POS	35	2022-09-27 14:47	Right	6.121666667	6.130666667	6.143	6.154	6.162	6.149	6.092	5.961	5.781666667	5.579333333	5.387	5.205	5.043	4.882	4.728666667	4.581333333	4.449	4.328666667	4.216333333	4.127333333	4.044333333	3.971333333	3.888	3.823666667	3.759333333	3.716333333	3.661666667	3.624	3.586	3.562	3.534	3.519666667	3.506666667	3.495666667	3.478	3.465666667	3.464333333	3.462	3.464	3.464	3.464	3.469	3.469333333	3.482666667	3.487	3.509666667
POS	35	2022-09-27 14:48	Right	6.194666667	6.202666667	6.203	6.195333333	6.187666667	6.185666667	6.132333333	5.982	5.775666667	5.549333333	5.363	5.161	4.977	4.786666667	4.627333333	4.481	4.342	4.218	4.11	4.026666667	3.954333333	3.887	3.828333333	3.772333333	3.732333333	3.688	3.645	3.598	3.562	3.536666667	3.514666667	3.494666667	3.475	3.456	3.433	3.421	3.415	3.430666667	3.442333333	3.46	3.467	3.471333333	3.480666667	3.507666667	3.538666667	3.575333333
POS	35	2022-09-27 14:48	Right	5.995666667	5.996	6.001666667	6.006	6.021	6.01	5.989666667	5.885	5.716	5.504333333	5.303666667	5.132333333	4.96	4.794666667	4.615666667	4.462666667	4.329333333	4.215	4.111333333	4.014333333	3.933	3.869	3.810333333	3.752333333	3.696	3.658666667	3.632666667	3.606666667	3.579666667	3.554666667	3.535	3.515	3.503	3.503666667	3.509666667	3.516333333	3.518333333	3.533	3.552333333	3.577333333	3.591333333	3.601	3.607333333	3.615666667	3.628	3.636
POS	35	2022-09-27 14:49	Left	5.069	5.073	5.068	5.07	5.081	5.098666667	5.113	5.069	4.955333333	4.792666667	4.616666667	4.448333333	4.276333333	4.127666667	3.990333333	3.875	3.761	3.659666667	3.571666667	3.491333333	3.425333333	3.376333333	3.318333333	3.272333333	3.225333333	3.201666667	3.172666667	3.140333333	3.104	3.08	3.064	3.056	3.036	3.012	2.982	2.972	2.966	2.966	2.958	2.944	2.935	2.929	2.929	2.924	2.915	2.922666667
POS	35	2022-09-27 14:49	Left	5.913666667	5.881666667	5.84	5.796	5.745666667	5.688666667	5.584666667	5.445666667	5.271333333	5.09	4.942	4.772666667	4.609333333	4.449	4.319	4.206	4.085666667	3.983666667	3.878333333	3.803333333	3.713	3.645	3.576	3.529	3.484666667	3.437666667	3.396666667	3.367	3.348	3.324666667	3.300666667	3.282666667	3.272	3.271666667	3.270666667	3.278666667	3.281666667	3.298333333	3.323	3.365333333	3.401666667	3.432666667	3.457666667	3.483666667	3.519	3.561
POS	35	2022-09-27 14:49	Left	5.183333333	5.178333333	5.186666667	5.194666667	5.203666667	5.199	5.174	5.108	4.979	4.815	4.664	4.496	4.360333333	4.211	4.092333333	3.968333333	3.857	3.753	3.669	3.579	3.516	3.447	3.406	3.358	3.322	3.287	3.260666667	3.223666667	3.193333333	3.163333333	3.153	3.139333333	3.126333333	3.103333333	3.092	3.081	3.081	3.070333333	3.062333333	3.057333333	3.055	3.052	3.045	3.045	3.051	3.063
POS	36	2022-09-27 15:54	Right	4.805333333	4.812	4.770333333	4.739	4.697	4.692	4.684	4.66	4.597	4.501	4.383	4.253	4.120666667	3.997666667	3.881333333	3.769333333	3.649	3.541	3.441666667	3.346333333	3.264333333	3.193333333	3.132333333	3.086	3.046	3.016333333	2.984333333	2.946333333	2.923	2.899	2.882	2.862	2.854	2.852	2.84	2.824	2.816	2.833	2.861666667	2.892666667	2.924333333	2.953666667	2.976666667	2.989	2.998	3.01
POS	36	2022-09-27 15:55	Left	4.921333333	4.926333333	4.901	4.889333333	4.877333333	4.895333333	4.891333333	4.843333333	4.752333333	4.615666667	4.469333333	4.318333333	4.161666667	4.009666667	3.870333333	3.748	3.634	3.527666667	3.437666667	3.359333333	3.291333333	3.237333333	3.190333333	3.153666667	3.118333333	3.091333333	3.06	3.035	3.011	2.995	2.975	2.957	2.938	2.918	2.906	2.89	2.881666667	2.865666667	2.854666667	2.839	2.823	2.810666667	2.800333333	2.788333333	2.777666667	2.77
POS	36	2022-09-27 15:55	Left	5.082	5.071	5.01	4.961666667	4.971666667	5.024666667	5.056666667	5.002	4.906666667	4.770666667	4.619	4.467	4.321	4.196666667	4.070666667	3.945333333	3.823333333	3.718666667	3.625666667	3.539666667	3.472	3.408666667	3.360666667	3.305666667	3.267666667	3.224666667	3.191333333	3.163333333	3.136333333	3.116333333	3.100333333	3.091	3.085	3.070333333	3.057333333	3.043333333	3.033	3.032	3.026	3.035	3.037	3.038	3.032	3.038	3.048	3.063
POS	36	2022-09-27 15:55	Right	4.890333333	4.887666667	4.871666667	4.872	4.867	4.866	4.835	4.772	4.657666667	4.507333333	4.358	4.213	4.068666667	3.920333333	3.792	3.678	3.562	3.453666667	3.342333333	3.276	3.224333333	3.186666667	3.140666667	3.093666667	3.057333333	3.020333333	2.988	2.968	2.944666667	2.920666667	2.892666667	2.866	2.859	2.862666667	2.881666667	2.893666667	2.897	2.893	2.887	2.874	2.869	2.853	2.851	2.853666667	2.859666667	2.868333333
POS	36	2022-09-27 15:55	Right	4.900333333	4.918333333	4.949	4.957333333	4.932666667	4.919	4.906666667	4.870333333	4.794333333	4.659333333	4.511333333	4.356	4.213	4.077	3.943666667	3.826333333	3.723666667	3.625666667	3.545666667	3.469666667	3.410666667	3.342333333	3.288666667	3.230666667	3.196666667	3.159666667	3.131333333	3.095333333	3.083	3.061333333	3.042333333	3.019333333	3.013	3.013	3.019	3.035	3.046	3.066333333	3.085333333	3.110333333	3.118	3.130333333	3.161333333	3.187666667	3.216333333	3.214666667
POS	36	2022-09-27 15:56	Left	4.790666667	4.777333333	4.744666667	4.730333333	4.715333333	4.697	4.658	4.598	4.503	4.376	4.238	4.093	3.954666667	3.813333333	3.685	3.562	3.455666667	3.358333333	3.275333333	3.208333333	3.152666667	3.104666667	3.060666667	3.023333333	2.985	2.956	2.932	2.911	2.889	2.868	2.842	2.832666667	2.810666667	2.807333333	2.780666667	2.764666667	2.747666667	2.743333333	2.743333333	2.749666667	2.757	2.761	2.765	2.771	2.787666667	2.804333333
POS	37	2022-10-11 10:54	Right	7.016333333	7.003333333	7.016333333	7.018333333	7.039333333	7.039333333	7.023333333	6.965333333	6.848	6.688	6.502	6.318	6.143666667	5.981333333	5.834	5.69	5.552666667	5.426333333	5.316333333	5.217333333	5.121333333	5.031666667	4.942333333	4.876	4.810333333	4.764666667	4.711666667	4.674666667	4.640333333	4.621333333	4.61	4.609	4.614	4.617	4.629	4.647	4.672	4.701333333	4.735333333	4.778666667	4.821666667	4.866666667	4.908666667	4.950333333	4.993	5.038
POS	37	2022-10-11 10:55	Left	7.359	7.353333333	7.339333333	7.342	7.351	7.353	7.321	7.233666667	7.090666667	6.908666667	6.713333333	6.506	6.322666667	6.145333333	5.98	5.811	5.663	5.519	5.381666667	5.253	5.138666667	5.043333333	4.946333333	4.864333333	4.786666667	4.728666667	4.676333333	4.628333333	4.584333333	4.558333333	4.546	4.544	4.539	4.537	4.539	4.562	4.589	4.623	4.651	4.684	4.718	4.749	4.775	4.809	4.834	4.863
POS	37	2022-10-11 10:55	Right	6.860333333	6.858333333	6.863	6.872	6.88	6.88	6.852	6.769	6.618	6.424	6.219666667	6.026333333	5.835	5.663666667	5.505333333	5.365	5.24	5.113	5.002	4.897666667	4.821666667	4.742333333	4.673333333	4.601333333	4.548666667	4.491666667	4.445333333	4.391	4.358	4.333	4.324	4.312	4.304	4.303	4.303	4.313666667	4.323666667	4.345666667	4.366666667	4.394666667	4.416666667	4.444	4.483333333	4.531333333	4.584333333	4.636
POS	37	2022-10-11 10:55	Right	7.065333333	7.073333333	7.083	7.089333333	7.099333333	7.101666667	7.078333333	6.997333333	6.845	6.661666667	6.457666667	6.260333333	6.069333333	5.894	5.737	5.591666667	5.448333333	5.322666667	5.207666667	5.105333333	5.004333333	4.916333333	4.849666667	4.783666667	4.731333333	4.671333333	4.624666667	4.576666667	4.538666667	4.510333333	4.486333333	4.47	4.448	4.435	4.426	4.425	4.429	4.447	4.473	4.506	4.536	4.575666667	4.608666667	4.647666667	4.676	4.709333333
POS	37	2022-10-11 10:56	Left	6.759666667	6.757	6.745666667	6.725	6.708	6.678	6.615	6.487	6.285666667	6.066333333	5.836	5.630666667	5.436333333	5.263333333	5.104333333	4.960333333	4.839666667	4.729333333	4.633	4.538	4.465	4.407	4.351	4.3	4.249	4.21	4.176	4.154	4.137	4.112	4.088	4.082666667	4.079666667	4.078666667	4.068	4.067	4.068	4.069	4.07	4.071	4.084666667	4.105333333	4.129333333	4.148333333	4.168333333	4.195
POS	37	2022-10-11 10:56	Left	6.913333333	6.925333333	6.954333333	6.975333333	6.987333333	6.984	6.965333333	6.895	6.751	6.570666667	6.373666667	6.201	6.012333333	5.845333333	5.671666667	5.523666667	5.373333333	5.238	5.116666667	5.011333333	4.914	4.827	4.74	4.664	4.594	4.545	4.496	4.456	4.419	4.392	4.374	4.362	4.35	4.337333333	4.324	4.318	4.306666667	4.289	4.272	4.253	4.247666667	4.243333333	4.243333333	4.233666667	4.232666667	4.239333333
POS	38	2022-10-11 13:50	Right	5.278	5.28	5.299	5.307	5.323666667	5.303666667	5.228666667	5.086	4.911	4.73	4.558666667	4.390333333	4.235	4.087	3.951666667	3.827333333	3.712333333	3.606333333	3.526333333	3.457	3.4	3.343666667	3.297666667	3.264333333	3.238333333	3.213333333	3.183333333	3.160333333	3.131333333	3.108333333	3.078666667	3.053333333	3.033333333	3.005333333	2.984333333	2.951333333	2.936333333	2.922333333	2.912333333	2.89	2.869	2.857	2.853	2.838	2.828	2.816
POS	38	2022-10-11 13:50	Right	5.207	5.197	5.188666667	5.187666667	5.197666667	5.188666667	5.133666667	5.011666667	4.851666667	4.660333333	4.477	4.287	4.119666667	3.967333333	3.833	3.713	3.61	3.52	3.439666667	3.374666667	3.319666667	3.278	3.237	3.202666667	3.174333333	3.148333333	3.127333333	3.105333333	3.084	3.065	3.05	3.031	3.012	2.994	2.984	2.975	2.966	2.955	2.946	2.94	2.933	2.921	2.904	2.892	2.891	2.889
POS	38	2022-10-11 13:50	Right	5.312666667	5.296333333	5.262333333	5.244	5.241	5.224	5.16	5.041	4.885	4.713666667	4.540333333	4.37	4.209	4.064	3.938666667	3.834333333	3.735	3.646	3.568666667	3.504666667	3.456666667	3.413666667	3.378666667	3.342333333	3.306666667	3.276666667	3.249666667	3.223666667	3.198333333	3.178333333	3.157333333	3.138333333	3.112333333	3.089	3.068	3.046	3.029	3.016	3.008	3.007	2.999	2.996	2.992	2.999	3.005	3.014
POS	38	2022-10-11 13:51	Left	5.304	5.308	5.305333333	5.304333333	5.298333333	5.296	5.235	5.117666667	4.949666667	4.755666667	4.569666667	4.379333333	4.218666667	4.067333333	3.94	3.822	3.707	3.601	3.509666667	3.433333333	3.372333333	3.314666667	3.271666667	3.232666667	3.206333333	3.178333333	3.151333333	3.130333333	3.110333333	3.098	3.073333333	3.056333333	3.031333333	3.010333333	2.982333333	2.958333333	2.934	2.921	2.904	2.892	2.873	2.866	2.863	2.86	2.865666667	2.868666667
POS	38	2022-10-11 13:52	Left	4.671	4.655	4.63	4.602333333	4.587333333	4.549666667	4.488666667	4.375666667	4.241333333	4.093	3.946	3.805666667	3.663333333	3.545	3.439	3.361	3.291666667	3.233666667	3.182333333	3.138333333	3.099	3.067	3.039	3.019	3.003	2.993	2.981	2.97	2.957	2.941	2.928	2.921	2.91	2.905	2.889	2.883666667	2.869666667	2.862666667	2.852	2.839	2.83	2.819	2.807	2.805666667	2.813666667	2.832666667
POS	38	2022-10-11 13:52	Left	4.421333333	4.417333333	4.431	4.454	4.497	4.513	4.479333333	4.375333333	4.229333333	4.076	3.925666667	3.793333333	3.658	3.543	3.437666667	3.356666667	3.282333333	3.216666667	3.161666667	3.118666667	3.073666667	3.036333333	3.001333333	2.977	2.955	2.938	2.927	2.915	2.906	2.899	2.893	2.889	2.886	2.885	2.882	2.88	2.873	2.864	2.85	2.832	2.813	2.799666667	2.793666667	2.783666667	2.771	2.763
POS	39	2022-10-25 10:48	Right	7.056333333	7.089333333	7.084	7.083333333	7.074333333	7.054333333	7.028333333	6.940333333	6.818333333	6.672	6.496666667	6.328333333	6.164	5.998333333	5.844333333	5.672333333	5.515666667	5.370333333	5.247	5.13	5.028666667	4.949333333	4.879	4.798333333	4.717333333	4.673333333	4.642	4.624	4.586	4.556	4.512	4.48	4.448	4.437	4.423	4.408	4.392	4.387333333	4.4	4.415	4.439666667	4.466	4.493	4.529	4.564	4.612
POS	39	2022-10-25 10:49	Left	6.948666667	6.956666667	6.947	6.946	6.958	6.944	6.901666667	6.776666667	6.616333333	6.413333333	6.200333333	5.994333333	5.8	5.63	5.471	5.321666667	5.172	5.038333333	4.918333333	4.813	4.712	4.634333333	4.558666667	4.497666667	4.452333333	4.428	4.404666667	4.382666667	4.354666667	4.347666667	4.342666667	4.342666667	4.353	4.357	4.375	4.399	4.429	4.457	4.474333333	4.497333333	4.521333333	4.544	4.56	4.577	4.568	4.572
POS	39	2022-10-25 10:49	Left	7.018333333	7.017	7.028333333	7.029	7.035666667	7.012666667	6.961333333	6.830333333	6.689	6.499	6.305666667	6.122333333	5.96	5.794	5.642666667	5.479333333	5.35	5.212	5.076	4.980666667	4.884333333	4.815	4.728	4.656333333	4.590333333	4.524333333	4.476	4.442	4.423	4.407	4.393666667	4.380666667	4.378666667	4.371	4.373	4.396	4.422	4.47	4.5	4.533	4.563	4.579	4.595	4.604	4.626	4.656
POS	39	2022-10-25 10:49	Right	6.784666667	6.785	6.789333333	6.777666667	6.762666667	6.751	6.711	6.626	6.464666667	6.284333333	6.1	5.906	5.708666667	5.510333333	5.348	5.216	5.087	4.968666667	4.850666667	4.739333333	4.657	4.579666667	4.531666667	4.483	4.436666667	4.388666667	4.352666667	4.328	4.325666667	4.329333333	4.349333333	4.362666667	4.37	4.379333333	4.402333333	4.444333333	4.477	4.484	4.462	4.444	4.414	4.38	4.326	4.294	4.264	4.25
POS	39	2022-10-25 10:49	Right	6.991	6.978	7.019666667	7.026666667	7.052333333	7.047333333	7.021	6.918333333	6.741	6.552	6.365333333	6.187666667	5.980333333	5.801	5.617666667	5.464333333	5.307333333	5.161666667	5.030666667	4.919666667	4.818666667	4.727666667	4.638	4.569666667	4.505333333	4.454666667	4.409	4.385	4.346666667	4.325666667	4.303666667	4.312666667	4.312666667	4.324333333	4.322666667	4.326333333	4.303666667	4.283666667	4.257666667	4.241666667	4.216666667	4.185	4.146	4.118666667	4.105333333	4.102
POS	39	2022-10-25 10:50	Left	6.843333333	6.873333333	6.873	6.88	6.87	6.856666667	6.807666667	6.690666667	6.520666667	6.308666667	6.111333333	5.912333333	5.725666667	5.536333333	5.388	5.249333333	5.106333333	4.982333333	4.871666667	4.781333333	4.689333333	4.614666667	4.544666667	4.485333333	4.429	4.399	4.37	4.355	4.336666667	4.298666667	4.287666667	4.27	4.279	4.273	4.27	4.247666667	4.256666667	4.248333333	4.263333333	4.244	4.235333333	4.207666667	4.182666667	4.145666667	4.103666667	4.085
POS	40	2022-10-25 11:27	Right	6.523333333	6.523333333	6.524	6.519	6.503666667	6.490333333	6.475333333	6.438333333	6.343666667	6.206	6.047666667	5.881333333	5.716333333	5.564333333	5.435	5.327333333	5.217333333	5.127333333	5.045	4.988	4.946	4.91	4.875	4.841666667	4.817666667	4.799666667	4.780666667	4.765333333	4.757	4.758	4.766	4.777333333	4.792333333	4.801333333	4.824	4.845	4.875	4.894	4.919333333	4.943333333	4.955666667	4.965333333	4.971333333	4.980333333	5.002666667	5.017
POS	40	2022-10-25 11:28	Left	6.481	6.483333333	6.482	6.481333333	6.480333333	6.492	6.492333333	6.430666667	6.311666667	6.122333333	5.928	5.735	5.565	5.417666667	5.261	5.111666667	4.975333333	4.859333333	4.764	4.682333333	4.615666667	4.559	4.495666667	4.441333333	4.406	4.381	4.356	4.333333333	4.309333333	4.301333333	4.284	4.279	4.26	4.248666667	4.238333333	4.230333333	4.222666667	4.193666667	4.176333333	4.163	4.164333333	4.164333333	4.148666667	4.133333333	4.115333333	4.104
POS	40	2022-10-25 11:28	Right	6.396333333	6.404333333	6.384	6.374666667	6.349666667	6.334666667	6.326	6.296	6.219666667	6.08	5.903666667	5.713666667	5.537	5.374666667	5.243333333	5.116	4.989	4.861	4.759	4.687	4.628	4.576666667	4.524333333	4.484	4.447	4.425	4.4	4.382333333	4.376333333	4.366333333	4.35	4.333666667	4.324666667	4.315666667	4.299	4.282	4.273	4.266	4.253	4.241	4.228	4.23	4.23	4.234666667	4.244333333	4.255333333
POS	40	2022-10-25 11:28	Right	6.509666667	6.516	6.474666667	6.431	6.382333333	6.399	6.404	6.400666667	6.335	6.198666667	6.026333333	5.845666667	5.690666667	5.539333333	5.403333333	5.28	5.163666667	5.061666667	4.968333333	4.886666667	4.819666667	4.772666667	4.741666667	4.719333333	4.692333333	4.682666667	4.667	4.661	4.643333333	4.633	4.625	4.616	4.602333333	4.590333333	4.576333333	4.566	4.564	4.564	4.567	4.569	4.577	4.591	4.603	4.611	4.619	4.628
POS	40	2022-10-25 11:29	Left	6.456333333	6.464333333	6.442	6.446	6.439	6.430666667	6.408666667	6.328666667	6.159	5.928333333	5.684666667	5.468333333	5.278333333	5.132	4.979333333	4.847	4.718333333	4.616333333	4.518666667	4.415333333	4.340333333	4.279	4.248	4.221	4.204666667	4.176666667	4.156666667	4.129	4.127666667	4.132666667	4.131666667	4.11	4.099666667	4.088666667	4.084666667	4.06	4.047666667	4.028333333	4.023	4.014333333	4.010666667	4.001	3.998666667	4.008333333	4.021	4.036
POS	40	2022-10-25 11:29	Left	6.477333333	6.481	6.458333333	6.458333333	6.439666667	6.442666667	6.426666667	6.353333333	6.222333333	6.015	5.824666667	5.641666667	5.446333333	5.268333333	5.094	4.969666667	4.823666667	4.698333333	4.595333333	4.522	4.476	4.435	4.413666667	4.378666667	4.338666667	4.307	4.284	4.272	4.252	4.232	4.213	4.203	4.186666667	4.173333333	4.160333333	4.162333333	4.152666667	4.127333333	4.107333333	4.097	4.101	4.094333333	4.087666667	4.088666667	4.097333333	4.104
POS	41	2022-10-25 13:40	Right	6.364	6.358333333	6.354666667	6.344666667	6.363	6.362	6.352333333	6.283	6.169	6.035	5.894	5.766666667	5.634333333	5.515	5.406	5.297	5.181666667	5.068666667	4.959333333	4.869333333	4.794666667	4.738666667	4.679333333	4.609666667	4.532333333	4.458666667	4.393666667	4.349	4.302	4.243	4.185	4.152	4.141	4.136	4.118666667	4.106333333	4.083	4.06	4.016	3.986	3.953333333	3.940666667	3.918666667	3.893	3.866666667	3.831666667
POS	41	2022-10-25 13:41	Left	6.437666667	6.446666667	6.440333333	6.441333333	6.425666667	6.421666667	6.381666667	6.323333333	6.233	6.108	5.975	5.828	5.716666667	5.600333333	5.5	5.375	5.267666667	5.166666667	5.077666667	4.980666667	4.888333333	4.811333333	4.740333333	4.689666667	4.627666667	4.581666667	4.525333333	4.492	4.448	4.408	4.37	4.329666667	4.294666667	4.252666667	4.224	4.196	4.17	4.141	4.113666667	4.088666667	4.070666667	4.056666667	4.045333333	4.027333333	4.010666667	4.005666667
POS	41	2022-10-25 13:41	Right	6.081333333	6.072333333	6.050666667	6.028666667	6.036666667	6.046	6.039	5.964	5.843666667	5.689333333	5.53	5.384	5.236	5.096666667	4.960333333	4.832	4.712333333	4.610333333	4.517333333	4.437	4.361666667	4.297333333	4.231	4.167	4.12	4.08	4.042333333	4.000333333	3.964666667	3.928333333	3.904333333	3.876	3.852	3.827	3.807	3.784	3.76	3.731666667	3.700666667	3.680666667	3.672	3.672	3.647	3.624	3.603	3.591
POS	41	2022-10-25 13:41	Right	6.328333333	6.333666667	6.346666667	6.350666667	6.350666667	6.337	6.291333333	6.242	6.118666667	6.010666667	5.865	5.760666667	5.642333333	5.516	5.397	5.28	5.176666667	5.074666667	4.998333333	4.923333333	4.842333333	4.762666667	4.697333333	4.65	4.597666667	4.545333333	4.507333333	4.468	4.446666667	4.416333333	4.390666667	4.360666667	4.342	4.313666667	4.281666667	4.245666667	4.227666667	4.202666667	4.164666667	4.125666667	4.092666667	4.064333333	4.038333333	4.009333333	3.990333333	3.981333333
POS	41	2022-10-25 13:42	Left	6.152666667	6.165	6.161666667	6.173666667	6.167666667	6.152666667	6.116666667	6.041333333	5.935	5.793666667	5.662666667	5.540333333	5.414333333	5.274	5.15	5.032666667	4.934333333	4.828	4.736333333	4.649666667	4.577666667	4.505333333	4.429666667	4.363666667	4.306666667	4.264	4.23	4.190666667	4.161666667	4.113333333	4.077333333	4.041	4.008333333	3.983333333	3.951666667	3.933333333	3.911333333	3.888	3.862	3.836	3.811	3.79	3.769	3.757	3.737	3.729
POS	41	2022-10-25 13:42	Left	6.342333333	6.345333333	6.346	6.345	6.324333333	6.299333333	6.269666667	6.202333333	6.094333333	5.943	5.801	5.666	5.525	5.396666667	5.264333333	5.158	5.045666667	4.937666667	4.849666667	4.766	4.698	4.617	4.561666667	4.509333333	4.464	4.413	4.362	4.315	4.271666667	4.237666667	4.202666667	4.169	4.135	4.104	4.07	4.039666667	4.011666667	3.988333333	3.960666667	3.940666667	3.922666667	3.912333333	3.899	3.887	3.883	3.881
POS	42	2022-10-25 14:09	Right	6.795333333	6.791333333	6.782	6.779666667	6.768666667	6.743666667	6.663	6.525666667	6.345333333	6.164	5.977	5.797	5.613	5.434	5.283666667	5.143333333	5.040666667	4.943333333	4.853	4.769	4.684	4.607333333	4.542666667	4.481333333	4.431	4.377666667	4.323	4.269	4.216	4.172	4.134	4.102	4.078	4.043	4.007666667	3.964666667	3.937666667	3.903666667	3.873333333	3.845	3.834	3.829	3.818	3.804	3.786	3.78
POS	42	2022-10-25 14:09	Right	6.700666667	6.690666667	6.695666667	6.698666667	6.720666667	6.711	6.677666667	6.562333333	6.416333333	6.240666667	6.07	5.893666667	5.734333333	5.605	5.482666667	5.362333333	5.25	5.152333333	5.067	4.985	4.909666667	4.838	4.771	4.715666667	4.671666667	4.625666667	4.576666667	4.531333333	4.497	4.465	4.432	4.403	4.385	4.374	4.371	4.369	4.365	4.354	4.342	4.333	4.338	4.327	4.316	4.297	4.298	4.299
POS	42	2022-10-25 14:10	Left	6.266666667	6.262666667	6.258333333	6.244333333	6.225333333	6.209	6.137333333	6.01	5.810666667	5.593	5.378	5.182	5.003	4.837666667	4.696333333	4.569	4.443	4.34	4.251	4.19	4.125	4.076	4.033	3.997666667	3.954666667	3.922333333	3.899333333	3.885	3.862	3.843	3.83	3.819	3.794	3.771	3.743	3.721	3.689	3.667	3.639	3.623	3.61	3.601	3.587	3.572	3.563	3.561
POS	42	2022-10-25 14:10	Left	6.508666667	6.497	6.484666667	6.471666667	6.471333333	6.451333333	6.369333333	6.209333333	6.002	5.774	5.563	5.380666667	5.210333333	5.052	4.898666667	4.764333333	4.644	4.536	4.440333333	4.351	4.281	4.224666667	4.17	4.129666667	4.087666667	4.056333333	4.010666667	3.978333333	3.940666667	3.908333333	3.876333333	3.854	3.837	3.814	3.791	3.77	3.749	3.727	3.701	3.683	3.671	3.665	3.65	3.641	3.633	3.631
POS	42	2022-10-25 14:10	Left	6.846333333	6.825666667	6.786666667	6.786	6.814	6.887	6.932666667	6.849	6.643	6.383	6.138333333	5.903	5.67	5.464666667	5.277333333	5.108	4.980666667	4.857666667	4.724666667	4.599333333	4.504666667	4.450333333	4.369	4.306	4.233666667	4.238	4.215	4.172	4.14	4.11	4.089	4.035666667	4.049	4.12	4.222333333	4.257	4.253333333	4.115333333	3.984666667	3.889333333	3.870666667	3.891333333	3.893333333	3.876	3.816	3.759666667
POS	42	2022-10-25 14:10	Right	6.418666667	6.418666667	6.413	6.412	6.41	6.390333333	6.324333333	6.190333333	5.997	5.796	5.598	5.416	5.245666667	5.093333333	4.948	4.814666667	4.701333333	4.608	4.532	4.462	4.398	4.339	4.29	4.252	4.217	4.171	4.132666667	4.093666667	4.066666667	4.013	3.970666667	3.943333333	3.949	3.938333333	3.916333333	3.864333333	3.838333333	3.814333333	3.814333333	3.8	3.787	3.775	3.762	3.744	3.732	3.723
POS	43	2022-10-25 15:00	Right	4.826666667	4.835666667	4.832	4.847	4.853333333	4.872666667	4.850666667	4.789333333	4.668333333	4.508333333	4.337333333	4.171	4.008666667	3.848333333	3.699	3.563	3.435666667	3.329666667	3.232333333	3.159333333	3.085	3.028333333	2.972333333	2.928333333	2.896	2.866	2.834	2.807	2.784	2.778	2.767	2.761	2.755	2.761	2.769	2.785666667	2.800333333	2.821333333	2.839666667	2.857666667	2.877333333	2.902333333	2.924666667	2.944333333	2.967333333	2.996
POS	43	2022-10-25 15:01	Left	4.274666667	4.284666667	4.266	4.267	4.275666667	4.286666667	4.272666667	4.188	4.061	3.886	3.704666667	3.527333333	3.372666667	3.230333333	3.105	2.981	2.874	2.787	2.721	2.665	2.616666667	2.567666667	2.537666667	2.508	2.493333333	2.47	2.456666667	2.436	2.412333333	2.390333333	2.380333333	2.381	2.378	2.379	2.379	2.381	2.377	2.373	2.365	2.366	2.37	2.376	2.372	2.374	2.388	2.404
POS	43	2022-10-25 15:01	Right	4.403333333	4.412333333	4.441	4.47	4.491	4.501	4.477	4.398	4.259666667	4.090666667	3.916333333	3.753	3.598666667	3.447666667	3.317666667	3.194333333	3.094	3.002	2.923	2.861	2.807	2.765	2.725	2.687	2.656	2.634	2.617	2.599666667	2.579666667	2.567666667	2.56	2.557	2.558	2.556	2.555	2.551	2.554	2.560666667	2.572333333	2.588	2.609	2.63	2.648	2.665333333	2.689333333	2.707333333
POS	43	2022-10-25 15:01	Right	4.512333333	4.532	4.536666667	4.571666667	4.591	4.608	4.58	4.498	4.368	4.200666667	4.031666667	3.868666667	3.711666667	3.554333333	3.410666667	3.276666667	3.163333333	3.061666667	2.974333333	2.898	2.837666667	2.787666667	2.75	2.712	2.685	2.660666667	2.638666667	2.618666667	2.601666667	2.586333333	2.581	2.579	2.576333333	2.556666667	2.534666667	2.522333333	2.529	2.54	2.558	2.573	2.587	2.595	2.607	2.619333333	2.637333333	2.651333333
POS	43	2022-10-25 15:01	Right	4.811	4.817666667	4.823333333	4.826333333	4.820666667	4.810666667	4.789333333	4.722333333	4.580333333	4.403333333	4.223666667	4.041333333	3.87	3.7	3.549	3.411666667	3.287333333	3.177	3.085	3.012	2.954666667	2.902666667	2.851666667	2.816	2.784	2.762	2.741666667	2.724666667	2.720333333	2.712666667	2.719333333	2.718333333	2.724	2.725	2.727	2.734	2.752333333	2.776333333	2.796333333	2.817	2.837333333	2.861333333	2.884666667	2.909666667	2.937333333	2.950333333
POS	43	2022-10-25 15:02	Left	4.234333333	4.232333333	4.219	4.205	4.195666667	4.186666667	4.167666667	4.092666667	3.967333333	3.777	3.582	3.391	3.236666667	3.099333333	2.979	2.868	2.776	2.696	2.629	2.567	2.523	2.485	2.460666667	2.436333333	2.422333333	2.407333333	2.400333333	2.395	2.391	2.386	2.38	2.377	2.378	2.382	2.385	2.39	2.392	2.399333333	2.403333333	2.408333333	2.411	2.421	2.425	2.441	2.453333333	2.475666667
POS	43	2022-10-25 15:04	Left	4.229333333	4.242	4.239333333	4.242333333	4.238333333	4.235666667	4.216666667	4.136	4.014	3.851666667	3.68	3.514666667	3.361666667	3.231666667	3.116333333	3.011	2.921666667	2.848666667	2.782666667	2.726	2.673	2.635	2.607666667	2.581666667	2.555666667	2.533666667	2.512333333	2.499333333	2.481666667	2.477	2.470666667	2.469333333	2.467	2.463	2.465333333	2.467666667	2.464666667	2.458333333	2.457333333	2.467333333	2.473666667	2.481666667	2.481	2.483	2.48	2.484
POS	44	2022-11-29 09:53	Left	4.292	4.296	4.288	4.297	4.307666667	4.313666667	4.307666667	4.263666667	4.178333333	4.058	3.933	3.814	3.699	3.599666667	3.507333333	3.428	3.347	3.285333333	3.231666667	3.176	3.135666667	3.090666667	3.070333333	3.040333333	3.025	3	2.979	2.969	2.957	2.95	2.927	2.921	2.908	2.906	2.898	2.889	2.888	2.884	2.892	2.881	2.87	2.859	2.856	2.858	2.855	2.863666667
POS	44	2022-11-29 09:53	Right	5.168333333	5.167333333	5.149	5.129333333	5.107333333	5.095333333	5.069666667	5.001666667	4.904333333	4.765333333	4.622	4.481	4.358	4.240666667	4.128666667	4.029666667	3.946666667	3.865333333	3.804	3.741333333	3.698333333	3.651333333	3.624	3.591	3.561	3.539666667	3.518666667	3.501666667	3.47	3.448	3.429	3.415	3.401666667	3.389333333	3.388	3.387	3.387	3.386	3.386	3.385	3.386	3.384	3.387	3.38	3.371333333	3.359666667
POS	44	2022-11-29 09:53	Right	5.414	5.412	5.412	5.398333333	5.386666667	5.365666667	5.327333333	5.248	5.119	4.975	4.825666667	4.686333333	4.56	4.419666667	4.289666667	4.175333333	4.087333333	4.015333333	3.943333333	3.902333333	3.854	3.81	3.757	3.717	3.687	3.656	3.638	3.618	3.6	3.577	3.552	3.535666667	3.526333333	3.517333333	3.507666667	3.484	3.465666667	3.453333333	3.446333333	3.438666667	3.432	3.436666667	3.436666667	3.432666667	3.425	3.429
POS	44	2022-11-29 09:53	Right	5.758	5.772	5.784333333	5.802666667	5.813666667	5.814666667	5.782333333	5.698333333	5.574	5.435	5.29	5.145	5	4.865	4.748666667	4.639333333	4.542	4.452	4.376	4.311	4.258	4.214	4.175	4.127666667	4.087666667	4.051333333	4.023333333	3.991	3.957333333	3.936333333	3.913333333	3.894	3.874	3.861	3.847	3.822	3.801	3.784	3.779	3.774	3.763	3.75	3.73	3.731666667	3.727666667	3.734666667
POS	44	2022-11-29 09:54	Left	4.339333333	4.341333333	4.334	4.328333333	4.338333333	4.354333333	4.361	4.326666667	4.252666667	4.149666667	4.024666667	3.913333333	3.808	3.713	3.614	3.520666667	3.442333333	3.379333333	3.328666667	3.282666667	3.237666667	3.202333333	3.165666667	3.131333333	3.096333333	3.075	3.057	3.032	3.003	2.98	2.961	2.947	2.922	2.904	2.883	2.865	2.853	2.844	2.836	2.818	2.8	2.784	2.776	2.772	2.77	2.766
POS	44	2022-11-29 09:54	Left	4.814666667	4.815666667	4.813333333	4.804666667	4.783	4.773666667	4.748666667	4.689333333	4.575333333	4.432	4.29	4.151	4.013	3.889666667	3.786	3.695666667	3.610666667	3.532	3.461666667	3.403666667	3.358333333	3.322666667	3.275333333	3.236666667	3.204666667	3.191666667	3.174333333	3.161	3.148	3.138	3.13	3.123	3.11	3.103	3.096	3.098	3.094	3.094	3.093	3.083	3.077	3.062333333	3.048333333	3.038333333	3.032	3.031
POS	45	2022-11-29 10:18	Right	6.068666667	6.054666667	6.017	6.004	6.015	6.056	6.033	5.981	5.833333333	5.71	5.561666667	5.446	5.315	5.189333333	5.062333333	4.941	4.844666667	4.759333333	4.667333333	4.573333333	4.473333333	4.407333333	4.344	4.286666667	4.228666667	4.161666667	4.115	4.073	4.041	4.006	3.978666667	3.951666667	3.935333333	3.902333333	3.867	3.836	3.818	3.79	3.754	3.716	3.69	3.669	3.653	3.633	3.609	3.582
POS	45	2022-11-29 10:18	Right	6.128666667	6.117666667	6.115333333	6.098333333	6.104333333	6.090333333	6.068666667	6.019333333	5.929	5.804666667	5.643666667	5.501333333	5.377	5.26	5.124	4.978666667	4.846333333	4.735	4.644333333	4.557333333	4.482666667	4.407	4.334	4.267666667	4.191666667	4.126666667	4.073666667	4.036	4.001666667	3.947666667	3.904333333	3.859666667	3.837333333	3.801666667	3.765333333	3.723333333	3.698	3.665666667	3.634666667	3.584666667	3.546	3.507	3.484	3.451	3.413	3.377
POS	45	2022-11-29 10:19	Left	5.922	5.927333333	5.928333333	5.919666667	5.910333333	5.922666667	5.927666667	5.864	5.761666667	5.614	5.469	5.300666667	5.139	5.002666667	4.881666667	4.781666667	4.685333333	4.592	4.493666667	4.395666667	4.309	4.237	4.173	4.127666667	4.075666667	4.028666667	3.983666667	3.938333333	3.900666667	3.845333333	3.808333333	3.761666667	3.737	3.694	3.666	3.624	3.599	3.586666667	3.571666667	3.564666667	3.542666667	3.523666667	3.501666667	3.493	3.486	3.48
POS	45	2022-11-29 10:19	Left	5.623666667	5.636666667	5.651666667	5.682666667	5.709666667	5.695	5.651333333	5.590333333	5.512333333	5.398	5.219666667	5.033666667	4.873333333	4.737333333	4.627	4.516666667	4.443666667	4.359333333	4.283333333	4.207333333	4.150333333	4.096333333	4.049	3.985	3.935	3.873	3.829333333	3.791333333	3.759333333	3.732666667	3.708666667	3.679666667	3.665	3.636	3.612	3.589	3.564	3.554	3.534	3.531666667	3.515666667	3.515333333	3.517333333	3.527	3.516333333	3.516333333
POS	45	2022-11-29 10:19	Left	5.869666667	5.876666667	5.861	5.874	5.863	5.873	5.855	5.823	5.748333333	5.626	5.445333333	5.264666667	5.065333333	4.924333333	4.779	4.651	4.513	4.396	4.318	4.263666667	4.204666667	4.130333333	4.056666667	3.979666667	3.911	3.856666667	3.826333333	3.811666667	3.778666667	3.738666667	3.698666667	3.665333333	3.641333333	3.607333333	3.577666667	3.544333333	3.514666667	3.488333333	3.458666667	3.442666667	3.419666667	3.393666667	3.368666667	3.357	3.346	3.331666667
POS	45	2022-11-29 10:19	Right	5.422333333	5.431333333	5.433	5.464	5.492666667	5.500666667	5.493666667	5.435	5.345	5.194	5.063666667	4.948333333	4.857333333	4.736666667	4.603666667	4.466333333	4.360666667	4.268333333	4.201333333	4.121666667	4.033	3.960666667	3.900666667	3.852666667	3.769666667	3.707333333	3.668	3.643	3.612	3.573	3.541	3.526	3.511	3.5	3.479	3.460666667	3.445666667	3.434666667	3.417	3.406666667	3.385333333	3.378	3.37	3.361333333	3.355666667	3.343
POS	46	2022-11-29 11:48	Right	6.173666667	6.167666667	6.157	6.155	6.156	6.155	6.126333333	6.042333333	5.889	5.698666667	5.505333333	5.336	5.149333333	4.969333333	4.789333333	4.648333333	4.521	4.407	4.294666667	4.190666667	4.105666667	4.03	3.968	3.908	3.848666667	3.796333333	3.753	3.717	3.673666667	3.633666667	3.606333333	3.576666667	3.556333333	3.523666667	3.513666667	3.495	3.477	3.451	3.432	3.417	3.396	3.382666667	3.362666667	3.365333333	3.349666667	3.340666667
POS	46	2022-11-29 11:48	Right	6.323333333	6.311333333	6.279666667	6.252666667	6.234333333	6.220333333	6.177333333	6.102333333	5.977	5.825666667	5.645666667	5.468666667	5.298333333	5.143	4.991	4.840666667	4.701333333	4.582333333	4.479333333	4.388333333	4.305	4.229666667	4.156666667	4.087666667	4.027	3.984666667	3.945666667	3.911333333	3.881333333	3.847	3.817333333	3.784333333	3.757333333	3.731	3.704	3.677	3.66	3.641	3.627	3.606	3.591	3.574	3.55	3.531666667	3.514666667	3.511666667
POS	46	2022-11-29 11:48	Right	6.480666667	6.492666667	6.484	6.507	6.517333333	6.528666667	6.482	6.391	6.240666667	6.070666667	5.898333333	5.721	5.553666667	5.384333333	5.229333333	5.086	4.951	4.826666667	4.714666667	4.604333333	4.509666667	4.425	4.342	4.275666667	4.208	4.164	4.115	4.071666667	4.028666667	3.981666667	3.937666667	3.896333333	3.875	3.84	3.811	3.768	3.742	3.722	3.712	3.719	3.726	3.727	3.714	3.698	3.691	3.682
POS	46	2022-11-29 11:49	Left	6.354333333	6.352333333	6.334333333	6.318666667	6.302666667	6.274666667	6.231666667	6.118666667	5.966333333	5.770666667	5.571333333	5.374666667	5.191666667	5.029666667	4.862	4.697666667	4.559333333	4.445666667	4.342666667	4.233333333	4.130666667	4.037666667	3.965	3.900666667	3.845333333	3.788	3.738333333	3.690333333	3.642333333	3.607	3.576	3.546	3.511	3.484	3.463666667	3.446666667	3.432666667	3.417666667	3.400333333	3.376333333	3.361666667	3.34	3.329666667	3.320333333	3.322	3.323
POS	46	2022-11-29 11:50	Left	5.587333333	5.575	5.563333333	5.542333333	5.530666667	5.528666667	5.505666667	5.443333333	5.305333333	5.138666667	4.955666667	4.783333333	4.613666667	4.448333333	4.299333333	4.164666667	4.058666667	3.958333333	3.869666667	3.791333333	3.72	3.663666667	3.599666667	3.548	3.490666667	3.452666667	3.404666667	3.364	3.327666667	3.305666667	3.283666667	3.255666667	3.227666667	3.206333333	3.182333333	3.156333333	3.137333333	3.121333333	3.111	3.09	3.078	3.060333333	3.056333333	3.050333333	3.05	3.049
POS	46	2022-11-29 11:50	Left	6.019666667	6.025666667	6.026	6.028	6.049	6.072	6.078	5.999666667	5.850666667	5.651333333	5.431666667	5.233333333	5.034333333	4.859666667	4.679666667	4.524333333	4.39	4.258666667	4.151666667	4.047	3.982666667	3.904666667	3.837333333	3.772333333	3.726	3.686	3.638	3.59	3.55	3.521	3.489	3.459	3.434	3.405	3.379	3.351	3.331666667	3.310333333	3.292333333	3.277666667	3.260666667	3.244333333	3.228	3.217333333	3.212333333	3.209666667
POS	47	2022-11-29 12:19	Right	5.552	5.566333333	5.583333333	5.600666667	5.629666667	5.644666667	5.637333333	5.548	5.399	5.224666667	5.051666667	4.884333333	4.722333333	4.567	4.43	4.299	4.178666667	4.065666667	3.967333333	3.882333333	3.811	3.759666667	3.713666667	3.669666667	3.615666667	3.581666667	3.549666667	3.533	3.5	3.477666667	3.458333333	3.443333333	3.423666667	3.402666667	3.394333333	3.39	3.378333333	3.372333333	3.377333333	3.394	3.409333333	3.422666667	3.440666667	3.458333333	3.476333333	3.501333333
POS	47	2022-11-29 12:19	Right	5.530666667	5.547333333	5.557333333	5.575	5.568	5.549333333	5.492666667	5.389333333	5.263	5.121666667	4.978	4.813	4.652666667	4.502333333	4.356	4.223333333	4.102	4.003	3.911666667	3.826666667	3.762333333	3.71	3.661	3.607	3.557	3.52	3.484666667	3.431666667	3.386666667	3.347	3.326666667	3.314333333	3.311	3.305333333	3.293666667	3.276	3.262666667	3.253333333	3.24	3.227333333	3.213666667	3.218666667	3.220333333	3.229	3.231	3.244
POS	47	2022-11-29 12:20	Left	5.810666667	5.808666667	5.819666667	5.814666667	5.806666667	5.795	5.787	5.773	5.739	5.695	5.639	5.578666667	5.519333333	5.45	5.379	5.318	5.277	5.24	5.194333333	5.158333333	5.125	5.104666667	5.065333333	5.048333333	5.021333333	5.006333333	4.98	4.974666667	4.964	4.959	4.921	4.898	4.875666667	4.874	4.863	4.860666667	4.834333333	4.832	4.817	4.818333333	4.805666667	4.781	4.765666667	4.748333333	4.739333333	4.729666667
POS	47	2022-11-29 12:20	Left	5.726666667	5.719666667	5.691	5.66	5.636666667	5.624333333	5.612333333	5.595666667	5.559	5.520333333	5.464	5.418666667	5.375	5.331	5.281	5.224666667	5.186666667	5.140333333	5.115666667	5.077666667	5.062666667	5.029666667	5.012666667	4.982666667	4.962666667	4.931666667	4.917666667	4.898666667	4.898333333	4.889333333	4.883333333	4.862333333	4.853333333	4.844	4.841	4.823333333	4.813666667	4.799	4.786666667	4.774333333	4.763	4.763	4.757	4.764	4.752	4.744333333
POS	47	2022-11-29 12:20	Left	5.805666667	5.807666667	5.792666667	5.792666667	5.790666667	5.791	5.79	5.777	5.753	5.720666667	5.673333333	5.613333333	5.548333333	5.484333333	5.441	5.393	5.355666667	5.308333333	5.244	5.196333333	5.161666667	5.128666667	5.101666667	5.066666667	5.04	5.016	4.996666667	4.978666667	4.947666667	4.929	4.904	4.884	4.868	4.865	4.852666667	4.831666667	4.822333333	4.812666667	4.803666667	4.796666667	4.789666667	4.777333333	4.753333333	4.738	4.741	4.736333333
POS	47	2022-11-29 12:20	Right	5.629	5.635	5.647333333	5.671333333	5.677666667	5.678666667	5.633666667	5.546666667	5.387333333	5.209333333	5.024	4.842	4.666666667	4.507333333	4.356	4.225	4.098666667	3.987666667	3.879333333	3.786333333	3.715	3.657	3.601666667	3.556666667	3.522666667	3.5	3.473	3.441	3.406666667	3.379666667	3.360666667	3.342	3.318	3.295	3.277	3.262666667	3.237666667	3.213666667	3.193666667	3.181333333	3.176	3.162	3.148333333	3.134333333	3.130333333	3.134
POS	48	2022-11-29 14:50	Right	4.855	4.858	4.860333333	4.856666667	4.846666667	4.808333333	4.726333333	4.589333333	4.418	4.218333333	4.030333333	3.860333333	3.722333333	3.581	3.448666667	3.326333333	3.229	3.143	3.073	3.013	2.964666667	2.919666667	2.882333333	2.843666667	2.818333333	2.791666667	2.777666667	2.758	2.741666667	2.722666667	2.710666667	2.709666667	2.715333333	2.714333333	2.707666667	2.7	2.694	2.688	2.687	2.682	2.688	2.691	2.703	2.704	2.710666667	2.726333333
POS	48	2022-11-29 14:50	Right	5.049666667	5.051333333	5.049333333	5.057333333	5.066666667	5.064	5.017666667	4.897333333	4.722333333	4.527333333	4.341	4.160666667	3.991333333	3.844333333	3.702	3.568	3.448666667	3.343333333	3.263333333	3.193333333	3.136333333	3.084	3.035	2.997	2.966	2.934333333	2.908333333	2.885333333	2.872	2.864	2.852	2.832	2.805	2.783	2.775	2.773	2.77	2.761	2.755	2.757	2.757	2.757	2.758	2.758	2.767	2.777666667
POS	48	2022-11-29 14:51	Left	4.867	4.86	4.848666667	4.847333333	4.846333333	4.827666667	4.770666667	4.654666667	4.494333333	4.300333333	4.114	3.942	3.797666667	3.664333333	3.545	3.426666667	3.328333333	3.238333333	3.169666667	3.111666667	3.062333333	3.017333333	2.987333333	2.963333333	2.946333333	2.923333333	2.909333333	2.901	2.898	2.901	2.901	2.909	2.918	2.93	2.947	2.967	2.992	3.01	3.02	3.045	3.068	3.102	3.118	3.141	3.162	3.186
POS	48	2022-11-29 14:51	Left	4.669333333	4.661666667	4.669666667	4.676666667	4.698333333	4.711	4.685333333	4.599333333	4.444333333	4.262	4.077	3.907666667	3.748333333	3.608	3.48	3.374666667	3.286666667	3.206333333	3.137333333	3.077	3.033	2.996	2.967	2.947	2.926	2.906	2.884	2.879666667	2.868666667	2.867666667	2.863	2.875666667	2.886666667	2.897666667	2.902	2.909	2.915	2.925	2.932	2.942666667	2.950666667	2.962666667	2.976333333	2.995666667	3.013666667	3.037333333
POS	48	2022-11-29 14:51	Left	5.281	5.281	5.291	5.289	5.287	5.273	5.208	5.082666667	4.910666667	4.723333333	4.528333333	4.334	4.150666667	3.991333333	3.844	3.712	3.584666667	3.474333333	3.384333333	3.308666667	3.241666667	3.181666667	3.129333333	3.087666667	3.048333333	3.022333333	2.998	2.975	2.957	2.942666667	2.933666667	2.917666667	2.906	2.898	2.894	2.895	2.896	2.901	2.912	2.925	2.939333333	2.949333333	2.964333333	2.984	2.999	3.007333333
POS	48	2022-11-29 14:51	Right	4.732333333	4.730333333	4.738	4.737	4.739	4.718333333	4.653333333	4.516333333	4.343	4.151666667	3.975666667	3.797333333	3.641333333	3.505	3.377666667	3.260333333	3.149	3.067	2.994	2.937	2.879666667	2.829666667	2.788666667	2.755	2.726	2.7	2.68	2.664	2.645	2.627	2.614	2.601666667	2.584666667	2.570666667	2.559	2.558	2.548	2.548	2.544	2.553	2.553	2.558666667	2.561333333	2.573	2.588	2.604
POS	49	2022-11-29 15:16	Right	4.021	4.033	4.016	4.039	4.04	4.057	4.045	3.989666667	3.871666667	3.711666667	3.552	3.411666667	3.273666667	3.156666667	3.048	2.951666667	2.869333333	2.796	2.724	2.664	2.612	2.598666667	2.586333333	2.582	2.575	2.563333333	2.545333333	2.528333333	2.523	2.53	2.528	2.515333333	2.511333333	2.521333333	2.536	2.542	2.538333333	2.538333333	2.536333333	2.552333333	2.563333333	2.569666667	2.563666667	2.570666667	2.581333333	2.594
POS	49	2022-11-29 15:16	Right	4.023666667	4.022666667	4.015333333	4.003666667	3.967	3.956	3.924	3.872666667	3.704333333	3.588	3.410666667	3.297666667	3.144333333	3.057333333	2.976333333	2.885333333	2.814	2.697	2.640666667	2.58	2.596333333	2.554666667	2.523666667	2.483666667	2.457333333	2.447	2.437	2.431	2.420333333	2.424333333	2.424333333	2.431	2.437	2.466333333	2.492333333	2.512333333	2.527	2.543333333	2.571333333	2.594333333	2.639	2.69	2.749	2.792	2.821333333	2.839666667
POS	49	2022-11-29 15:17	Left	3.842666667	3.834666667	3.809	3.802	3.809	3.803333333	3.751333333	3.649333333	3.51	3.353	3.199666667	3.058333333	2.93	2.818	2.72	2.64	2.569	2.504	2.442666667	2.389333333	2.350333333	2.320333333	2.288666667	2.262333333	2.243333333	2.233	2.221	2.212	2.197	2.192	2.189	2.193	2.189	2.18	2.17	2.165	2.164	2.168	2.181	2.192	2.2	2.2	2.203	2.210333333	2.224333333	2.249333333
POS	49	2022-11-29 15:17	Left	3.822666667	3.821666667	3.825	3.827	3.829	3.817	3.772333333	3.683333333	3.557333333	3.404	3.243	3.085666667	2.944333333	2.826	2.724666667	2.638333333	2.544	2.466333333	2.404333333	2.364666667	2.316333333	2.275333333	2.242	2.209	2.188	2.167	2.167	2.157	2.155	2.145	2.135	2.125	2.119	2.121	2.121	2.135666667	2.153666667	2.181666667	2.205333333	2.227333333	2.253333333	2.282	2.309	2.332	2.353	2.376
POS	49	2022-11-29 15:17	Left	3.933	3.92	3.901666667	3.900333333	3.907	3.912	3.873	3.792	3.663	3.498	3.339666667	3.192333333	3.069	2.951	2.842	2.744	2.665	2.596	2.537	2.482666667	2.441666667	2.408333333	2.380333333	2.359	2.343	2.326	2.311	2.296	2.283	2.266	2.255	2.248	2.246	2.239	2.227	2.222333333	2.222333333	2.228333333	2.219	2.222	2.233	2.261	2.283	2.307	2.333	2.363333333
POS	49	2022-11-29 15:17	Right	3.952666667	3.952333333	3.976333333	3.977	3.988	3.982	3.978	3.898	3.791	3.636	3.502	3.353	3.220666667	3.093333333	2.982	2.885	2.805	2.74	2.682	2.635	2.594	2.559	2.532666667	2.505666667	2.486666667	2.462666667	2.442333333	2.425	2.414333333	2.413333333	2.409666667	2.406333333	2.406333333	2.403333333	2.408333333	2.408333333	2.407333333	2.405333333	2.400333333	2.406	2.401	2.406	2.408	2.42	2.429	2.44
POS	50	2022-11-29 15:59	Right	5.262333333	5.264666667	5.263666667	5.257	5.253	5.255	5.23	5.166666667	5.036333333	4.873333333	4.682666667	4.501333333	4.333	4.165666667	4.022666667	3.879333333	3.762	3.646666667	3.553333333	3.470333333	3.398333333	3.331666667	3.272333333	3.224666667	3.178666667	3.134666667	3.099333333	3.074333333	3.056333333	3.030333333	3.003	2.971	2.953666667	2.940666667	2.938666667	2.921	2.908	2.882	2.868	2.854	2.84	2.829	2.815	2.815	2.81	2.806666667
POS	50	2022-11-29 16:00	Left	4.804	4.787666667	4.736333333	4.667	4.593	4.53	4.464	4.383	4.28	4.147666667	4.002666667	3.849333333	3.703333333	3.56	3.434666667	3.320333333	3.229	3.15	3.08	3.016	2.954666667	2.903666667	2.863666667	2.824	2.804666667	2.766666667	2.760333333	2.729666667	2.725666667	2.704	2.7	2.689	2.688	2.677	2.668666667	2.661333333	2.665	2.665	2.654333333	2.636666667	2.618	2.613666667	2.609666667	2.597666667	2.578	2.559
POS	50	2022-11-29 16:00	Left	4.608333333	4.621333333	4.639	4.652	4.66	4.676	4.673333333	4.626333333	4.512666667	4.350333333	4.173333333	4.007	3.857666667	3.722333333	3.589666667	3.471333333	3.362	3.270333333	3.198333333	3.133333333	3.081	3.027333333	2.988333333	2.950333333	2.932	2.905	2.884	2.864	2.857	2.851	2.85	2.848	2.854	2.853	2.863666667	2.880666667	2.895666667	2.917	2.927	2.952	2.969	2.99	3.001	3.007	3.009	3.005
POS	50	2022-11-29 16:00	Right	4.718333333	4.701333333	4.637333333	4.585333333	4.548	4.518	4.479666667	4.398	4.283666667	4.140666667	3.989333333	3.833	3.68	3.538666667	3.418333333	3.304	3.209333333	3.118666667	3.049	2.983666667	2.921333333	2.87	2.826	2.799	2.777	2.758	2.736	2.711	2.695	2.681	2.671666667	2.665333333	2.66	2.655	2.642333333	2.635666667	2.629	2.622	2.616	2.606	2.598666667	2.589333333	2.58	2.579	2.568333333	2.567666667
POS	50	2022-11-29 16:00	Right	5.108	5.119666667	5.102666667	5.098666667	5.088	5.078	5.054	4.969	4.811666667	4.608333333	4.404666667	4.228666667	4.051666667	3.881	3.730666667	3.605333333	3.495	3.394	3.306666667	3.225333333	3.159	3.103	3.059	3.015333333	2.967	2.934	2.903666667	2.881	2.86	2.85	2.847	2.837	2.834	2.832	2.834	2.829	2.821	2.819	2.817	2.816	2.813	2.809	2.809666667	2.806666667	2.807333333	2.801333333
POS	50	2022-11-29 16:01	Left	4.403	4.402	4.376	4.365	4.357	4.364	4.347666667	4.292333333	4.174333333	4.034	3.872333333	3.718	3.562333333	3.430666667	3.302333333	3.201	3.103	3.023333333	2.959333333	2.908333333	2.873	2.834	2.804	2.775	2.754	2.735666667	2.719666667	2.705666667	2.687	2.676666667	2.659333333	2.652	2.642333333	2.641333333	2.640666667	2.644333333	2.639666667	2.641333333	2.635666667	2.648333333	2.652333333	2.670333333	2.680666667	2.694	2.7	2.717666667
POS	52	2022-12-14 10:04	Right	3.842666667	3.838666667	3.829	3.828	3.834	3.847	3.852	3.84	3.802	3.727666667	3.641333333	3.538	3.437	3.332333333	3.241333333	3.163666667	3.096333333	3.035	2.975333333	2.913	2.867	2.830333333	2.809666667	2.786	2.769	2.739666667	2.713666667	2.686666667	2.675666667	2.671333333	2.665	2.657	2.648	2.647	2.651	2.659	2.664	2.672	2.671333333	2.676333333	2.677666667	2.682666667	2.691	2.703666667	2.711666667	2.717333333
POS	52	2022-12-14 10:04	Right	3.930666667	3.920666667	3.928333333	3.933333333	3.969333333	3.972	3.978	3.950333333	3.885	3.773	3.646333333	3.528666667	3.424333333	3.315666667	3.225333333	3.140333333	3.067	2.992666667	2.932666667	2.883666667	2.845	2.815666667	2.782666667	2.758666667	2.725	2.699	2.676	2.658	2.646	2.635	2.623	2.611666667	2.598333333	2.596	2.592	2.585	2.579	2.567333333	2.567333333	2.572333333	2.574	2.573333333	2.574333333	2.578333333	2.579	2.579
POS	52	2022-12-14 10:04	Right	4.071333333	4.069333333	4.064666667	4.054333333	4.069333333	4.068666667	4.076	4.044666667	3.996333333	3.901	3.788333333	3.664333333	3.551333333	3.466666667	3.385666667	3.319666667	3.234	3.174	3.123666667	3.076333333	3.027333333	2.981333333	2.944333333	2.918	2.888666667	2.861666667	2.843666667	2.831	2.818	2.801	2.796666667	2.797333333	2.795333333	2.787666667	2.776	2.781666667	2.781666667	2.795333333	2.797333333	2.804	2.806	2.817	2.824333333	2.846333333	2.858333333	2.885333333
POS	52	2022-12-14 10:05	Left	3.746666667	3.752666667	3.772	3.777	3.784	3.782	3.762	3.703333333	3.590333333	3.458	3.309333333	3.177	3.058333333	2.947333333	2.847333333	2.736666667	2.644666667	2.571666667	2.519	2.478666667	2.435666667	2.398333333	2.361666667	2.330333333	2.307333333	2.299	2.304	2.294333333	2.286666667	2.271666667	2.268333333	2.249	2.244	2.241	2.241	2.242	2.238	2.244	2.24	2.246	2.245	2.246	2.237	2.227	2.231	2.23
POS	52	2022-12-14 10:05	Left	3.625666667	3.633666667	3.652666667	3.674666667	3.697666667	3.71	3.701	3.634	3.528	3.387666667	3.251333333	3.121	3.014	2.91	2.824	2.741	2.673666667	2.615333333	2.564333333	2.517666667	2.475666667	2.435666667	2.413333333	2.393333333	2.374	2.36	2.35	2.335333333	2.322333333	2.308333333	2.304	2.295	2.289	2.288	2.279333333	2.267333333	2.265333333	2.256333333	2.259333333	2.245333333	2.251	2.251	2.252	2.251	2.256	2.265
POS	52	2022-12-14 10:05	Left	4.058666667	4.057666667	4.06	4.058	4.06	4.068333333	4.047333333	3.980333333	3.857	3.714	3.557666667	3.400333333	3.257	3.13	3.028	2.930666667	2.851333333	2.779333333	2.726666667	2.682666667	2.629666667	2.585666667	2.544	2.519666667	2.486666667	2.458333333	2.437333333	2.429	2.425	2.413333333	2.402333333	2.390333333	2.386	2.381	2.371	2.364	2.36	2.358	2.356	2.357	2.356	2.358	2.349	2.35	2.355	2.371
POS	53	2022-12-14 10:38	Right	6.559666667	6.534	6.530333333	6.516666667	6.513666667	6.483	6.383	6.225	6.032333333	5.804	5.588666667	5.365	5.177666667	4.995	4.827666667	4.674333333	4.532333333	4.398	4.282	4.181	4.104	4.031	3.964	3.906666667	3.860333333	3.832	3.806	3.781	3.754	3.73	3.72	3.71	3.71	3.708	3.713	3.717	3.729333333	3.741333333	3.762333333	3.776	3.802333333	3.826333333	3.854666667	3.876333333	3.899333333	3.929333333
POS	53	2022-12-14 10:38	Right	6.299666667	6.310666667	6.311	6.318666667	6.324333333	6.309333333	6.241666667	6.098666667	5.9	5.695333333	5.485	5.290333333	5.110333333	4.946	4.799333333	4.649	4.516	4.404666667	4.298333333	4.215333333	4.120666667	4.044	3.974	3.916666667	3.874333333	3.83	3.796	3.77	3.747	3.725	3.7	3.687	3.677	3.671	3.662	3.653	3.647	3.640333333	3.641333333	3.648666667	3.656666667	3.669666667	3.683333333	3.699	3.718	3.735
POS	53	2022-12-14 10:38	Right	6.323333333	6.328	6.333666667	6.334333333	6.329333333	6.320333333	6.268333333	6.150333333	5.98	5.784666667	5.596333333	5.404	5.23	5.061666667	4.911333333	4.754333333	4.620333333	4.499333333	4.399	4.297666667	4.201666667	4.118666667	4.051	3.996666667	3.953666667	3.909333333	3.870333333	3.834	3.808	3.785	3.759	3.739	3.723	3.723	3.723	3.727	3.72	3.723	3.730666667	3.741666667	3.733333333	3.719666667	3.708666667	3.705	3.702	3.691
POS	53	2022-12-14 10:39	Left	5.904666667	5.905666667	5.906666667	5.911333333	5.924333333	5.924666667	5.879	5.766	5.598666667	5.399333333	5.195	4.988666667	4.800333333	4.629	4.473	4.337666667	4.214666667	4.107333333	4.010333333	3.923333333	3.862333333	3.816	3.780666667	3.739	3.708333333	3.682333333	3.669	3.647	3.627	3.616	3.605	3.603666667	3.590666667	3.590666667	3.587	3.597666667	3.608666667	3.611666667	3.612666667	3.604666667	3.610333333	3.617666667	3.626666667	3.644666667	3.662666667	3.694666667
POS	53	2022-12-14 10:39	Left	6.276666667	6.291	6.282333333	6.285333333	6.262333333	6.226666667	6.121	5.964666667	5.747	5.527333333	5.312	5.119666667	4.940333333	4.769	4.616	4.469	4.333666667	4.206666667	4.112666667	4.034	3.976	3.916	3.870666667	3.824333333	3.801	3.779	3.778	3.77	3.774	3.775	3.783	3.79	3.800666667	3.814666667	3.834666667	3.857333333	3.879333333	3.889333333	3.891	3.871333333	3.849333333	3.814333333	3.796	3.782	3.775	3.762
POS	53	2022-12-14 10:39	Left	6.548333333	6.529333333	6.507	6.473	6.459	6.420666667	6.344333333	6.212	6.03	5.821666667	5.592333333	5.375333333	5.185333333	5.010333333	4.862666667	4.713333333	4.589	4.48	4.376666667	4.288333333	4.194333333	4.128666667	4.081	4.044	4.009	3.967666667	3.932666667	3.907333333	3.889333333	3.876333333	3.860333333	3.841333333	3.832	3.825	3.815	3.807	3.795	3.792	3.784	3.774	3.758	3.747	3.737	3.728	3.712	3.708
POS	54	2022-12-14 12:18	Right	5.442	5.44	5.432	5.432	5.431	5.44	5.408333333	5.334333333	5.207333333	5.061666667	4.905666667	4.750666667	4.61	4.476666667	4.360333333	4.247666667	4.146	4.039666667	3.935666667	3.859666667	3.796666667	3.760666667	3.709	3.663	3.605666667	3.554666667	3.527666667	3.508	3.490666667	3.470333333	3.438333333	3.410333333	3.356333333	3.346	3.344	3.381	3.375666667	3.389666667	3.387	3.386666667	3.376666667	3.371333333	3.379333333	3.389333333	3.391333333	3.4
POS	54	2022-12-14 12:18	Right	5.481	5.524	5.521666667	5.516666667	5.459666667	5.391333333	5.347666667	5.257666667	5.136333333	4.981666667	4.826333333	4.682	4.548	4.407666667	4.269333333	4.169	4.091333333	4.044666667	3.945666667	3.884666667	3.827	3.808666667	3.774333333	3.706666667	3.668	3.636	3.637	3.639666667	3.633666667	3.642666667	3.629	3.628	3.629	3.643666667	3.672666667	3.699666667	3.719	3.735666667	3.754666667	3.783	3.829333333	3.865333333	3.912333333	3.938333333	3.995333333	4.02
POS	54	2022-12-14 12:19	Right	4.883333333	4.877666667	4.877666667	4.877666667	4.887333333	4.908	4.901	4.834333333	4.702	4.536333333	4.375666667	4.217	4.077333333	3.941333333	3.819	3.705	3.623	3.550333333	3.488	3.417666667	3.365	3.32	3.279	3.237	3.204	3.19	3.178	3.163	3.141666667	3.117666667	3.104666667	3.098	3.106	3.097	3.096333333	3.097333333	3.106333333	3.102	3.101	3.094	3.110333333	3.119666667	3.141666667	3.137666667	3.146333333	3.141333333
POS	54	2022-12-14 12:20	Left	4.570666667	4.575666667	4.607	4.63	4.651	4.663	4.634	4.56	4.428	4.271666667	4.123333333	3.997	3.884	3.762	3.646666667	3.547333333	3.472333333	3.397333333	3.339	3.288666667	3.251	3.221333333	3.189333333	3.163333333	3.125333333	3.110333333	3.098	3.104	3.095	3.083333333	3.061333333	3.060333333	3.059333333	3.074666667	3.065666667	3.062333333	3.049	3.041	3.043	3.013	2.979666667	2.950666667	2.938333333	2.948333333	2.951333333	2.946333333
POS	54	2022-12-14 12:22	Left	4.860333333	4.863666667	4.874666667	4.88	4.887666667	4.882666667	4.844333333	4.751333333	4.613333333	4.453333333	4.299333333	4.154	4.024666667	3.892333333	3.777	3.667	3.575	3.495666667	3.435666667	3.379666667	3.338666667	3.300666667	3.275666667	3.247666667	3.222666667	3.208333333	3.190333333	3.181	3.172	3.178	3.184	3.184	3.178	3.166	3.167	3.163	3.161	3.149	3.133333333	3.122333333	3.113333333	3.108	3.107	3.101	3.102	3.102
POS	54	2022-12-14 12:22	Left	4.876	4.886666667	4.889333333	4.9	4.898	4.896	4.856	4.765	4.62	4.454	4.301	4.153	4.031666667	3.905333333	3.791	3.685	3.599666667	3.524666667	3.455333333	3.396666667	3.347333333	3.309666667	3.277666667	3.248666667	3.224666667	3.200666667	3.184666667	3.177333333	3.175	3.179	3.185	3.194	3.19	3.19	3.2	3.218	3.23	3.231	3.231	3.227	3.217333333	3.217333333	3.196666667	3.187333333	3.171333333	3.172
POS	55	2022-12-14 15:05	Right	5.37	5.37	5.369	5.371	5.378	5.377	5.342	5.251	5.104	4.931666667	4.755666667	4.596333333	4.445333333	4.311	4.192	4.081666667	3.987666667	3.895333333	3.824666667	3.756666667	3.706666667	3.660666667	3.626333333	3.584333333	3.557	3.531	3.511	3.493	3.472	3.456666667	3.438666667	3.428666667	3.412	3.398666667	3.377666667	3.365666667	3.346	3.331666667	3.319333333	3.316	3.316	3.314	3.306	3.298	3.299	3.305
POS	55	2022-12-14 15:06	Left	5.379	5.373	5.397	5.403	5.424	5.425	5.388	5.275	5.099666667	4.875333333	4.656333333	4.462333333	4.295333333	4.134	3.979666667	3.854333333	3.749	3.668	3.599	3.544666667	3.487333333	3.433333333	3.388666667	3.363	3.339	3.317	3.294	3.282	3.282	3.286666667	3.279666667	3.280666667	3.279	3.289666667	3.294333333	3.307	3.315	3.323	3.326	3.333	3.333	3.327	3.32	3.312	3.311	3.311
POS	55	2022-12-14 15:06	Right	5.267	5.271	5.264	5.27	5.267	5.268	5.238	5.162	5.015666667	4.827666667	4.644333333	4.468	4.310666667	4.149666667	4.012666667	3.890333333	3.784	3.699666667	3.628666667	3.570666667	3.516	3.467	3.427	3.398666667	3.372666667	3.348666667	3.317	3.284	3.257666667	3.240333333	3.228	3.216333333	3.202333333	3.191333333	3.176	3.16	3.143333333	3.125333333	3.112333333	3.101	3.091	3.077	3.062	3.051	3.044	3.037
POS	55	2022-12-14 15:06	Right	5.351	5.339	5.305	5.284	5.283	5.285	5.263	5.182	5.043666667	4.876333333	4.700333333	4.540333333	4.383333333	4.241	4.106666667	3.992666667	3.896333333	3.807333333	3.73	3.658	3.603	3.548	3.505	3.466	3.432	3.403666667	3.375666667	3.349666667	3.325666667	3.304666667	3.290666667	3.275	3.258666667	3.247333333	3.235	3.23	3.225	3.219333333	3.217333333	3.205666667	3.197333333	3.180333333	3.166	3.154	3.143333333	3.137333333
POS	55	2022-12-14 15:07	Left	5.008333333	5.012666667	5.021666667	5.033666667	5.056333333	5.070333333	5.039666667	4.938	4.771	4.586666667	4.403	4.236666667	4.078666667	3.940666667	3.817333333	3.712	3.618666667	3.551333333	3.492	3.442333333	3.401333333	3.362666667	3.334333333	3.301666667	3.288666667	3.268	3.251666667	3.230333333	3.218333333	3.208666667	3.199666667	3.189333333	3.178	3.165	3.158	3.147	3.142	3.135	3.133	3.134	3.131	3.132	3.13	3.139	3.146	3.163
POS	55	2022-12-14 15:07	Left	5.006	5.019666667	5.038333333	5.061	5.075333333	5.090666667	5.056	4.955	4.789666667	4.607333333	4.419666667	4.243666667	4.075666667	3.928666667	3.807333333	3.7	3.613	3.531	3.474	3.426	3.388	3.35	3.316	3.289	3.258666667	3.239333333	3.218333333	3.206666667	3.191666667	3.179333333	3.165	3.154	3.145	3.137333333	3.132333333	3.127333333	3.124	3.118	3.117	3.116	3.117	3.115	3.12	3.123333333	3.136666667	3.151666667
POS	56	2022-12-14 15:40	Right	7.282	7.287	7.312	7.352	7.396	7.406	7.374	7.266	7.115666667	6.930666667	6.744333333	6.556333333	6.374666667	6.207666667	6.052333333	5.906333333	5.777666667	5.649666667	5.538333333	5.431333333	5.345	5.268333333	5.200666667	5.135	5.075666667	5.030333333	4.994	4.971	4.935	4.910666667	4.868666667	4.842333333	4.813666667	4.794666667	4.771666667	4.756333333	4.749	4.743333333	4.732666667	4.717666667	4.729666667	4.743333333	4.754333333	4.741333333	4.735666667	4.750666667
POS	56	2022-12-14 15:41	Left	6.820333333	6.809333333	6.819	6.825	6.844	6.859	6.847666667	6.783666667	6.653333333	6.482666667	6.295666667	6.110666667	5.922	5.754666667	5.601666667	5.451	5.313666667	5.198333333	5.098666667	4.997666667	4.901333333	4.822333333	4.758333333	4.685333333	4.627333333	4.575	4.543	4.509	4.468333333	4.440333333	4.417333333	4.397	4.364	4.324	4.305	4.289	4.271	4.252666667	4.238666667	4.236666667	4.236666667	4.247333333	4.272333333	4.299333333	4.335666667	4.374666667
CO	58	2022-12-14 16:11	Right	4.764333333	4.769333333	4.768	4.768	4.761	4.75	4.696333333	4.585333333	4.430333333	4.265	4.102	3.954666667	3.822333333	3.698	3.589	3.498	3.422666667	3.345666667	3.274333333	3.223666667	3.185333333	3.149666667	3.114333333	3.076666667	3.042333333	3.013333333	2.993	2.975	2.958	2.949666667	2.934666667	2.927666667	2.903	2.898	2.887	2.881	2.867	2.857	2.854	2.854	2.85	2.848	2.843	2.838	2.84	2.842
CO	58	2022-12-14 16:12	Left	4.385333333	4.461666667	4.454333333	4.515333333	4.479666667	4.439666667	4.362666667	4.273	4.143	4.017	3.883	3.757666667	3.633333333	3.506	3.391666667	3.300666667	3.229333333	3.164333333	3.091	3.036	2.986	2.958	2.932	2.903	2.876	2.846	2.827	2.809666667	2.788666667	2.773666667	2.759	2.749	2.737666667	2.728333333	2.726	2.718333333	2.712666667	2.701	2.701	2.694	2.692	2.689	2.689	2.687	2.676	2.675666667
CO	58	2022-12-14 16:12	Right	4.074333333	4.083	4.086333333	4.101	4.119333333	4.125666667	4.082666667	3.989333333	3.869	3.753	3.631	3.513666667	3.396666667	3.302333333	3.215333333	3.141	3.073	3.025	2.982666667	2.941666667	2.897666667	2.863	2.835	2.822	2.809	2.8	2.787	2.781	2.771	2.757	2.745666667	2.735333333	2.727333333	2.716666667	2.715666667	2.707666667	2.700666667	2.69	2.684	2.673666667	2.660333333	2.654	2.649	2.637333333	2.633333333	2.621666667
CO	58	2022-12-14 16:12	Right	4.654333333	4.654666667	4.659333333	4.665333333	4.679	4.669333333	4.611333333	4.492333333	4.343	4.185	4.037666667	3.892333333	3.759	3.635	3.535666667	3.445333333	3.361	3.281	3.218	3.162333333	3.116333333	3.073666667	3.044333333	3.010666667	2.980333333	2.952333333	2.927	2.912	2.892	2.876	2.859	2.841	2.826	2.809666667	2.788666667	2.770666667	2.757	2.748	2.739666667	2.723666667	2.715666667	2.709	2.704	2.698	2.696	2.695
CO	58	2022-12-14 16:13	Left	4.175	4.181	4.19	4.194333333	4.189333333	4.174333333	4.122666667	4.022	3.864	3.708333333	3.562	3.429	3.312666667	3.206333333	3.121333333	3.041666667	2.977666667	2.913333333	2.864	2.818	2.77	2.735666667	2.702666667	2.684666667	2.665666667	2.643666667	2.626666667	2.603666667	2.585666667	2.572666667	2.532666667	2.505333333	2.480333333	2.473666667	2.462666667	2.450333333	2.443	2.438	2.445	2.445	2.451	2.435	2.433	2.434	2.44	2.448
CO	58	2022-12-14 16:13	Left	4.277333333	4.281333333	4.271	4.259	4.233	4.214666667	4.162666667	4.081333333	3.946666667	3.798333333	3.651333333	3.529666667	3.433333333	3.35	3.269333333	3.191666667	3.113	3.043	2.973333333	2.929	2.884666667	2.858	2.822	2.798	2.779	2.761	2.737	2.701	2.678666667	2.659333333	2.654	2.643333333	2.642333333	2.640666667	2.636666667	2.629	2.615	2.605666667	2.603333333	2.609333333	2.618666667	2.614	2.607666667	2.594333333	2.586	2.591333333
POS	57	2022-12-14 16:26	Right	5.318333333	5.320333333				5.293666667	5.271666667	5.219333333	5.113	4.980666667	4.821666667	4.680666667	4.554666667	4.436666667	4.329333333	4.218	4.145666667	4.068333333	4.001666667	3.943333333	3.886333333	3.833666667	3.780333333	3.735	3.701333333	3.659666667	3.617	3.57	3.541666667	3.517666667	3.496666667	3.466	3.444	3.419	3.394	3.37	3.346	3.331666667	3.307666667	3.294666667	3.285666667	3.281666667	3.274666667	3.259666667	3.251333333	3.249
POS	57	2022-12-14 16:27	Left	5.215	5.223	5.215	5.191333333	5.158333333	5.094	5.069666667	5.038333333	5.007333333	4.915	4.785	4.643	4.511	4.382666667	4.280666667	4.179666667	4.086666667	4.006333333	3.941	3.89	3.841	3.802	3.775	3.741333333	3.705333333	3.668333333	3.645	3.636	3.631	3.623	3.608	3.591	3.581	3.582666667	3.590333333	3.583333333	3.569666667	3.555	3.558	3.549	3.542666667	3.532333333	3.541	3.531333333	3.537333333	3.524666667
POS	57	2022-12-14 16:27	Left	4.707	4.707	4.707	4.714	4.731	4.725	4.704	4.656	4.629	4.572	4.494	4.379666667	4.266666667	4.152333333	4.052666667	3.970666667	3.903	3.842666667	3.790333333	3.738	3.688666667	3.641666667	3.613666667	3.583	3.552	3.519	3.493	3.467666667	3.447666667	3.435666667	3.422	3.407666667	3.386333333	3.372333333	3.365333333	3.367333333	3.367333333	3.361666667	3.344	3.332666667	3.324333333	3.316	3.309	3.295333333	3.283666667	3.265666667
CO	59	2023-01-10 10:14	Right	6.395333333	6.389333333	6.385666667	6.388666667	6.413333333	6.423333333	6.392	6.296	6.15	5.966	5.783	5.603	5.443666667	5.295333333	5.151	5.017	4.882666667	4.740666667	4.604333333	4.476333333	4.383	4.311	4.252	4.195666667	4.133333333	4.067333333	3.995333333	3.930333333	3.874	3.823666667	3.786666667	3.744	3.716333333	3.685333333	3.662	3.634	3.614666667	3.591666667	3.571666667	3.546666667	3.527666667	3.485333333	3.450666667	3.415333333	3.412333333	3.403333333
CO	59	2023-01-10 10:14	Right	6.368333333	6.368	6.357333333	6.357	6.368	6.359333333	6.323333333	6.242333333	6.103	5.922	5.721	5.539	5.348666667	5.166333333	4.993	4.831666667	4.691666667	4.567333333	4.470333333	4.351	4.245	4.144666667	4.071666667	3.997333333	3.950333333	3.901666667	3.864666667	3.817333333	3.778666667	3.741666667	3.715	3.687666667	3.660666667	3.631666667	3.621	3.601666667	3.581666667	3.558666667	3.538	3.518	3.501	3.493	3.488	3.476	3.467	3.469666667
CO	59	2023-01-10 10:15	Left	5.857333333	5.873	5.900666667	5.927666667	5.950666667	5.969333333	5.941	5.848333333	5.690666667	5.497666667	5.300333333	5.103666667	4.921666667	4.742666667	4.581666667	4.433333333	4.296	4.186666667	4.088333333	4.008	3.923	3.847333333	3.776333333	3.721333333	3.671666667	3.630666667	3.591666667	3.561	3.52	3.493666667	3.471666667	3.458666667	3.449666667	3.427666667	3.427333333	3.405666667	3.401333333	3.378666667	3.365666667	3.342	3.327666667	3.307333333	3.283333333	3.260333333	3.241333333	3.239
CO	59	2023-01-10 10:15	Left	6.096333333	6.092333333	6.115	6.142	6.177	6.159	6.129	6.034	5.895	5.691	5.489	5.288333333	5.106666667	4.925	4.762333333	4.610333333	4.477333333	4.352	4.244666667	4.146333333	4.060333333	3.973333333	3.896333333	3.835666667	3.782666667	3.731666667	3.687666667	3.644666667	3.618666667	3.58	3.55	3.516	3.499	3.480666667	3.456666667	3.424666667	3.401666667	3.377666667	3.359666667	3.334666667	3.321333333	3.303333333	3.291666667	3.279	3.266	3.242
CO	59	2023-01-10 10:15	Right	6.300333333	6.291	6.32	6.323333333	6.326	6.327666667	6.294	6.203666667	6.065	5.862333333	5.646	5.463333333	5.288	5.134666667	4.936333333	4.777	4.632	4.52	4.414	4.307666667	4.207333333	4.122	4.067	4.02	3.963	3.898	3.847	3.809	3.786666667	3.756666667	3.715666667	3.676	3.639	3.607666667	3.581666667	3.555666667	3.525	3.489666667	3.469333333	3.475	3.466333333	3.455666667	3.443666667	3.434666667	3.424333333	3.411666667
CO	59	2023-01-10 10:16	Left	5.784666667	5.794333333	5.825333333	5.851	5.865333333	5.885666667	5.847	5.756	5.581666667	5.385	5.176666667	4.975666667	4.782	4.603333333	4.437	4.286666667	4.151666667	4.036333333	3.932333333	3.841333333	3.757333333	3.684	3.607	3.546	3.493	3.438	3.389	3.344	3.317	3.284	3.269666667	3.247333333	3.229333333	3.198333333	3.182333333	3.169	3.153333333	3.127333333	3.102333333	3.089	3.088	3.085	3.077	3.066	3.058	3.05
POS	61	2023-01-10 12:27	Right	6.494666667	6.487	6.394333333	6.348333333	6.342333333	6.409666667	6.423	6.363	6.228666667	6.048333333	5.867666667	5.738333333	5.593	5.442	5.268	5.128	4.995	4.877666667	4.761333333	4.654333333	4.549333333	4.477333333	4.392	4.32	4.238	4.175	4.106	4.059666667	4.012666667	3.973666667	3.914666667	3.867333333	3.833	3.795	3.763	3.728	3.7	3.674	3.645	3.612666667	3.582666667	3.549666667	3.526	3.503	3.485	3.473
POS	61	2023-01-10 12:27	Right	6.569	6.589	6.559	6.48	6.383666667	6.333333333	6.34	6.306	6.229	6.132	6.019666667	5.901333333	5.749333333	5.602666667	5.450666667	5.316333333	5.204	5.098666667	5.015333333	4.921333333	4.848666667	4.768	4.709	4.651666667	4.610666667	4.561333333	4.510333333	4.461	4.426	4.4	4.365	4.337666667	4.310666667	4.289666667	4.264666667	4.238666667	4.218666667	4.199	4.182	4.166	4.152	4.145	4.148666667	4.160333333	4.178333333	4.190333333
POS	61	2023-01-10 12:28	Right	6.070666667	6.099666667	6.039333333	5.946666667	5.853666667	5.847666667	5.872333333	5.847	5.737	5.6	5.439333333	5.283666667	5.120666667	4.957666667	4.828666667	4.714333333	4.631333333	4.545333333	4.464333333	4.353	4.266	4.179	4.119	4.054	4.016666667	3.970666667	3.935333333	3.892333333	3.869333333	3.846333333	3.830333333	3.797	3.755333333	3.722333333	3.700333333	3.689	3.662	3.639	3.625	3.61	3.596	3.578	3.557	3.540666667	3.530333333	3.529
POS	61	2023-01-10 12:29	Left	5.957	5.953	5.943	5.915666667	5.927666667	5.958666667	5.971	5.897	5.761	5.596666667	5.438333333	5.262	5.083666667	4.906666667	4.748666667	4.603	4.466	4.353	4.263666667	4.186333333	4.112	4.053	4.002666667	3.956666667	3.911333333	3.873666667	3.835333333	3.802333333	3.769	3.757	3.74	3.724	3.705	3.69	3.68	3.664	3.661666667	3.646666667	3.631666667	3.612	3.603	3.595333333	3.586333333	3.574333333	3.569	3.561
POS	61	2023-01-10 12:29	Left	5.947666667	5.933666667	5.908	5.876	5.840666667	5.814666667	5.774333333	5.701666667	5.584333333	5.431333333	5.261	5.083	4.920666667	4.769333333	4.633	4.512666667	4.423333333	4.334333333	4.238333333	4.139333333	4.062333333	4.014333333	3.972666667	3.937333333	3.887666667	3.852333333	3.805333333	3.757333333	3.720333333	3.701333333	3.688	3.668	3.645	3.628	3.609	3.597666667	3.581666667	3.572666667	3.57	3.565	3.553	3.534666667	3.522666667	3.523333333	3.518666667	3.511666667
POS	61	2023-01-10 12:29	Left	5.664	5.677	5.638	5.646	5.657	5.7	5.682333333	5.600666667	5.479666667	5.345333333	5.207666667	5.055333333	4.897333333	4.761333333	4.622666667	4.513333333	4.406333333	4.326666667	4.234333333	4.155333333	4.083666667	4.029	3.977	3.924666667	3.883333333	3.847	3.814	3.794	3.779	3.762	3.747	3.727	3.718	3.699	3.686	3.674	3.664666667	3.660666667	3.660333333	3.662666667	3.657666667	3.638	3.623	3.611	3.61	3.621
POS	63	2023-01-10 15:55	Right	7.511333333	7.526666667	7.512333333	7.478333333	7.433333333	7.407666667	7.365	7.276	7.127666667	6.949333333	6.754	6.584666667	6.438333333	6.320333333	6.197333333	6.079333333	5.956	5.854	5.751666667	5.662666667	5.587333333	5.523333333	5.466	5.396	5.333	5.271333333	5.215333333	5.170333333	5.129	5.092	5.058	5.021	4.983	4.943666667	4.902666667	4.868666667	4.839666667	4.817666667	4.802666667	4.781666667	4.776333333	4.763	4.754	4.733333333	4.725333333	4.732666667
POS	63	2023-01-10 15:56	Right	7.322333333	7.315333333	7.310666667	7.305666667	7.312666667	7.317	7.271	7.148666667	6.954333333	6.751	6.558	6.350666667	6.162666667	5.965333333	5.786333333	5.590666667	5.420333333	5.289	5.183	5.092666667	5.009333333	4.936	4.871	4.801	4.732	4.669333333	4.628333333	4.596666667	4.558333333	4.526333333	4.497	4.476	4.447	4.423	4.402	4.379	4.359	4.336	4.313	4.284	4.266	4.25	4.234	4.214	4.203	4.195
POS	63	2023-01-10 15:56	Right	7.296666667	7.303666667	7.312	7.282333333	7.255333333	7.242666667	7.165	7.052	6.881666667	6.723	6.521666667	6.354666667	6.180333333	6.008666667	5.83	5.683666667	5.57	5.479	5.383666667	5.294	5.202	5.123333333	5.054666667	5.011666667	4.961666667	4.918	4.878	4.854666667	4.819333333	4.783	4.740333333	4.708333333	4.673666667	4.650333333	4.627333333	4.606333333	4.582333333	4.573333333	4.553	4.541	4.523	4.53	4.526	4.545	4.545	4.57
POS	63	2023-01-10 15:57	Left	7.392	7.396	7.409666667	7.399666667	7.422666667	7.391	7.346	7.214	7.027	6.799666667	6.554333333	6.330666667	6.127333333	5.922	5.738666667	5.566333333	5.421	5.304666667	5.224333333	5.142333333	5.059333333	4.969666667	4.904666667	4.851	4.809	4.780666667	4.751666667	4.722333333	4.686666667	4.653333333	4.617333333	4.59	4.563	4.548	4.523333333	4.493333333	4.465333333	4.447	4.446	4.436	4.423	4.408	4.394	4.387	4.381	4.396
POS	63	2023-01-10 15:57	Left	7.498	7.49	7.49	7.476	7.473	7.448	7.403666667	7.295666667	7.130333333	6.914333333	6.689333333	6.455	6.24	6.046333333	5.875333333	5.729	5.592	5.484666667	5.386333333	5.299	5.203	5.129	5.06	5.010666667	4.956666667	4.910666667	4.875	4.846666667	4.817666667	4.774666667	4.722666667	4.683333333	4.659333333	4.640333333	4.604666667	4.567333333	4.532333333	4.521	4.498	4.477	4.449	4.433	4.416	4.403666667	4.395666667	4.397666667
POS	63	2023-01-10 15:57	Left	7.644	7.651	7.618	7.619	7.605666667	7.605333333	7.559333333	7.452666667	7.302	7.087666667	6.877666667	6.672333333	6.490333333	6.318	6.149666667	6.004333333	5.868	5.757	5.647666667	5.550333333	5.472	5.397	5.342	5.265	5.207	5.149	5.11	5.070666667	5.029666667	4.994666667	4.969	4.949	4.916666667	4.890666667	4.865666667	4.860666667	4.844333333	4.83	4.823	4.813333333	4.804666667	4.793666667	4.785333333	4.783	4.777	4.777
POS	64	2023-01-10 16:45	Right	5.118333333	5.109666667	5.123333333	5.136666667	5.158666667	5.155	5.115	5.027	4.895	4.737	4.571666667	4.406333333	4.253	4.107666667	3.977333333	3.855333333	3.750333333	3.655333333	3.574	3.505	3.444	3.384	3.332666667	3.284666667	3.257333333	3.224666667	3.204333333	3.183333333	3.173	3.159	3.145333333	3.130333333	3.121333333	3.113	3.111	3.105	3.103	3.093	3.086	3.074	3.069	3.058	3.05	3.039	3.028	3.017
POS	64	2023-01-10 16:45	Left	4.983	4.991	4.992	4.991	4.983666667	4.970666667	4.948666667	4.897	4.797	4.656666667	4.487333333	4.329	4.185666667	4.056333333	3.935	3.821	3.715	3.627666667	3.544333333	3.486333333	3.420333333	3.380666667	3.335666667	3.303	3.262666667	3.227666667	3.203333333	3.185333333	3.177	3.167	3.16	3.148	3.139	3.134	3.134	3.136333333	3.126666667	3.117	3.112666667	3.110333333	3.108	3.098	3.1	3.098	3.094	3.09
POS	65	2023-01-25 09:54	Right	3.788666667	3.793	3.804	3.819	3.826666667	3.811	3.767666667	3.703	3.596	3.463333333	3.310666667	3.161333333	3.026	2.895	2.779666667	2.685666667	2.602	2.535333333	2.475	2.422666667	2.380333333	2.338333333	2.311	2.280333333	2.258333333	2.236333333	2.225	2.211	2.204	2.2	2.192	2.187	2.182	2.189	2.194	2.198	2.199	2.201	2.208	2.213	2.219	2.217	2.218	2.218	2.224	2.23
POS	65	2023-01-25 09:55	Left	3.791	3.788	3.782	3.774	3.771	3.765	3.739	3.669	3.547	3.388	3.223	3.077	2.959666667	2.848333333	2.744	2.651	2.582	2.521	2.472666667	2.424666667	2.384333333	2.352333333	2.337	2.327	2.31	2.291	2.273	2.268	2.269	2.278	2.292	2.298	2.314	2.329	2.343	2.347333333	2.352333333	2.364333333	2.385	2.392	2.397	2.392	2.389333333	2.391333333	2.403333333	2.415
POS	65	2023-01-25 09:55	Left	3.844666667	3.844666667	3.858	3.859	3.853	3.859	3.846	3.792	3.662333333	3.497333333	3.335	3.191333333	3.062333333	2.936333333	2.824333333	2.725	2.644	2.576	2.521	2.469666667	2.429666667	2.392333333	2.368333333	2.345	2.327	2.312	2.304	2.3	2.297	2.292	2.288	2.291	2.302	2.313	2.32	2.325	2.335	2.353	2.367	2.385	2.398	2.409	2.422333333	2.432333333	2.445333333	2.449
POS	65	2023-01-25 09:55	Right	3.596666667	3.597333333	3.589666667	3.590333333	3.588666667	3.585666667	3.546666667	3.469666667	3.338666667	3.200666667	3.036333333	2.893	2.745	2.629666667	2.528666667	2.452333333	2.388666667	2.332333333	2.282666667	2.244333333	2.208333333	2.171	2.150666667	2.132333333	2.128333333	2.116666667	2.105	2.097	2.089	2.091	2.079	2.072	2.070666667	2.082666667	2.089666667	2.097	2.106	2.113	2.118	2.120333333	2.128333333	2.136	2.144333333	2.154333333	2.167666667	2.184
POS	65	2023-01-25 09:55	Right	3.631666667	3.633666667	3.634	3.641	3.65	3.658666667	3.635666667	3.560666667	3.435	3.293	3.155666667	3.024333333	2.906	2.793666667	2.692333333	2.599333333	2.521666667	2.46	2.404666667	2.362666667	2.322333333	2.295333333	2.272	2.253	2.233	2.215	2.202	2.194	2.193	2.189	2.191	2.19	2.195	2.189	2.185	2.187333333	2.197333333	2.205333333	2.211333333	2.220333333	2.226333333	2.231	2.232	2.241	2.259	2.281
POS	65	2023-01-25 09:56	Left	3.654666667	3.654	3.655333333	3.642333333	3.624	3.61	3.575	3.5	3.366	3.213666667	3.064333333	2.943666667	2.829666667	2.723333333	2.620333333	2.524333333	2.441666667	2.379	2.342666667	2.304666667	2.271333333	2.231333333	2.221333333	2.216333333	2.211333333	2.205	2.198	2.199	2.199	2.201	2.210333333	2.219333333	2.233333333	2.242	2.253	2.264	2.280333333	2.283333333	2.290666667	2.294333333	2.307333333	2.318	2.328	2.341	2.344	2.353
CO	66	2023-01-25 10:22	Right	5.444	5.452	5.457	5.453	5.451	5.447	5.42	5.35	5.224	5.06	4.876	4.708666667	4.553333333	4.389666667	4.243666667	4.106333333	3.995333333	3.884	3.776	3.68	3.588	3.514	3.444	3.407666667	3.364666667	3.330666667	3.281	3.247666667	3.211666667	3.189333333	3.173333333	3.156333333	3.134333333	3.106333333	3.09	3.073333333	3.054333333	3.035333333	3.02	3.011	3.001	2.991	2.982	2.976	2.966	2.96
CO	66	2023-01-25 10:22	Right	5.801666667	5.799666667	5.808	5.8	5.772666667	5.745666667	5.676333333	5.568666667	5.418	5.251	5.094333333	4.915333333	4.752333333	4.580666667	4.447666667	4.318	4.207666667	4.099333333	3.997333333	3.895	3.809	3.72	3.648	3.579	3.528	3.486	3.442	3.408666667	3.370666667	3.343333333	3.312333333	3.292333333	3.271333333	3.256333333	3.238	3.216333333	3.191333333	3.172333333	3.161	3.15	3.134	3.117	3.106	3.096	3.091	3.084
CO	66	2023-01-25 10:22	Right	5.99	5.984333333	5.980666667	5.976	5.981	5.997	5.985	5.934333333	5.845	5.718	5.569666667	5.407666667	5.245666667	5.095333333	4.945333333	4.817666667	4.690333333	4.566	4.446	4.34	4.257	4.18	4.117	4.058	3.991666667	3.943333333	3.885	3.847	3.8	3.76	3.718	3.679666667	3.652666667	3.639666667	3.624	3.602666667	3.560333333	3.524333333	3.506666667	3.495	3.483666667	3.465333333	3.458	3.446333333	3.434666667	3.428
CO	66	2023-01-25 10:23	Left	5.216	5.22	5.234	5.242	5.239	5.235	5.216	5.158	5.04	4.878	4.703	4.516666667	4.335	4.160666667	4.010666667	3.875666667	3.756333333	3.643	3.546	3.451666667	3.370333333	3.311333333	3.266666667	3.229	3.178	3.140666667	3.107333333	3.083333333	3.062333333	3.037333333	3.016	2.994	2.972	2.954	2.943333333	2.930666667	2.911666667	2.895333333	2.883	2.877	2.859	2.845	2.839	2.834	2.831	2.819
CO	66	2023-01-25 10:24	Left	5.225	5.227	5.227	5.227	5.228	5.227	5.199666667	5.113333333	4.982333333	4.818666667	4.650666667	4.463333333	4.283	4.125666667	3.979333333	3.848	3.723666667	3.620666667	3.531666667	3.441666667	3.373666667	3.316666667	3.267666667	3.221666667	3.174333333	3.144333333	3.119	3.103	3.085	3.057	3.025	3	2.991	2.989	2.991	2.982	2.975	2.963	2.96	2.945	2.927	2.914	2.913	2.908	2.904	2.898
CO	66	2023-01-25 10:24	Left	5.234	5.235	5.225	5.225	5.224	5.229	5.213	5.155	5.035	4.884	4.722	4.563666667	4.4	4.235666667	4.090333333	3.966333333	3.85	3.739	3.636666667	3.554333333	3.488333333	3.422333333	3.360666667	3.302666667	3.258666667	3.226666667	3.201333333	3.168666667	3.142333333	3.121333333	3.113	3.106	3.088	3.072	3.062	3.054	3.043	3.025	3.01	3.004	3.001	2.996	2.993	2.994	2.996	3.003
POS	67	2023-01-25 11:23	Left	4.428666667	4.427666667	4.429	4.429	4.432	4.417	4.383	4.301666667	4.192666667	4.060333333	3.927333333	3.792	3.656	3.540666667	3.427333333	3.340333333	3.255666667	3.19	3.123666667	3.067333333	3.017333333	2.97	2.923	2.896666667	2.873	2.855	2.833	2.815	2.809666667	2.797666667	2.784666667	2.772	2.767	2.768	2.759	2.751	2.75	2.753	2.748	2.742666667	2.734333333	2.736	2.741	2.754333333	2.766666667	2.778
POS	67	2023-01-25 11:23	Left	4.654333333	4.650666667	4.680333333	4.685333333	4.717	4.722	4.699	4.613	4.486	4.357	4.226	4.081	3.933666667	3.789333333	3.667	3.555	3.449666667	3.349333333	3.269333333	3.199333333	3.144333333	3.095333333	3.053333333	3.016333333	2.982	2.957	2.939	2.922	2.905	2.883	2.867	2.866666667	2.860666667	2.860666667	2.854	2.855	2.861666667	2.865333333	2.878	2.885333333	2.888666667	2.889	2.893	2.904	2.918	2.927
POS	67	2023-01-25 11:23	Right	4.269333333	4.166333333				3.871	3.843	3.777	3.684	3.572333333	3.527	3.488	3.419666667	3.307666667	3.203333333	3.148	3.098	3.040666667	2.984666667	2.951666667	2.942333333	2.915333333	2.868333333	2.821666667	2.808666667	2.790666667	2.769666667	2.754666667	2.749666667	2.740666667	2.730333333	2.710333333	2.706333333	2.693666667	2.713333333	2.695666667	2.683333333	2.667333333	2.673	2.660333333	2.652333333	2.646333333	2.666	2.672333333	2.694666667	2.701
POS	67	2023-01-25 11:24	Right	4.204333333	4.208	4.251666667	4.282333333	4.315333333	4.334333333	4.304666667	4.229666667	4.090666667	3.939333333	3.770333333	3.616	3.466666667	3.334333333	3.219	3.122333333	3.049333333	2.976666667	2.922333333	2.856333333	2.814	2.77	2.749	2.725	2.709	2.694	2.679	2.661666667	2.646666667	2.637666667	2.628	2.619	2.615	2.615	2.616	2.62	2.626	2.633	2.636	2.644666667	2.651333333	2.652	2.651	2.646333333	2.642666667	2.635
POS	67	2023-01-25 11:24	Right	4.085333333	4.072333333	4.037333333	4.012333333	3.989	3.961666667	3.923333333	3.864333333	3.781	3.667	3.545	3.417	3.300666667	3.199666667	3.116666667	3.038666667	2.972333333	2.917	2.871	2.824	2.781	2.753	2.733666667	2.716666667	2.700666667	2.676	2.659666667	2.639666667	2.624666667	2.606666667	2.596333333	2.595	2.592	2.582	2.581	2.572333333	2.570666667	2.562666667	2.570333333	2.581	2.583	2.585	2.583	2.583	2.586	2.601333333
POS	67	2023-01-25 11:24	Left	4.434666667	4.424	4.404333333	4.387666667	4.373666667	4.359	4.333	4.278	4.159	4.025333333	3.88	3.748666667	3.616	3.497666667	3.391333333	3.288	3.192333333	3.103333333	3.035666667	2.984333333	2.940333333	2.9	2.864	2.842	2.818	2.791	2.773	2.759	2.745	2.727666667	2.719333333	2.714333333	2.710666667	2.710666667	2.711666667	2.709666667	2.704	2.702	2.704	2.710666667	2.716333333	2.722	2.727	2.734	2.74	2.753333333
POS	68	2023-01-25 12:08	Right	6.426666667	6.443666667	6.465	6.485	6.488	6.479	6.44	6.326333333	6.147333333	5.933333333	5.739666667	5.554666667	5.382333333	5.218333333	5.059666667	4.922333333	4.788333333	4.673333333	4.558333333	4.465	4.384	4.312	4.238	4.173	4.113	4.069666667	4.025666667	3.992333333	3.958666667	3.914333333	3.880333333	3.836	3.807	3.772	3.747	3.726	3.704	3.695	3.685	3.679	3.658	3.636	3.616	3.604666667	3.592666667	3.592333333
POS	68	2023-01-25 12:08	Right	6.514666667	6.511666667	6.529333333	6.542333333	6.565333333	6.56	6.498	6.363	6.189	5.989	5.798666667	5.605333333	5.425333333	5.258333333	5.110333333	4.967	4.833666667	4.725666667	4.630333333	4.545333333	4.471	4.415	4.369	4.322	4.278	4.236	4.192666667	4.158666667	4.124333333	4.084666667	4.038666667	3.991666667	3.961333333	3.937333333	3.915333333	3.875333333	3.833	3.796	3.774	3.755	3.728666667	3.702666667	3.680666667	3.668	3.662	3.659
POS	68	2023-01-25 12:08	Right	6.965	6.955666667	6.938666667	6.948	6.924	6.916666667	6.821	6.719666667	6.558666667	6.417333333	6.257666667	6.110333333	5.941333333	5.81	5.682666667	5.557333333	5.425	5.319	5.221	5.142	5.044	4.961666667	4.881666667	4.817666667	4.761	4.697	4.649666667	4.603666667	4.579333333	4.549333333	4.527333333	4.503333333	4.481333333	4.469	4.443	4.412	4.386	4.361	4.340666667	4.316666667	4.303666667	4.3	4.302666667	4.308333333	4.33	4.340333333
POS	68	2023-01-25 12:09	Left	5.824666667	5.823666667	5.814	5.814	5.818	5.822	5.776	5.669	5.494	5.303666667	5.102333333	4.921	4.743	4.591666667	4.446333333	4.328	4.224666667	4.121666667	4.036666667	3.957	3.902	3.846666667	3.808666667	3.777333333	3.758333333	3.739	3.716	3.684	3.657	3.636	3.623	3.6	3.579	3.556	3.539	3.533666667	3.526666667	3.516666667	3.495	3.48	3.476	3.473	3.465666667	3.455333333	3.449	3.456
POS	68	2023-01-25 12:09	Left	5.740666667	5.752333333	5.787666667	5.823666667	5.848	5.839666667	5.782666667	5.658333333	5.464333333	5.241333333	5.022333333	4.827333333	4.645666667	4.482333333	4.337	4.216	4.107	4.023	3.942666667	3.879333333	3.818666667	3.779666667	3.745666667	3.708	3.678	3.65	3.632	3.603	3.584	3.567	3.55	3.527	3.506	3.486	3.477666667	3.467666667	3.463	3.45	3.444333333	3.441333333	3.444333333	3.450666667	3.464333333	3.466666667	3.465666667	3.463333333
POS	68	2023-01-25 12:09	Left	6.371666667	6.374666667	6.382333333	6.373333333	6.362333333	6.340333333	6.274333333	6.140333333	5.969	5.791	5.631	5.460666667	5.299333333	5.139	4.993	4.846666667	4.709333333	4.581333333	4.473333333	4.381333333	4.299	4.228	4.150666667	4.076666667	4.017666667	3.981666667	3.957666667	3.925333333	3.897333333	3.873	3.855	3.84	3.829	3.826	3.813	3.8	3.789	3.784	3.784	3.783	3.778	3.775	3.775	3.783	3.789	3.802666667
POS	69	2023-01-25 14:43	Right	4.536333333	4.535333333	4.522333333	4.507333333	4.507333333	4.509666667	4.499666667	4.446666667	4.346	4.214	4.072	3.947666667	3.837333333	3.732666667	3.627666667	3.524333333	3.440333333	3.367333333	3.311666667	3.241666667	3.187666667	3.140333333	3.112333333	3.088	3.061	3.028	2.993	2.966	2.949	2.931	2.913	2.888	2.875	2.862	2.857	2.844	2.832	2.824	2.817	2.820666667	2.813666667	2.816333333	2.802666667	2.799333333	2.793333333	2.793
POS	69	2023-01-25 14:43	Right	4.861333333	4.864666667	4.863666667	4.873666667	4.872666667	4.884666667	4.849666667	4.791333333	4.701333333	4.581333333	4.436333333	4.291	4.157666667	4.037333333	3.907	3.787	3.703	3.632	3.561666667	3.464666667	3.380666667	3.311	3.255	3.203666667	3.161666667	3.127333333	3.090666667	3.047333333	3.015333333	3	2.989	2.96	2.923	2.902	2.905	2.913	2.908	2.898	2.89	2.904	2.914	2.931	2.934	2.951	2.958	2.96
POS	69	2023-01-25 14:44	Left	4.487333333	4.483333333	4.488	4.495	4.510333333	4.527333333	4.515333333	4.471	4.37	4.232	4.073	3.925666667	3.783333333	3.65	3.529666667	3.424333333	3.329333333	3.248666667	3.179	3.119	3.069666667	3.031333333	3.006	2.983	2.956	2.931	2.905	2.891	2.882	2.878	2.868	2.858	2.845	2.84	2.828	2.821	2.811	2.807666667	2.797666667	2.791666667	2.781	2.772	2.762	2.754	2.747	2.747
POS	69	2023-01-25 14:44	Left	4.681333333	4.683333333	4.685	4.675333333	4.670666667	4.669666667	4.651333333	4.59	4.473	4.337	4.193666667	4.057333333	3.928	3.799	3.682	3.569	3.475666667	3.389333333	3.319333333	3.266333333	3.224666667	3.192333333	3.154333333	3.123	3.089333333	3.065333333	3.057333333	3.055	3.045	3.024	3.012	3.008666667	2.991666667	2.979666667	2.968	2.973	2.96	2.949	2.923	2.91	2.894	2.889	2.869666667	2.846666667	2.824666667	2.825
POS	69	2023-01-25 14:44	Right	4.085333333	4.092	4.071666667	4.069333333	4.050666667	4.059333333	4.036666667	3.988333333	3.891333333	3.776	3.657666667	3.520333333	3.38	3.248	3.149	3.061333333	2.981	2.91	2.860666667	2.813	2.78	2.746	2.723	2.696	2.665	2.651666667	2.635666667	2.633666667	2.615	2.604666667	2.602333333	2.594333333	2.582666667	2.561	2.552	2.552	2.551	2.559666667	2.561666667	2.562666667	2.555	2.541	2.540666667	2.531666667	2.533666667	2.523666667
POS	69	2023-01-25 14:45	Left	4.331333333	4.332	4.329666667	4.338666667	4.355	4.354	4.330666667	4.266666667	4.177333333	4.056666667	3.925333333	3.789333333	3.665666667	3.554666667	3.449333333	3.351333333	3.249333333	3.159666667	3.083666667	3.033333333	2.969	2.917	2.87	2.855	2.834	2.812	2.789	2.771	2.752	2.732	2.714	2.692	2.681	2.67	2.669666667	2.658333333	2.651	2.654	2.645333333	2.641666667	2.621	2.629666667	2.629666667	2.631666667	2.631666667	2.631666667
POS	70	2023-01-25 15:24	Left	6.273	6.249333333	6.232666667	6.231	6.260333333	6.298333333	6.280666667	6.227333333	6.076	5.919666667	5.719333333	5.573333333	5.406666667	5.266333333	5.119333333	4.993333333	4.885333333	4.798	4.709333333	4.614333333	4.537333333	4.468	4.416	4.357	4.298	4.242	4.195	4.141	4.1	4.055	4.03	3.995666667	3.966333333	3.949	3.937333333	3.934333333	3.922333333	3.922	3.919	3.917	3.903	3.883	3.871	3.855	3.845	3.842
CO	71	2023-01-25 15:55	Right	4.686333333	4.689333333	4.695	4.701	4.701	4.681333333	4.615333333	4.490333333	4.328	4.164	4.014	3.872666667	3.738333333	3.622	3.521666667	3.427333333	3.333333333	3.252666667	3.192666667	3.149666667	3.105666667	3.061666667	3.022333333	2.987	2.957666667	2.932666667	2.913666667	2.895	2.880666667	2.864666667	2.858666667	2.857666667	2.861666667	2.865666667	2.869666667	2.890666667	2.913	2.932333333	2.957333333	2.983	3.015	3.028	3.039	3.062666667	3.079666667	3.103666667
CO	71	2023-01-25 15:56	Right	4.162666667	4.163666667	4.152	4.158666667	4.185666667	4.201666667	4.177	4.085666667	3.962333333	3.828666667	3.686666667	3.550666667	3.405	3.293	3.188	3.116	3.040333333	3.003	2.969666667	2.955	2.895	2.834	2.771	2.734	2.714	2.687	2.669666667	2.651333333	2.641333333	2.632666667	2.616	2.610666667	2.603666667	2.602333333	2.596333333	2.580333333	2.571333333	2.568333333	2.573	2.569333333	2.549666667	2.539666667	2.518333333	2.514	2.497333333	2.495666667
CO	71	2023-01-25 15:57	Right	3.521333333	3.508333333	3.497333333	3.530666667	3.542	3.579	3.575	3.577333333	3.496666667	3.388333333	3.247666667	3.16	3.059	2.985	2.878	2.815	2.774	2.728	2.683666667	2.646666667	2.637666667	2.634	2.632	2.613	2.586	2.584666667	2.592666667	2.595666667	2.564	2.554	2.542	2.544666667	2.540333333	2.541333333	2.552666667	2.561666667	2.573666667	2.581333333	2.576333333	2.592	2.592	2.595	2.584	2.592	2.584	2.595
CO	71	2023-01-25 15:57	Left	4.405666667	4.4	4.423666667	4.433	4.445	4.446	4.425	4.361	4.244	4.087	3.920666667	3.758333333	3.619	3.499	3.388666667	3.289333333	3.205	3.138	3.081333333	3.035333333	2.997333333	2.969	2.942666667	2.916666667	2.895666667	2.874	2.854	2.837	2.825	2.824	2.824	2.832	2.844	2.852	2.858	2.859	2.872666667	2.893666667	2.912666667	2.916	2.906	2.898	2.891	2.892	2.888	2.892
CO	71	2023-01-25 15:58	Right	3.669333333	3.676333333	3.668	3.689666667	3.716666667	3.742666667	3.707	3.613	3.474	3.341666667	3.230333333	3.132	3.046	2.970666667	2.905666667	2.859666667	2.784	2.726	2.665	2.635	2.604666667	2.581333333	2.563333333	2.556666667	2.546	2.548	2.538	2.539666667	2.537666667	2.547666667	2.546	2.526	2.509666667	2.497333333	2.494333333	2.495333333	2.498333333	2.500333333	2.504333333	2.517333333	2.530333333	2.543333333	2.533666667	2.547333333	2.538666667	2.558666667
CO	71	2023-01-25 15:58	Left	3.805	3.811	3.833333333	3.841333333	3.857666667	3.878333333	3.894333333	3.862	3.767	3.65	3.519	3.399666667	3.279333333	3.171	3.071666667	2.987666667	2.915333333	2.856666667	2.805666667	2.765	2.725	2.686	2.651	2.616	2.594666667	2.576333333	2.573	2.566	2.562333333	2.549666667	2.536666667	2.526333333	2.526	2.523333333	2.530333333	2.541333333	2.557	2.57	2.581	2.597	2.612333333	2.632333333	2.653333333	2.673333333	2.686666667	2.707
CO	71	2023-01-25 15:58	Left	4.039666667	4.04	4.058666667	4.087666667	4.117666667	4.127666667	4.097	4.013666667	3.896333333	3.738333333	3.594333333	3.454	3.332333333	3.218	3.13	3.051666667	2.990666667	2.929666667	2.876	2.823	2.782	2.747	2.722	2.7	2.693	2.682	2.666666667	2.648666667	2.643333333	2.646333333	2.654	2.658	2.666	2.678333333	2.691666667	2.706666667	2.733666667	2.752666667	2.768	2.769	2.769	2.769	2.768	2.767	2.767	2.768
CO	72	2023-01-25 16:53	Right	5.199333333	5.194333333	5.199666667	5.197666667	5.208666667	5.205	5.186666667	5.110666667	4.960666667	4.781666667	4.593666667	4.425333333	4.250333333	4.095666667	3.919333333	3.758	3.595666667	3.491333333	3.389333333	3.302333333	3.231666667	3.173666667	3.118	3.068666667	3.027333333	3.002	2.968	2.944	2.926	2.915	2.914	2.903	2.899	2.887	2.888	2.886	2.886	2.883	2.878	2.877666667	2.876666667	2.879666667	2.88	2.875	2.872666667	2.875333333
CO	72	2023-01-25 16:53	Right	5.275666667	5.265333333	5.299666667	5.276333333	5.271666667	5.226666667	5.216666667	5.147666667	5.030333333	4.861333333	4.653	4.472	4.303666667	4.163666667	4.017666667	3.88	3.757666667	3.655	3.535666667	3.428333333	3.322666667	3.243666667	3.195666667	3.154666667	3.126333333	3.092333333	3.072	3.054	3.037	3.026	3.016	3.018	3.013	3.004	2.995	3.001333333	3.016333333	3.031333333	3.046	3.063	3.071	3.073333333	3.074333333	3.082333333	3.087	3.093
CO	72	2023-01-25 16:53	Right	5.201666667	5.211333333	5.215333333	5.220333333	5.217333333	5.210333333	5.195333333	5.170666667	5.096666667	4.995333333	4.845	4.71	4.547333333	4.390333333	4.232333333	4.077666667	3.932333333	3.802	3.710666667	3.643666667	3.588666667	3.542	3.503	3.481666667	3.461333333	3.453666667	3.439	3.44	3.426666667	3.425	3.422666667	3.424666667	3.413333333	3.414	3.421	3.436666667	3.448333333	3.454	3.462	3.482333333	3.513333333	3.563666667	3.612333333	3.670666667	3.722666667	3.761
CO	72	2023-01-25 16:54	Left	4.702333333	4.690333333	4.672333333	4.659333333	4.666333333	4.664333333	4.677666667	4.664333333	4.608	4.484666667	4.352	4.228	4.107333333	3.976666667	3.834333333	3.700666667	3.582666667	3.513333333	3.458333333	3.418333333	3.367333333	3.327666667	3.279	3.23	3.190333333	3.175	3.173	3.183	3.172	3.173	3.155666667	3.151666667	3.152666667	3.163	3.179	3.192	3.21	3.23	3.24	3.242	3.249	3.276	3.297	3.302	3.3	3.298
CO	72	2023-01-25 16:54	Left	5.001	4.995666667	4.978666667	4.985666667	5.018666667	5.031666667	5.026666667	4.971666667	4.851333333	4.717	4.547	4.410666667	4.271666667	4.155666667	4.043666667	3.931333333	3.826	3.724	3.635	3.560666667	3.510666667	3.474333333	3.447666667	3.409333333	3.377666667	3.344666667	3.328666667	3.316333333	3.316	3.326	3.340333333	3.358333333	3.376333333	3.401333333	3.437333333	3.475666667	3.513333333	3.541666667	3.560666667	3.588	3.61	3.628	3.626	3.624	3.611	3.606666667
CO	72	2023-01-25 16:54	Left	5.227333333	5.167333333	5.076333333	4.981666667	4.94	4.946	4.961666667	4.968666667	4.889333333	4.765333333	4.611	4.481	4.346	4.215	4.087666667	3.954333333	3.843	3.752666667	3.683666667	3.619333333	3.556333333	3.509333333	3.456666667	3.42	3.383	3.370666667	3.349666667	3.345333333	3.341666667	3.346666667	3.352	3.363666667	3.387333333	3.407333333	3.429333333	3.446333333	3.464	3.477333333	3.491666667	3.495	3.494	3.487	3.491	3.499	3.507	3.518666667
CO	73	2023-01-30 09:53	Left	3.850666667	3.843666667	3.839	3.838	3.849	3.846	3.812	3.714666667	3.570666667	3.396666667	3.237666667	3.087333333	2.966	2.849	2.742666667	2.641333333	2.553	2.482	2.42	2.368333333	2.327333333	2.293333333	2.266	2.23	2.2	2.173	2.153	2.137	2.127	2.115	2.091	2.075666667	2.073333333	2.073333333	2.063666667	2.053	2.041	2.041	2.042	2.052	2.052	2.05	2.051	2.051	2.053	2.054
CO	73	2023-01-30 09:53	Right	3.643666667	3.648666667	3.668	3.673	3.688	3.692	3.665	3.562	3.406	3.233	3.066666667	2.913333333	2.780666667	2.657666667	2.551666667	2.453	2.385	2.319	2.272666667	2.229333333	2.198	2.165	2.131	2.109	2.085	2.07	2.055	2.041	2.028	2.013	2.010666667	2.000666667	1.999333333	1.993	1.993	1.986333333	1.983	1.982	1.982	1.982	1.989333333	1.991666667	1.994	1.998333333	2.007	2.029666667
CO	73	2023-01-30 09:53	Right	3.953666667	3.949666667	3.956	3.961	3.974	3.977	3.929	3.817333333	3.653333333	3.463333333	3.285666667	3.123333333	2.986	2.861	2.741	2.643	2.553666667	2.479666667	2.420333333	2.367666667	2.322333333	2.278333333	2.246	2.218	2.195	2.177	2.16	2.146	2.13	2.114	2.1	2.087	2.083666667	2.072666667	2.062666667	2.046	2.044	2.035	2.031	2.02	2.019	2.018	2.019	2.018	2.021	2.028
CO	73	2023-01-30 09:53	Right	3.903666667	3.899666667	3.911	3.911	3.922	3.91	3.873	3.783	3.638	3.464	3.283	3.121666667	2.977333333	2.848	2.733666667	2.627333333	2.533	2.453333333	2.389666667	2.335666667	2.288666667	2.245333333	2.209333333	2.17	2.147	2.132	2.126	2.119	2.105	2.093	2.079666667	2.070666667	2.062666667	2.055	2.054	2.059666667	2.068333333	2.076	2.088333333	2.093666667	2.1	2.096	2.103	2.103	2.113	2.122
CO	73	2023-01-30 09:54	Left	3.749666667	3.751666667	3.751	3.761	3.771	3.779	3.744	3.652	3.493666667	3.312666667	3.134333333	2.973333333	2.823	2.687	2.572	2.476	2.395	2.326666667	2.270333333	2.225	2.193	2.163	2.143	2.128	2.122	2.11	2.1	2.08	2.068	2.06	2.06	2.061	2.055	2.054	2.051	2.05	2.05	2.052	2.053	2.054	2.052	2.041	2.034	2.024	2.023	2.028
CO	73	2023-01-30 09:54	Left	3.800666667	3.793333333	3.792666667	3.797333333	3.799666667	3.799666667	3.744	3.645	3.487	3.322	3.160666667	3.015333333	2.88	2.758	2.65	2.55	2.466	2.393	2.338666667	2.292666667	2.260333333	2.232333333	2.215	2.197	2.182	2.167	2.146	2.134	2.116	2.117	2.117	2.114	2.111	2.107	2.106	2.106	2.103	2.114	2.118	2.128	2.136666667	2.149666667	2.163666667	2.174	2.179	2.187
POS	75	2023-01-30 12:01	Right	5.967	5.946	5.95	5.942	5.964666667	5.974666667	5.927333333	5.817666667	5.630666667	5.422666667	5.195333333	4.985	4.803666667	4.647333333	4.514	4.38	4.255666667	4.137666667	4.043666667	3.958	3.889666667	3.812333333	3.753	3.689666667	3.653666667	3.617666667	3.578	3.542666667	3.508666667	3.490666667	3.467666667	3.452333333	3.436333333	3.425666667	3.414	3.414	3.411	3.407	3.394666667	3.386333333	3.367333333	3.345666667	3.322666667	3.315333333	3.315	3.316
POS	75	2023-01-30 12:01	Right	5.973666667	5.964666667	5.965333333	5.970333333	5.984333333	5.95	5.883	5.756	5.584666667	5.38	5.170666667	4.976666667	4.792666667	4.633333333	4.48	4.342666667	4.211666667	4.106666667	4.014666667	3.936333333	3.862	3.796	3.739	3.69	3.649	3.612	3.576	3.546666667	3.510666667	3.492666667	3.462	3.443	3.416	3.404666667	3.386333333	3.364333333	3.341333333	3.322333333	3.305333333	3.294333333	3.291333333	3.301	3.301	3.301	3.303	3.312
POS	75	2023-01-30 12:01	Right	6.194333333	6.190333333	6.177	6.168333333	6.171333333	6.177333333	6.136333333	6.012	5.834	5.638666667	5.447666667	5.264333333	5.089666667	4.921333333	4.763	4.619	4.499	4.382333333	4.284	4.193	4.124666667	4.047666667	3.990666667	3.923333333	3.860333333	3.797	3.735	3.683	3.623	3.575	3.531	3.499	3.463	3.419	3.381	3.347	3.323666667	3.302333333	3.292	3.29	3.287333333	3.276666667	3.275666667	3.270666667	3.278333333	3.286333333
POS	75	2023-01-30 12:02	Left	5.754333333	5.780333333	5.739333333	5.738333333	5.650333333	5.596333333	5.461	5.345	5.180333333	5.006333333	4.808	4.617333333	4.436333333	4.273666667	4.125	3.997	3.876333333	3.760333333	3.685	3.627	3.596	3.564	3.531666667	3.498666667	3.466333333	3.444333333	3.422333333	3.401333333	3.381666667	3.351666667	3.318666667	3.291666667	3.281666667	3.257666667	3.243333333	3.223	3.216	3.195	3.181	3.177	3.194	3.199	3.199	3.189	3.189	3.204
POS	75	2023-01-30 12:02	Left	5.769	5.775	5.69	5.569	5.468333333	5.467333333	5.476	5.393	5.258	5.085333333	4.923	4.776666667	4.624333333	4.464	4.31	4.186666667	4.086333333	3.981333333	3.893333333	3.829333333	3.786	3.753	3.716	3.679	3.648	3.629	3.607666667	3.581666667	3.546666667	3.523	3.491	3.471666667	3.455	3.455666667	3.445	3.430666667	3.404666667	3.394333333	3.389	3.392	3.380333333	3.370666667	3.360666667	3.373333333	3.384	3.380333333
POS	75	2023-01-30 12:02	Left	6.204666667	6.195666667	6.142	6.069666667	6.009666667	5.981333333	5.941333333	5.829	5.649333333	5.456333333	5.277333333	5.136	4.996666667	4.860666667	4.726333333	4.586333333	4.454	4.325666667	4.234333333	4.160333333	4.108666667	4.048	3.990666667	3.949333333	3.906666667	3.872666667	3.848666667	3.823	3.799	3.772	3.748	3.737	3.714	3.703	3.672	3.661	3.632	3.619	3.587	3.571	3.559	3.557	3.545	3.529	3.511	3.510666667
POS	76	2023-01-30 12:41	Right	4.793333333	4.799333333	4.825666667	4.873333333	4.916	4.947666667	4.924	4.800666667	4.641666667	4.442666667	4.298333333	4.138	3.989666667	3.840333333	3.697	3.574	3.469666667	3.375666667	3.301666667	3.236	3.18	3.123666667	3.074333333	3.035	2.997	2.972	2.951	2.943	2.918	2.901	2.878	2.863	2.843	2.833	2.817	2.807666667	2.788666667	2.783666667	2.78	2.78	2.779	2.787666667	2.808666667	2.834666667	2.857666667	2.876666667
POS	76	2023-01-30 12:41	Right	5.426333333	5.427333333	5.429	5.444	5.456	5.447	5.384	5.271	5.103	4.926	4.729666667	4.525333333	4.312	4.115	3.945	3.795666667	3.664	3.550666667	3.450333333	3.374666667	3.301666667	3.245	3.188666667	3.136333333	3.094333333	3.052333333	3.027333333	3.006	2.991	2.976	2.96	2.947	2.939	2.938	2.939	2.95	2.962	2.98	2.99	3.005333333	3.024333333	3.045333333	3.059	3.073	3.082	3.093
POS	76	2023-01-30 12:41	Left	5.590333333	5.595333333	5.612666667	5.638666667	5.654666667	5.676	5.68	5.601	5.435666667	5.194333333	4.980666667	4.764666667	4.567333333	4.381333333	4.204	4.047666667	3.893333333	3.779333333	3.679333333	3.598333333	3.519	3.446	3.393	3.342666667	3.308666667	3.271666667	3.24	3.222666667	3.207666667	3.203333333	3.194333333	3.193	3.181	3.174	3.167	3.171	3.17	3.173	3.173	3.179	3.183	3.199	3.211	3.235	3.259	3.302
POS	76	2023-01-30 12:42	Right	5.113333333	5.129666667	5.153666667	5.148	5.142666667	5.118666667	5.071666667	4.945	4.763	4.559666667	4.352333333	4.147666667	3.953666667	3.772333333	3.617333333	3.470666667	3.347666667	3.251666667	3.167666667	3.095666667	3.028666667	2.977666667	2.935333333	2.897	2.875	2.859	2.854	2.851	2.852	2.848	2.848	2.848	2.867666667	2.881666667	2.902666667	2.914	2.939	2.958	2.981	2.997	3.009	3.019	3.026	3.039	3.062	3.086
POS	76	2023-01-30 12:44	Left	4.729	4.750666667	4.794333333	4.848	4.896	4.939	4.953333333	4.892333333	4.737333333	4.54	4.334666667	4.134333333	3.942	3.761	3.608666667	3.476333333	3.371333333	3.279333333	3.199666667	3.137333333	3.081666667	3.033333333	2.989333333	2.967	2.938333333	2.929333333	2.916666667	2.916333333	2.903333333	2.892	2.887	2.887	2.886	2.89	2.885	2.884	2.874	2.869	2.866	2.876666667	2.868666667	2.863666667	2.856666667	2.857666667	2.849666667	2.841
POS	76	2023-01-30 12:45	Left	5.325333333	5.338333333	5.364	5.379	5.391	5.402	5.385	5.299	5.136	4.928666667	4.708666667	4.5	4.297666667	4.112333333	3.947666667	3.811666667	3.689333333	3.567	3.458	3.363666667	3.298666667	3.239666667	3.195666667	3.158666667	3.137333333	3.116333333	3.103	3.087	3.075333333	3.064333333	3.058333333	3.061	3.059	3.055	3.052	3.052	3.056	3.058	3.058	3.069333333	3.069333333	3.071333333	3.069	3.079	3.09	3.095
POS	77	2023-01-30 14:52	Right	5.307	5.295	5.291	5.311	5.341	5.381	5.37	5.318	5.205	5.064	4.918666667	4.770333333	4.629	4.48	4.344	4.217666667	4.122333333	4.038	3.956	3.878	3.809333333	3.764333333	3.717333333	3.673	3.620666667	3.584666667	3.552666667	3.527	3.495	3.467666667	3.441666667	3.416666667	3.388	3.369666667	3.349666667	3.345333333	3.328666667	3.317333333	3.295666667	3.285666667	3.27	3.259666667	3.241333333	3.235	3.216333333	3.207333333
POS	77	2023-01-30 14:53	Left	4.73	4.732666667	4.730333333	4.741	4.749	4.755	4.725	4.651	4.526333333	4.386333333	4.241333333	4.104666667	3.972333333	3.86	3.751	3.654666667	3.555333333	3.475333333	3.406666667	3.345666667	3.295666667	3.242666667	3.208666667	3.175333333	3.153333333	3.135333333	3.120333333	3.103	3.080333333	3.064333333	3.045333333	3.031	3.021	3.016	3.019	3.022	3.023	3.017	3.008	3.002	2.997	2.986	2.979	2.973	2.965	2.954
POS	77	2023-01-30 14:53	Right	5.166	5.18	5.207	5.229	5.248666667	5.246333333	5.222333333	5.133666667	5.004	4.841666667	4.679666667	4.537333333	4.389	4.266666667	4.122333333	4.013333333	3.905	3.833	3.75	3.679	3.616666667	3.563333333	3.509333333	3.461666667	3.424666667	3.389666667	3.353333333	3.318666667	3.294666667	3.271	3.254666667	3.230666667	3.206666667	3.181666667	3.161333333	3.143333333	3.130333333	3.117333333	3.107	3.092	3.077	3.056	3.043	3.029	3.024	3.005
POS	77	2023-01-30 14:53	Right	5.141	5.134	5.136666667	5.149666667	5.180333333	5.195666667	5.184333333	5.123666667	5.014666667	4.88	4.738	4.587	4.437666667	4.298333333	4.177666667	4.073666667	3.957333333	3.865666667	3.780333333	3.712333333	3.655	3.593666667	3.559666667	3.522666667	3.494	3.458	3.425	3.400666667	3.378666667	3.352666667	3.333666667	3.318333333	3.304333333	3.288666667	3.279	3.276	3.268666667	3.262333333	3.264	3.270333333	3.272666667	3.267666667	3.254333333	3.236	3.227	3.227
POS	77	2023-01-30 14:54	Left	4.731333333	4.738333333	4.745	4.763	4.773	4.783	4.735	4.637	4.492	4.337	4.182	4.034666667	3.901333333	3.784	3.674	3.568666667	3.482666667	3.413333333	3.352666667	3.296666667	3.246	3.208666667	3.177333333	3.155	3.135	3.109	3.085	3.064	3.049	3.031	3.012	2.992	2.974	2.942666667	2.916666667	2.894666667	2.878	2.862	2.848	2.843	2.841	2.839	2.842	2.841	2.845	2.85
POS	77	2023-01-30 14:54	Left	4.758333333	4.767333333	4.78	4.799	4.813	4.808333333	4.757333333	4.640333333	4.499	4.342	4.191	4.049666667	3.912333333	3.801666667	3.679666667	3.580333333	3.489333333	3.421	3.363	3.308333333	3.248666667	3.197666667	3.160333333	3.135333333	3.110333333	3.082333333	3.065	3.049	3.032	3.009	2.984	2.972	2.961	2.956	2.948	2.928	2.908	2.885	2.875	2.861	2.838	2.824	2.812	2.808666667	2.804333333	2.805
POS	78	2023-01-30 15:30	Right	5.682	5.667333333	5.663333333	5.657666667	5.666666667	5.653	5.608666667	5.496666667	5.355	5.179666667	5.003	4.823333333	4.648333333	4.494333333	4.348	4.208	4.079	3.953666667	3.856	3.768333333	3.691333333	3.609666667	3.545	3.498	3.463	3.432	3.399666667	3.375666667	3.359666667	3.356	3.357	3.349	3.348666667	3.347666667	3.355666667	3.358	3.370666667	3.384333333	3.405333333	3.418666667	3.434666667	3.454333333	3.470333333	3.486666667	3.501666667	3.529666667
POS	78	2023-01-30 15:31	Right	5.877666667	5.874666667	5.866	5.853	5.845666667	5.834666667	5.792333333	5.685666667	5.533333333	5.340333333	5.135	4.93	4.741	4.577666667	4.424333333	4.289	4.164666667	4.056666667	3.957333333	3.876333333	3.801333333	3.739333333	3.686333333	3.644	3.613	3.575	3.551666667	3.516333333	3.496333333	3.462333333	3.444666667	3.419666667	3.401666667	3.382333333	3.369333333	3.350666667	3.335666667	3.332333333	3.343333333	3.356666667	3.382	3.415666667	3.459333333	3.498	3.534333333	3.573666667
POS	78	2023-01-30 15:31	Right	5.920666667	5.924333333	5.926666667	5.946666667	5.995	5.997	5.938	5.775	5.586	5.380666667	5.174	4.991333333	4.796	4.621333333	4.445333333	4.307333333	4.179666667	4.071666667	3.974333333	3.889333333	3.804	3.728	3.663	3.598	3.538	3.488666667	3.442666667	3.414333333	3.379666667	3.352666667	3.325666667	3.300666667	3.285333333	3.268333333	3.266	3.253	3.253	3.254	3.266	3.269	3.267	3.26	3.261	3.262333333	3.277333333	3.283333333
POS	78	2023-01-30 15:32	Left	5.187	5.182	5.156	5.154	5.154	5.154	5.117	5.023	4.886	4.728	4.581666667	4.429333333	4.286	4.152	4.046666667	3.942333333	3.857333333	3.781333333	3.720333333	3.661	3.606	3.576	3.547	3.524	3.491	3.466666667	3.442666667	3.429666667	3.416	3.403666667	3.389333333	3.374333333	3.362666667	3.362666667	3.349333333	3.348	3.337333333	3.348666667	3.348	3.358666667	3.372333333	3.388	3.410333333	3.437333333	3.481666667	3.520666667
POS	78	2023-01-30 15:32	Left	5.788666667	5.790666667	5.793	5.791666667	5.788666667	5.796666667	5.781	5.716	5.582666667	5.401333333	5.201	5.009	4.825	4.657666667	4.502333333	4.372	4.243666667	4.140666667	4.035333333	3.956333333	3.88	3.816	3.77	3.733	3.704	3.672	3.646	3.62	3.603666667	3.593333333	3.579333333	3.575666667	3.565	3.573	3.572	3.574	3.574	3.574	3.583666667	3.587666667	3.599333333	3.600666667	3.626666667	3.641	3.657	3.661666667
POS	78	2023-01-30 15:32	Left	5.782	5.786333333	5.802666667	5.818666667	5.840333333	5.860333333	5.840666667	5.759	5.606666667	5.428666667	5.243333333	5.063	4.894666667	4.740333333	4.605333333	4.475	4.353	4.254	4.16	4.08	3.998666667	3.940333333	3.891333333	3.855333333	3.817	3.792666667	3.763666667	3.746	3.726	3.714	3.693	3.665	3.632	3.604	3.593666667	3.588666667	3.593333333	3.589333333	3.584333333	3.588333333	3.588666667	3.611333333	3.634333333	3.673333333	3.711333333	3.749666667
POS	79	2023-01-30 16:05	Right	5.846	5.864333333	5.885666667	5.887	5.876	5.876	5.86	5.807666667	5.698333333	5.558333333	5.403333333	5.254333333	5.117	4.981666667	4.843333333	4.712	4.589	4.472	4.379	4.297666667	4.224333333	4.151	4.084333333	4.033666667	3.994666667	3.964333333	3.929333333	3.904333333	3.875666667	3.863333333	3.840333333	3.807	3.778	3.746	3.737	3.715	3.693	3.661	3.633	3.616	3.596	3.576	3.562	3.56	3.556	3.557
POS	79	2023-01-30 16:06	Left	5.870666667	5.858666667	5.859666667	5.854666667	5.857666667	5.89	5.877	5.797666667	5.642333333	5.46	5.288333333	5.085	4.892666667	4.716	4.563	4.439	4.314666667	4.205333333	4.097	4.031666667	3.951666667	3.890666667	3.823666667	3.785666667	3.742666667	3.694	3.65	3.628	3.597666667	3.575666667	3.537333333	3.520666667	3.492666667	3.476666667	3.447666667	3.429666667	3.408	3.394666667	3.378666667	3.373333333	3.373333333	3.373333333	3.366666667	3.358	3.358	3.364666667
POS	79	2023-01-30 16:06	Right	5.550333333	5.551666667	5.561333333	5.573666667	5.581	5.586333333	5.554666667	5.481333333	5.368	5.200666667	5.020333333	4.815333333	4.642	4.464666667	4.310666667	4.154333333	4.023333333	3.916	3.826	3.744	3.668	3.609	3.558	3.518	3.471666667	3.437666667	3.403333333	3.380333333	3.351333333	3.333333333	3.313333333	3.307	3.288333333	3.270333333	3.241333333	3.227	3.201333333	3.179333333	3.153333333	3.142	3.128333333	3.100666667	3.083666667	3.066666667	3.073333333	3.073333333
POS	79	2023-01-30 16:06	Right	5.148	5.156	5.158	5.178666667	5.185666667	5.191333333	5.181666667	5.142	5.04	4.904666667	4.752	4.6	4.425666667	4.272333333	4.125	4.01	3.892	3.804	3.726	3.659	3.605	3.549666667	3.505666667	3.465666667	3.438	3.417	3.400666667	3.378666667	3.354666667	3.334666667	3.325333333	3.324	3.316	3.308	3.297	3.291333333	3.282666667	3.278	3.273	3.263	3.250666667	3.241333333	3.24	3.236	3.236	3.241
POS	79	2023-01-30 16:07	Left	5.802666667	5.797333333	5.767333333	5.823	5.846333333	5.859666667	5.737	5.586	5.390666667	5.173	4.951666667	4.745666667	4.582	4.438666667	4.28	4.134333333	3.997333333	3.881333333	3.774333333	3.709	3.654333333	3.623333333	3.575333333	3.537	3.509	3.474	3.439	3.403666667	3.381666667	3.371666667	3.359	3.342	3.322666667	3.298666667	3.292333333	3.283666667	3.282666667	3.264	3.250666667	3.232333333	3.217	3.205	3.194	3.188	3.163333333	3.153333333
POS	79	2023-01-30 16:07	Left	5.825666667	5.845666667	5.869333333	5.911333333	5.899333333	5.888	5.822	5.74	5.601333333	5.429	5.245666667	5.058	4.89	4.707666667	4.529333333	4.367	4.244	4.133	4.029666667	3.929666667	3.829333333	3.750333333	3.693	3.642666667	3.602666667	3.572666667	3.556	3.521666667	3.494333333	3.469	3.463	3.443333333	3.423666667	3.413666667	3.404666667	3.400333333	3.377666667	3.360666667	3.341	3.32	3.300666667	3.278333333	3.262	3.247	3.242	3.236
POS	80	2023-01-30 17:00	Right	5.885666667	5.885666667	5.892333333	5.901333333	5.909333333	5.899	5.856	5.756	5.599666667	5.419666667	5.230333333	5.041333333	4.856666667	4.689333333	4.552	4.43	4.321666667	4.222333333	4.128666667	4.054	3.983666667	3.925	3.866666667	3.82	3.769	3.723	3.683	3.657	3.64	3.615	3.594	3.572	3.55	3.526	3.508	3.495	3.487	3.48	3.476	3.466	3.458666667	3.453333333	3.458	3.461	3.469333333	3.486666667
POS	80	2023-01-30 17:00	Right	6.083666667	6.084666667	6.089	6.091	6.092	6.096	6.062	5.962	5.801666667	5.610333333	5.433	5.224	5.056	4.889	4.764666667	4.641666667	4.535333333	4.445333333	4.356666667	4.282333333	4.217333333	4.162666667	4.122666667	4.077666667	4.042666667	4.000666667	3.975333333	3.954	3.939333333	3.909333333	3.884333333	3.863	3.849	3.835	3.817	3.815	3.803	3.798	3.792	3.792	3.792	3.786	3.78	3.779	3.781	3.798333333
POS	80	2023-01-30 17:00	Right	6.064	6.05	5.986	5.879	5.787666667	5.778666667	5.786666667	5.801	5.771666667	5.708333333	5.594333333	5.466333333	5.318333333	5.160666667	5.005666667	4.884333333	4.787333333	4.697333333	4.615666667	4.535	4.463333333	4.391	4.334666667	4.276666667	4.235666667	4.185333333	4.146666667	4.096666667	4.046	4.008666667	3.968666667	3.945333333	3.899666667	3.879333333	3.850333333	3.842	3.812333333	3.799333333	3.768	3.754666667	3.745666667	3.748	3.751	3.737666667	3.740333333	3.740333333
POS	80	2023-01-30 17:01	Left	5.369	5.369	5.38	5.393333333	5.423333333	5.434333333	5.406	5.286	5.119	4.908	4.705	4.504666667	4.323333333	4.145666667	3.989333333	3.85	3.725	3.608666667	3.500333333	3.418	3.349	3.279	3.22	3.174	3.14	3.100333333	3.054333333	3.025333333	3.009	2.987	2.962	2.933	2.915	2.897	2.881	2.874666667	2.854	2.849	2.824333333	2.823666667	2.815666667	2.822666667	2.823	2.827	2.82	2.827666667
POS	80	2023-01-30 17:01	Left	4.902333333	4.912333333	4.931333333	4.936666667	4.937	4.926	4.880666667	4.772333333	4.607	4.433	4.252666667	4.082333333	3.907	3.751	3.619	3.502666667	3.394333333	3.301	3.22	3.158	3.099333333	3.055333333	3.014666667	2.975333333	2.937333333	2.902666667	2.881333333	2.865333333	2.844666667	2.823666667	2.793666667	2.778666667	2.744	2.731666667	2.712666667	2.712666667	2.705	2.695	2.693666667	2.687666667	2.679666667	2.676666667	2.667666667	2.677333333	2.673666667	2.680666667
POS	80	2023-01-30 17:01	Left	5.138	5.138	5.141	5.161666667	5.173666667	5.175666667	5.127	5.034	4.885666667	4.699333333	4.512	4.344	4.189666667	4.042333333	3.896	3.774	3.666	3.574	3.484666667	3.405666667	3.337666667	3.278	3.225666667	3.181333333	3.129	3.086	3.036	3.012	2.982	2.951666667	2.926666667	2.906666667	2.899	2.877	2.862	2.841	2.84	2.828	2.825	2.809666667	2.803333333	2.803	2.81	2.819333333	2.823666667	2.832
POS	81	2023-02-07 09:59	Right	4.883333333	4.888333333	4.902	4.896333333	4.906333333	4.908666667	4.915666667	4.841666667	4.710333333	4.535333333	4.378333333	4.22	4.075333333	3.94	3.828	3.718	3.616	3.530666667	3.449333333	3.388	3.326	3.287333333	3.253333333	3.225666667	3.207333333	3.186333333	3.163333333	3.147333333	3.135333333	3.13	3.123	3.128	3.138	3.148	3.149	3.143333333	3.133333333	3.124333333	3.123	3.127	3.137	3.138333333	3.145333333	3.137333333	3.144	3.132333333
POS	81	2023-02-07 10:00	Right	4.829666667	4.836666667	4.829333333	4.820333333	4.824333333	4.856	4.844	4.748333333	4.592333333	4.408	4.240666667	4.066333333	3.914333333	3.771	3.651666667	3.548666667	3.458666667	3.386666667	3.315666667	3.258666667	3.204666667	3.169333333	3.142	3.114	3.085333333	3.061333333	3.049333333	3.044	3.031	3.015	3.001	2.993	2.991	2.98	2.967	2.954	2.948	2.937	2.927	2.924	2.916	2.915	2.916	2.93	2.938	2.951
POS	81	2023-02-07 10:00	Right	4.755333333	4.745666667	4.716333333	4.676333333	4.678666667	4.710666667	4.742	4.681333333	4.554333333	4.399666667	4.256666667	4.110333333	3.968333333	3.845	3.736	3.640666667	3.542666667	3.461666667	3.391	3.338666667	3.302333333	3.274333333	3.245666667	3.213666667	3.182333333	3.157333333	3.136333333	3.131333333	3.131	3.13	3.131	3.134	3.135	3.117	3.105	3.089	3.104	3.111	3.112	3.108	3.096	3.104	3.1	3.106	3.109	3.117
POS	81	2023-02-07 10:01	Left	4.938333333	4.95	4.966666667	4.976333333	4.985	4.995	4.956333333	4.889666667	4.770666667	4.653333333	4.508333333	4.361	4.212	4.067666667	3.956333333	3.849	3.761	3.662	3.591	3.525	3.477666667	3.434666667	3.405333333	3.376666667	3.349666667	3.316	3.288	3.263666667	3.239333333	3.219333333	3.202333333	3.183333333	3.164	3.149	3.141333333	3.128333333	3.117333333	3.104	3.094	3.087	3.077	3.066	3.057	3.053	3.06	3.06
POS	81	2023-02-07 10:01	Left	4.917333333	4.923	4.918666667	4.902666667	4.870333333	4.837666667	4.805333333	4.786666667	4.724	4.614333333	4.447333333	4.274333333	4.103	3.951666667	3.830333333	3.733	3.635	3.541	3.456	3.393	3.338666667	3.293666667	3.254333333	3.224666667	3.191333333	3.166333333	3.144333333	3.130333333	3.113333333	3.096	3.087	3.068333333	3.055333333	3.032333333	3.017	2.994	2.983	2.973	2.971	2.969	2.96	2.951	2.94	2.93	2.918	2.911
POS	82	2023-02-07 10:37	Right	5.454666667	5.455333333	5.442666667	5.441333333	5.431333333	5.444333333	5.431333333	5.393333333	5.287	5.146666667	4.984666667	4.818666667	4.655666667	4.505333333	4.367	4.236	4.101666667	3.973333333	3.86	3.757	3.673	3.593	3.520666667	3.444333333	3.381333333	3.325666667	3.277666667	3.223666667	3.179333333	3.146666667	3.126333333	3.098666667	3.070333333	3.032333333	3.01	2.983	2.962	2.942	2.928	2.91	2.890666667	2.863666667	2.849666667	2.838	2.843	2.842
POS	82	2023-02-07 10:37	Right	5.657	5.653	5.651	5.652	5.671	5.673333333	5.645666667	5.563666667	5.444666667	5.299333333	5.141333333	4.979	4.813	4.649666667	4.490333333	4.338666667	4.194666667	4.071666667	3.957666667	3.864333333	3.768	3.683	3.603	3.535	3.472	3.413666667	3.358333333	3.308333333	3.266333333	3.234666667	3.213333333	3.181333333	3.156666667	3.129666667	3.109666667	3.087	3.059	3.039	3.032	3.025	3.01	2.996	2.985	2.982	2.981	2.976
POS	82	2023-02-07 10:37	Right	5.637	5.63	5.652	5.675333333	5.711666667	5.728	5.691	5.638	5.532666667	5.408666667	5.240333333	5.083333333	4.923666667	4.776333333	4.637	4.511	4.383	4.251666667	4.131333333	4.012	3.914	3.829333333	3.754666667	3.684666667	3.609333333	3.552666667	3.490666667	3.445666667	3.403	3.375	3.346	3.319666667	3.281666667	3.258333333	3.233333333	3.211333333	3.189333333	3.172333333	3.172	3.165	3.163	3.156	3.151	3.145	3.147	3.156
POS	82	2023-02-07 10:38	Left	5.380666667	5.380333333	5.382333333	5.397	5.431	5.430333333	5.404333333	5.313333333	5.175	5.004	4.828	4.659666667	4.496	4.339333333	4.186333333	4.051333333	3.922333333	3.804	3.699	3.609666667	3.541333333	3.481333333	3.421333333	3.370666667	3.329333333	3.301666667	3.273666667	3.246666667	3.215666667	3.190333333	3.167333333	3.147333333	3.134333333	3.108333333	3.088	3.069	3.054	3.036	3.024	3.011	3.004	2.979	2.96	2.936	2.934	2.934
POS	82	2023-02-07 10:38	Left	5.506	5.493	5.502	5.504	5.528	5.536	5.51	5.424	5.294	5.124	4.938666667	4.748666667	4.576333333	4.415333333	4.257	4.115666667	3.988333333	3.882	3.787666667	3.701666667	3.629333333	3.558666667	3.508666667	3.459	3.414666667	3.379666667	3.345666667	3.318	3.29	3.266	3.251666667	3.230666667	3.210666667	3.192666667	3.171333333	3.158	3.145	3.130333333	3.115333333	3.100333333	3.093	3.086	3.077	3.074	3.073	3.07
POS	82	2023-02-07 10:38	Left	5.652	5.641	5.646	5.642	5.647333333	5.656666667	5.633666667	5.555333333	5.418	5.243	5.062666667	4.872333333	4.702	4.542	4.402666667	4.267666667	4.157333333	4.041333333	3.946666667	3.854666667	3.787666667	3.726	3.675666667	3.625666667	3.584666667	3.548	3.519	3.486	3.457666667	3.432666667	3.413666667	3.395666667	3.377666667	3.361666667	3.34	3.322666667	3.302666667	3.283666667	3.269666667	3.253333333	3.241	3.224333333	3.212666667	3.200666667	3.197333333	3.195
POS	84	2023-02-07 12:29	Right	6.066333333	6.054333333	6.057	6.067	6.09	6.087	6.054	5.95	5.797	5.626666667	5.465666667	5.302333333	5.141333333	5.004	4.885666667	4.784333333	4.693	4.612	4.538333333	4.469333333	4.413333333	4.373	4.339	4.311	4.274	4.241	4.211	4.196666667	4.187333333	4.184	4.168333333	4.167333333	4.161333333	4.163333333	4.159666667	4.170666667	4.174333333	4.181	4.177	4.187	4.192	4.194	4.194	4.194	4.192	4.188
POS	84	2023-02-07 12:30	Right	5.793666667	5.781666667	5.786	5.794	5.812	5.808	5.766	5.676	5.524	5.346666667	5.179333333	5.033	4.898666667	4.763333333	4.640333333	4.536333333	4.446333333	4.363	4.296	4.246	4.205	4.16	4.120666667	4.089666667	4.066333333	4.045333333	4.035	4.027	4.016333333	4.004666667	3.994666667	3.981333333	3.97	3.959	3.959	3.96	3.958	3.958	3.954	3.959	3.959	3.963	3.957	3.96	3.96	3.967
POS	84	2023-02-07 12:30	Right	5.825	5.823333333	5.831666667	5.83	5.825	5.821	5.771	5.68	5.519666667	5.353333333	5.17	5.022	4.880666667	4.759333333	4.64	4.541	4.455	4.378	4.302	4.242	4.192	4.161	4.133	4.108	4.079	4.047666667	4.025333333	4.008333333	3.992666667	3.977666667	3.965333333	3.965	3.953333333	3.942666667	3.924	3.917	3.906666667	3.901666667	3.899333333	3.898333333	3.898	3.898	3.892	3.892	3.892	3.906
POS	84	2023-02-07 12:31	Left	5.44	5.467	5.518	5.564	5.584333333	5.582666667	5.547666667	5.450666667	5.300333333	5.123333333	4.957	4.803	4.665	4.530666667	4.425333333	4.32	4.227333333	4.142333333	4.080333333	4.038	3.992666667	3.956666667	3.912333333	3.885333333	3.861	3.849	3.834	3.821	3.807	3.797	3.78	3.78	3.78	3.791	3.803666667	3.817666667	3.824666667	3.84	3.852	3.868	3.887333333	3.909333333	3.941666667	3.961333333	3.983333333	4.015
POS	84	2023-02-07 12:31	Left	5.870666667	5.873666667	5.882	5.894	5.909666667	5.913666667	5.879333333	5.784666667	5.622333333	5.446333333	5.268	5.107	4.951	4.812666667	4.699333333	4.593	4.500666667	4.416333333	4.345	4.282333333	4.225666667	4.185	4.146	4.115	4.088	4.074	4.064	4.051666667	4.041333333	4.045	4.055	4.065	4.066333333	4.066666667	4.077666667	4.090333333	4.116	4.130333333	4.161333333	4.173666667	4.180333333	4.163666667	4.150666667	4.143	4.139	4.138
POS	84	2023-02-07 12:32	Left	5.548	5.555	5.579	5.593333333	5.609333333	5.615333333	5.594	5.508	5.371	5.202	5.039	4.878	4.728666667	4.598666667	4.483333333	4.387	4.297666667	4.221333333	4.155666667	4.102666667	4.06	4.028	3.994	3.968666667	3.950333333	3.932333333	3.921333333	3.904333333	3.891	3.877	3.856	3.843	3.83	3.828	3.827	3.824	3.818	3.808	3.808333333	3.823333333	3.834333333	3.843	3.84	3.849	3.856	3.87
POS	85	2023-02-07 14:50	Right	6.791333333	6.799333333	6.801	6.809	6.815	6.828	6.824	6.756	6.608666667	6.408333333	6.197333333	6.017333333	5.830333333	5.668666667	5.509333333	5.364	5.223	5.095	4.984666667	4.879333333	4.781	4.682	4.602	4.526	4.465	4.399666667	4.348333333	4.309333333	4.268666667	4.221	4.178	4.139	4.101	4.059666667	4.021666667	3.978666667	3.936666667	3.896333333	3.867	3.835	3.804666667	3.777666667	3.749666667	3.733	3.719	3.712
POS	85	2023-02-07 14:51	Left	6.614333333	6.617333333	6.615	6.614	6.607	6.6	6.572666667	6.484333333	6.314	6.094	5.873666667	5.679666667	5.504333333	5.342333333	5.181	5.019	4.870666667	4.745333333	4.643333333	4.559666667	4.474666667	4.403333333	4.333666667	4.275333333	4.223333333	4.175666667	4.129666667	4.082666667	4.046333333	4.009666667	3.975666667	3.941	3.912666667	3.896333333	3.865333333	3.845333333	3.823333333	3.81	3.792	3.769	3.763	3.752	3.736333333	3.720333333	3.712333333	3.71
POS	85	2023-02-07 14:51	Right	6.719666667	6.727666667	6.726	6.727	6.722	6.725	6.69	6.593	6.432	6.233	6.018666667	5.803	5.598333333	5.413	5.249	5.091	4.945	4.807	4.690666667	4.584666667	4.493333333	4.404333333	4.323	4.246	4.187	4.136666667	4.086666667	4.034666667	3.981	3.937666667	3.886333333	3.846	3.807333333	3.779333333	3.742	3.709666667	3.673333333	3.644666667	3.617666667	3.594	3.579	3.564	3.544	3.519	3.499	3.492
POS	85	2023-02-07 14:51	Right	6.814333333	6.816333333	6.825	6.824	6.822	6.817	6.785	6.697	6.541	6.343666667	6.129333333	5.916	5.716	5.535	5.370666667	5.218333333	5.078	4.945	4.827666667	4.717666667	4.630333333	4.540333333	4.47	4.401666667	4.346333333	4.283	4.223333333	4.172666667	4.132	4.095	4.05	4.013	3.975666667	3.950666667	3.922333333	3.884666667	3.852333333	3.814333333	3.798	3.771	3.75	3.717	3.695	3.677	3.664	3.652
POS	85	2023-02-07 14:52	Left	5.785666667	5.781333333	5.780333333	5.784333333	5.784666667	5.785666667	5.764666667	5.702666667	5.573666667	5.406333333	5.224666667	5.022333333	4.824333333	4.645333333	4.492333333	4.355	4.22	4.093666667	3.988666667	3.913333333	3.857333333	3.814	3.761	3.727	3.69	3.667	3.645	3.626	3.613	3.595	3.584	3.575	3.584666667	3.586666667	3.598333333	3.600666667	3.610666667	3.611	3.616	3.625	3.624	3.617	3.598	3.587	3.578	3.585666667
POS	85	2023-02-07 14:52	Left	6.140666667	6.134666667	6.13	6.136	6.134	6.124333333	6.079333333	5.997333333	5.852666667	5.670333333	5.483	5.31	5.143666667	4.967666667	4.793333333	4.635333333	4.501	4.393	4.286	4.197	4.122	4.077	4.039	3.994666667	3.943333333	3.898	3.859	3.836	3.81	3.785	3.758	3.738	3.721	3.695	3.680333333	3.668333333	3.662333333	3.639	3.619	3.61	3.611	3.614	3.615	3.618	3.625	3.637
POS	86	2023-02-07 15:26	Right	6.328333333	6.332	6.347333333	6.35	6.342	6.342	6.327333333	6.266333333	6.133333333	5.949	5.755666667	5.563333333	5.399	5.238333333	5.106333333	4.978	4.882333333	4.791	4.710333333	4.648333333	4.601333333	4.565	4.524	4.493	4.463	4.445	4.432	4.436	4.437	4.443	4.44	4.456	4.475	4.512333333	4.540333333	4.574666667	4.610333333	4.640333333	4.657	4.667	4.677	4.691	4.701	4.717	4.731	4.755
POS	86	2023-02-07 15:27	Left	6.494333333	6.485666667	6.471666667	6.465	6.459666667	6.462666667	6.427333333	6.344333333	6.204333333	6.024333333	5.837333333	5.628666667	5.436333333	5.266	5.131	5.008	4.884666667	4.782666667	4.701666667	4.633	4.562	4.497666667	4.446333333	4.402	4.364	4.328	4.311	4.296	4.283	4.27	4.256	4.250666667	4.237666667	4.235333333	4.230666667	4.231666667	4.218	4.205	4.194666667	4.186333333	4.188	4.188	4.19	4.171333333	4.164333333	4.170333333
POS	86	2023-02-07 15:27	Right	6.125666667	6.112	6.114666667	6.134	6.171666667	6.185	6.156	6.058	5.910333333	5.744	5.590666667	5.457333333	5.313666667	5.165666667	5.029333333	4.898333333	4.791	4.693	4.615333333	4.552333333	4.499333333	4.460666667	4.437666667	4.410666667	4.389	4.368	4.357	4.353	4.339	4.340666667	4.337666667	4.348666667	4.357	4.372	4.388333333	4.404333333	4.420333333	4.441	4.467	4.502	4.527	4.544	4.576	4.602	4.647666667	4.675666667
POS	86	2023-02-07 15:27	Right	6.368	6.371333333	6.377333333	6.353666667	6.340333333	6.356666667	6.336666667	6.248	6.085666667	5.920333333	5.753	5.590666667	5.432333333	5.29	5.162	5.053	4.951666667	4.870666667	4.797666667	4.748	4.699	4.651666667	4.607666667	4.564333333	4.534333333	4.519	4.494	4.494	4.486	4.493	4.514	4.525	4.548	4.526	4.519	4.511	4.512	4.518333333	4.554	4.619333333	4.653333333	4.640666667	4.633333333	4.634333333	4.645333333	4.650666667
POS	86	2023-02-07 15:28	Left	6.202	6.215	6.223	6.241333333	6.241666667	6.241666667	6.206666667	6.105333333	5.955333333	5.766	5.561666667	5.359333333	5.17	5.002666667	4.842333333	4.696	4.591	4.491333333	4.420333333	4.347	4.286333333	4.228333333	4.187666667	4.152	4.122666667	4.092666667	4.072666667	4.041	4.026666667	4.008666667	3.999333333	3.989333333	3.990333333	4.002333333	4.010333333	4.02	4.038	4.052333333	4.061666667	4.059	4.058	4.059666667	4.062333333	4.063	4.064	4.065
POS	86	2023-02-07 15:28	Left	6.504666667	6.512666667	6.524333333	6.533666667	6.534	6.527	6.494666667	6.404666667	6.242333333	6.044333333	5.844666667	5.665333333	5.484333333	5.302333333	5.126333333	4.980666667	4.866333333	4.77	4.676	4.582333333	4.501666667	4.437666667	4.391333333	4.358	4.322	4.292	4.277	4.268	4.256	4.235	4.222	4.213	4.209	4.204	4.209	4.216	4.228666667	4.228666667	4.225666667	4.224	4.225	4.231	4.227	4.235666667	4.237	4.255666667
POS	87	2023-02-07 15:55	Right	7.272	7.272666667	7.288333333	7.282333333	7.270666667	7.230666667	7.135666667	6.972333333	6.771333333	6.545666667	6.308666667	6.079666667	5.867333333	5.678	5.490666667	5.316666667	5.158333333	5.021	4.897666667	4.791666667	4.705666667	4.638	4.574666667	4.511333333	4.455	4.411	4.373	4.335	4.29	4.255	4.218	4.192666667	4.161666667	4.134666667	4.102	4.068	4.036	4.014	3.997	3.982666667	3.973333333	3.966	3.955333333	3.952333333	3.952333333	3.961
POS	87	2023-02-07 15:55	Right	7.246	7.24	7.227666667	7.233333333	7.23	7.206	7.113333333	6.959333333	6.744333333	6.513	6.279666667	6.058333333	5.847	5.647666667	5.459666667	5.286333333	5.138333333	5.018666667	4.912666667	4.822333333	4.743333333	4.671333333	4.599666667	4.528666667	4.472333333	4.432	4.396	4.362	4.32	4.289	4.255	4.234	4.197	4.169	4.144	4.129666667	4.115333333	4.092333333	4.078666667	4.067	4.066	4.061	4.058666667	4.047333333	4.035	4.029
POS	87	2023-02-07 15:56	Left	6.977	6.974333333	6.984666667	7.012	7.037	7.021666667	6.927333333	6.754	6.534	6.299666667	6.074333333	5.857	5.65	5.456666667	5.272666667	5.117	4.978666667	4.859333333	4.747333333	4.652666667	4.571666667	4.499666667	4.435333333	4.38	4.334	4.299	4.271	4.245	4.219	4.191666667	4.171666667	4.143666667	4.133666667	4.113666667	4.097666667	4.065	4.042666667	4.021666667	4.008666667	3.985666667	3.968333333	3.958	3.959	3.977333333	3.989666667	4.022
POS	87	2023-02-07 15:56	Right	6.487666667	6.500666667	6.522333333	6.534666667	6.543	6.518	6.444	6.278666667	6.060333333	5.827666667	5.594333333	5.379666667	5.167666667	4.989666667	4.816	4.670666667	4.533333333	4.421	4.321	4.233666667	4.161666667	4.099666667	4.05	4.005	3.965	3.937666667	3.917333333	3.903	3.886	3.873	3.858	3.853	3.842	3.843	3.832	3.826	3.802333333	3.784333333	3.755333333	3.737	3.714	3.697	3.681	3.664	3.654	3.648
POS	87	2023-02-07 15:56	Right	6.738333333	6.755	6.793666667	6.820666667	6.833	6.819	6.756	6.613666667	6.395333333	6.167	5.947333333	5.732	5.525	5.327333333	5.166333333	5.009	4.872666667	4.734333333	4.619	4.516	4.429666667	4.357666667	4.293666667	4.242	4.197	4.156	4.123666667	4.093666667	4.075666667	4.052666667	4.029666667	4.007666667	3.986666667	3.974333333	3.958	3.947333333	3.936666667	3.923666667	3.908333333	3.884	3.858	3.848	3.835	3.827	3.814	3.814
POS	87	2023-02-07 15:57	Left	7.011333333	6.995	6.984	6.974	6.995333333	6.996333333	6.925333333	6.752333333	6.538666667	6.306333333	6.08	5.848666667	5.624333333	5.425333333	5.242333333	5.090333333	4.953	4.832666667	4.721333333	4.622	4.541333333	4.471666667	4.414666667	4.363333333	4.321	4.28	4.243	4.209	4.181	4.161	4.137	4.116666667	4.092666667	4.089333333	4.082666667	4.080666667	4.057	4.042666667	4.026333333	4.015333333	3.997333333	3.978333333	3.967	3.952333333	3.952333333	3.953333333
POS	87	2023-02-07 15:57	Left	6.937333333	6.938333333	6.943	6.944	6.96	6.918333333	6.824333333	6.648	6.434666667	6.202333333	5.964333333	5.760666667	5.572666667	5.390333333	5.201333333	5.034	4.908666667	4.804333333	4.707	4.602	4.524	4.460333333	4.414333333	4.363333333	4.329	4.301	4.272	4.242	4.206	4.189666667	4.161666667	4.139666667	4.115666667	4.094666667	4.078666667	4.056666667	4.042333333	4.03	4.018333333	4.007666667	3.993666667	3.992666667	4.006333333	4.033666667	4.070333333	4.107666667
POS	88	2023-02-07 16:56	Left	5.226	5.227	5.218666667	5.192333333	5.148	5.129	5.093333333	5.036333333	4.904333333	4.750333333	4.585333333	4.428333333	4.299666667	4.179333333	4.072333333	3.964333333	3.869333333	3.792	3.711333333	3.636333333	3.572333333	3.515	3.47	3.421	3.381	3.351666667	3.328333333	3.313	3.275	3.248	3.229	3.221333333	3.223333333	3.216333333	3.202333333	3.175333333	3.175333333	3.189333333	3.199333333	3.181333333	3.164	3.154	3.165	3.173	3.182	3.182
POS	88	2023-02-07 16:56	Right	5.018	4.988	4.953	4.904666667	4.876666667	4.870666667	4.847	4.808	4.721666667	4.617333333	4.505	4.404	4.315666667	4.219333333	4.138333333	4.054	3.978666667	3.884333333	3.803666667	3.723666667	3.664666667	3.597666667	3.543	3.473666667	3.415	3.359	3.326	3.284333333	3.251	3.212333333	3.184333333	3.162333333	3.154	3.152	3.143333333	3.137333333	3.128666667	3.130333333	3.125333333	3.114	3.098	3.082	3.086	3.095	3.1	3.105
CO	89	2023-02-14 09:51	Right	4.955666667	4.969	4.979	4.979666667	4.962	4.946	4.938	4.874666667	4.770333333	4.604	4.457	4.302	4.168	4.039666667	3.923333333	3.814	3.707	3.608	3.514666667	3.431333333	3.354333333	3.292666667	3.24	3.197666667	3.151666667	3.112333333	3.074666667	3.044333333	3.015333333	2.992	2.974	2.96	2.947	2.936	2.926	2.925	2.919	2.911	2.902	2.903	2.901	2.896	2.892	2.892	2.89	2.889
CO	89	2023-02-14 09:52	Left	4.355333333	4.355333333	4.36	4.358	4.367	4.379666667	4.364666667	4.296666667	4.164	4.014666667	3.854333333	3.712	3.578	3.448666667	3.329666667	3.222333333	3.138333333	3.063	2.986333333	2.921333333	2.860333333	2.813	2.774	2.74	2.713	2.682	2.655	2.627	2.606666667	2.586333333	2.572333333	2.548666667	2.534	2.530666667	2.527666667	2.524333333	2.504666667	2.491666667	2.480666667	2.467333333	2.458	2.446	2.442	2.430333333	2.418666667	2.410666667
CO	89	2023-02-14 09:52	Left	4.335	4.328	4.317	4.308	4.313666667	4.312666667	4.301666667	4.235	4.123666667	3.961666667	3.804333333	3.658333333	3.525	3.398666667	3.286333333	3.188333333	3.101333333	3.014666667	2.943333333	2.874666667	2.820333333	2.767333333	2.731	2.697	2.667	2.639	2.612	2.594666667	2.575666667	2.565666667	2.555	2.539	2.518666667	2.494666667	2.481666667	2.475	2.469666667	2.466333333	2.456	2.447	2.438	2.435	2.431	2.424	2.415333333	2.411333333
CO	89	2023-02-14 09:52	Left	4.483333333	4.488333333	4.488	4.479	4.493	4.495	4.495	4.423	4.301	4.139666667	3.965666667	3.799333333	3.647333333	3.512	3.393	3.286666667	3.194666667	3.103666667	3.025666667	2.949333333	2.893666667	2.834666667	2.793666667	2.754	2.725	2.689	2.662666667	2.634666667	2.611333333	2.595333333	2.580333333	2.573666667	2.557	2.544	2.531666667	2.523333333	2.512	2.499333333	2.488666667	2.485	2.481	2.473666667	2.470333333	2.46	2.444	2.434
CO	89	2023-02-14 09:52	Right	4.705333333	4.718333333	4.727333333	4.732666667	4.721666667	4.716333333	4.704	4.632333333	4.512333333	4.342333333	4.184	4.027	3.866666667	3.729333333	3.598	3.488	3.377666667	3.280333333	3.198333333	3.123666667	3.057666667	3.006333333	2.961	2.919	2.878	2.841	2.815	2.789	2.762	2.732	2.712	2.698	2.692	2.679	2.665666667	2.647666667	2.638666667	2.633	2.622	2.608666667	2.595333333	2.591	2.58	2.568333333	2.560666667	2.549
CO	89	2023-02-14 09:52	Right	4.844333333	4.843666667	4.872666667	4.876	4.88	4.875	4.857666667	4.793333333	4.677333333	4.515333333	4.347333333	4.184	4.026	3.880666667	3.754333333	3.642	3.534666667	3.424333333	3.332333333	3.254666667	3.184	3.120666667	3.065333333	3.024	2.984	2.937333333	2.900333333	2.865333333	2.841	2.814	2.788	2.764	2.742666667	2.730333333	2.716333333	2.696666667	2.673666667	2.651666667	2.643333333	2.635666667	2.632666667	2.618	2.607666667	2.599333333	2.6	2.601
POS	91	2023-02-14 11:57	Right	4.410333333	4.410333333	4.42	4.43	4.443	4.443	4.420666667	4.349666667	4.237666667	4.091	3.945	3.798666667	3.685333333	3.585666667	3.491666667	3.405666667	3.343666667	3.300666667	3.261333333	3.216333333	3.183	3.151333333	3.125333333	3.101333333	3.087	3.085	3.087	3.082666667	3.070666667	3.070666667	3.086	3.109	3.128	3.143	3.163	3.184	3.209	3.228	3.244	3.253	3.266	3.275333333	3.292333333	3.303333333	3.314	3.316
POS	91	2023-02-14 11:58	Right	4.299333333	4.294333333	4.305666667	4.308333333	4.313333333	4.309666667	4.292	4.223666667	4.099666667	3.940666667	3.785666667	3.640333333	3.508	3.4	3.305	3.224	3.156	3.107666667	3.069333333	3.032	3.001	2.971	2.944666667	2.918666667	2.906666667	2.897	2.892	2.887	2.894	2.897	2.904	2.907	2.921	2.931	2.943333333	2.951333333	2.962333333	2.968	2.974	2.974	2.976	2.979	2.981	2.985	2.993	3.008333333
POS	91	2023-02-14 11:58	Right	4.396333333	4.405333333	4.411	4.422	4.416	4.399	4.367	4.313666667	4.200333333	4.061	3.91	3.774	3.645	3.534	3.454	3.391	3.334	3.298	3.266	3.242	3.200666667	3.170333333	3.149	3.134	3.119	3.108	3.101	3.105	3.095	3.086	3.076	3.074	3.078	3.070333333	3.064333333	3.052333333	3.046	3.04	3.029	3.021	3.009	3.003	2.988	2.973	2.967	2.968
POS	91	2023-02-14 11:59	Left	4.360333333	4.365333333	4.365	4.366	4.362	4.359	4.327666667	4.254666667	4.127333333	3.978333333	3.821	3.672	3.528	3.405666667	3.303333333	3.213	3.133	3.061	3.013	2.97	2.931	2.9	2.872	2.86	2.84	2.83	2.815	2.812666667	2.813666667	2.817666667	2.815	2.815	2.823	2.837	2.849	2.852	2.853	2.851	2.853	2.854	2.854	2.849	2.847	2.842	2.833	2.823
POS	91	2023-02-14 11:59	Left	4.449	4.453	4.457	4.452	4.448	4.437	4.415	4.338	4.216	4.057666667	3.896333333	3.744	3.603	3.477	3.368666667	3.282333333	3.213	3.15	3.094333333	3.044333333	3.005333333	2.973	2.941333333	2.915333333	2.892333333	2.874	2.858	2.845	2.839	2.836	2.831	2.827	2.828	2.827	2.828	2.83	2.841	2.852	2.853	2.855	2.855	2.863666667	2.864666667	2.875333333	2.884666667	2.898666667
POS	91	2023-02-14 11:59	Left	4.561	4.567	4.572	4.578	4.579	4.577	4.546	4.459	4.329	4.168	4.019	3.862666667	3.726333333	3.600666667	3.491666667	3.394333333	3.299666667	3.234666667	3.179	3.129666667	3.079333333	3.037	3.013	2.986	2.963	2.934	2.913	2.895	2.888	2.876	2.872666667	2.870333333	2.868333333	2.860666667	2.853	2.853	2.861666667	2.862666667	2.871333333	2.877666667	2.896666667	2.904	2.907	2.903	2.918666667	2.937666667
CO	93	2023-02-14 14:44	Right	3.274	3.274333333	3.294333333	3.312333333	3.334	3.344333333	3.339666667	3.307	3.239666667	3.145333333	3.033	2.917	2.804	2.698666667	2.597666667	2.504333333	2.422333333	2.354	2.288	2.225333333	2.167333333	2.111333333	2.073	2.04	2.016	1.989	1.965	1.947666667	1.928666667	1.917666667	1.901	1.899	1.897	1.896	1.887	1.878666667	1.877333333	1.868	1.868	1.868	1.879	1.889	1.901333333	1.910666667	1.911	1.913
CO	93	2023-02-14 14:45	Left	3.306666667	3.298333333	3.296333333	3.301	3.291	3.319	3.292333333	3.255333333	3.167333333	3.058	2.954	2.838	2.72	2.595666667	2.486333333	2.396333333	2.316333333	2.247666667	2.184333333	2.129333333	2.074	2.036	1.993	1.962	1.929	1.906	1.889666667	1.866333333	1.845333333	1.825666667	1.813	1.803666667	1.792333333	1.781	1.775	1.766333333	1.755666667	1.744666667	1.739333333	1.74	1.739	1.737	1.735	1.734	1.733	1.732
CO	93	2023-02-14 14:45	Right	2.983	2.991	2.994	3.006	3.011	3.024	3.021	2.986	2.914333333	2.814333333	2.705333333	2.585666667	2.469666667	2.364333333	2.281333333	2.201	2.127	2.06	2.004	1.958666667	1.912666667	1.875666667	1.842	1.819666667	1.800333333	1.782333333	1.761666667	1.744666667	1.734333333	1.722	1.71	1.7	1.694	1.694	1.693	1.693	1.686333333	1.680333333	1.674333333	1.677	1.679333333	1.685333333	1.690333333	1.695	1.702	1.704
CO	93	2023-02-14 14:45	Right	3.213	3.22	3.236	3.251	3.267	3.283	3.284333333	3.251666667	3.172666667	3.072666667	2.956333333	2.846333333	2.736	2.631666667	2.529333333	2.438333333	2.360333333	2.291333333	2.226	2.164333333	2.108333333	2.058333333	2.027666667	2.001666667	1.978666667	1.946	1.921	1.908	1.896	1.879666667	1.857666667	1.844666667	1.833	1.824	1.813666667	1.807333333	1.804	1.802	1.798	1.793	1.789	1.787	1.793	1.796	1.803	1.803333333
CO	93	2023-02-14 14:46	Left	3.064	3.06	3.062	3.062	3.07	3.076	3.068	3.026	2.934	2.81	2.677666667	2.550666667	2.442333333	2.339666667	2.247333333	2.152333333	2.076	2.017	1.968666667	1.921666667	1.875666667	1.849	1.817	1.792	1.759	1.737666667	1.719333333	1.709	1.702	1.688333333	1.679333333	1.673333333	1.67	1.661	1.652	1.648	1.643	1.637	1.634	1.638	1.641	1.641	1.643	1.645	1.652	1.654
CO	93	2023-02-14 14:46	Left	2.697	2.703666667	2.720333333	2.750333333	2.772666667	2.795666667	2.790666667	2.757666667	2.690666667	2.589333333	2.480333333	2.370333333	2.274333333	2.194	2.121	2.05	1.987	1.93	1.887666667	1.847666667	1.817333333	1.792333333	1.775333333	1.753666667	1.732666667	1.714333333	1.705	1.699	1.689333333	1.683333333	1.681333333	1.679	1.675	1.671	1.666	1.667	1.668333333	1.680333333	1.689333333	1.696	1.697	1.701	1.704	1.708	1.712	1.722
POS	94	2023-02-14 16:53	Right	6.211666667	6.230666667	6.236	6.248333333	6.250333333	6.233333333	6.171	6.041	5.868666667	5.693666667	5.524333333	5.368333333	5.214	5.076	4.942	4.818666667	4.697666667	4.594333333	4.508333333	4.43	4.36	4.290666667	4.231666667	4.178666667	4.125	4.077	4.024666667	3.990333333	3.949	3.911	3.871	3.841	3.808	3.777	3.741666667	3.718666667	3.693666667	3.677666667	3.658666667	3.638666667	3.616	3.601666667	3.586666667	3.572666667	3.562	3.559
POS	94	2023-02-14 16:53	Right	6.582666667	6.582666667	6.579	6.574666667	6.569333333	6.565	6.514333333	6.413666667	6.268666667	6.112333333	5.952	5.797	5.653	5.528	5.398666667	5.282333333	5.169333333	5.073333333	4.987333333	4.896	4.811666667	4.733666667	4.673666667	4.619	4.562666667	4.517333333	4.472666667	4.437666667	4.402666667	4.367	4.323	4.284	4.254	4.231	4.202	4.177	4.156	4.134	4.101	4.049666667	4.010333333	3.984	3.968	3.956	3.941	3.936666667
POS	94	2023-02-14 16:54	Left	5.672666667	5.673666667	5.66	5.659	5.663666667	5.666666667	5.613333333	5.499333333	5.336	5.151666667	4.972666667	4.802666667	4.652666667	4.497333333	4.357	4.230666667	4.120666667	4.021333333	3.931666667	3.860333333	3.791333333	3.727	3.669	3.626	3.592	3.566	3.534	3.51	3.477	3.464666667	3.453333333	3.446333333	3.425666667	3.405666667	3.385333333	3.371333333	3.346666667	3.341666667	3.328666667	3.327333333	3.315333333	3.306	3.290333333	3.277333333	3.274666667	3.278666667
POS	94	2023-02-14 16:54	Right	6.052666667	6.050666667	6.039333333	6.026333333	6.016333333	5.992666667	5.921666667	5.781333333	5.602333333	5.405	5.223	5.042	4.882	4.725	4.597666667	4.475333333	4.359	4.237666667	4.127666667	4.033333333	3.958333333	3.891	3.837	3.78	3.737	3.696	3.662	3.619666667	3.584666667	3.552666667	3.521	3.494	3.455666667	3.433666667	3.406333333	3.396333333	3.374333333	3.348666667	3.317666667	3.296666667	3.283666667	3.27	3.258666667	3.244333333	3.229333333	3.212333333
POS	94	2023-02-14 16:55	Left	5.394	5.409	5.441	5.467	5.479	5.483	5.412333333	5.278333333	5.085	4.891666667	4.699666667	4.516666667	4.357333333	4.209	4.055666667	3.935	3.821666667	3.734333333	3.635666667	3.568666667	3.514	3.469	3.425	3.385	3.351	3.325666667	3.307333333	3.290333333	3.267333333	3.251333333	3.246	3.242	3.239	3.235	3.232	3.232	3.226	3.223	3.224	3.23	3.235	3.23	3.217333333	3.205333333	3.200333333	3.21
POS	94	2023-02-14 16:55	Left	5.742666667	5.735666667	5.74	5.741	5.752666667	5.727333333	5.650333333	5.494666667	5.301	5.100666667	4.920333333	4.741	4.570666667	4.405333333	4.263666667	4.135666667	4.020333333	3.920333333	3.836	3.764666667	3.697333333	3.638333333	3.580666667	3.543666667	3.500666667	3.471666667	3.438	3.412	3.387	3.354	3.323666667	3.295666667	3.282666667	3.266	3.244	3.217	3.201666667	3.191333333	3.182	3.161333333	3.143333333	3.119333333	3.108	3.104	3.113	3.126
CO	96	2023-02-28 10:15	Left	6.010666667	6.014666667	6.034333333	6.046333333	6.063333333	6.081333333	6.095333333	6.062666667	5.986333333	5.838333333	5.661666667	5.469666667	5.300333333	5.146333333	4.994	4.851666667	4.717333333	4.600666667	4.489666667	4.393666667	4.301666667	4.228666667	4.161666667	4.102	4.047	3.992	3.946	3.913666667	3.899333333	3.881	3.865	3.845	3.835	3.822	3.808	3.797	3.784	3.778	3.776	3.769	3.766	3.758	3.754	3.746	3.742	3.744
CO	96	2023-02-28 10:15	Right	5.619666667	5.615666667	5.623	5.644333333	5.680333333	5.705666667	5.712333333	5.690333333	5.616333333	5.480333333	5.3	5.117333333	4.938	4.772	4.620666667	4.485666667	4.355666667	4.23	4.112	4.013666667	3.935333333	3.876	3.816	3.762	3.707	3.668	3.633	3.605	3.578	3.561	3.543	3.527	3.512	3.508	3.496	3.486	3.477	3.477	3.472666667	3.470666667	3.478666667	3.48	3.488	3.496	3.5	3.505
CO	96	2023-02-28 10:15	Right	6.013666667	6.024666667	6.047	6.074	6.085	6.076	6.065	6.045333333	5.976333333	5.854333333	5.688	5.517666667	5.343666667	5.178333333	5.021333333	4.876666667	4.737333333	4.622	4.517666667	4.426666667	4.341666667	4.262	4.189	4.124	4.061666667	4.010666667	3.961666667	3.929666667	3.895333333	3.875	3.838	3.811	3.783	3.77	3.755	3.739	3.727	3.716	3.705	3.691	3.687	3.681	3.676	3.670333333	3.663333333	3.660333333
CO	96	2023-02-28 10:15	Right	6.357	6.345333333	6.344666667	6.34	6.358	6.391666667	6.393666667	6.355666667	6.253666667	6.118333333	5.953666667	5.793666667	5.637333333	5.483	5.347666667	5.191333333	5.049666667	4.908333333	4.798333333	4.695	4.606666667	4.523666667	4.458666667	4.400666667	4.344333333	4.286333333	4.233666667	4.205	4.18	4.157	4.126666667	4.105333333	4.082333333	4.060333333	4.042333333	4.025333333	4.023333333	4.023333333	4.029	4.037	4.045	4.057	4.061333333	4.079333333	4.103333333	4.129333333
CO	96	2023-02-28 10:16	Left	5.455	5.476333333	5.512	5.557333333	5.597333333	5.627	5.633	5.593	5.489	5.34	5.16	4.973	4.798666667	4.636333333	4.477	4.339	4.214666667	4.115333333	4.018333333	3.933333333	3.859333333	3.803	3.753	3.716	3.677	3.64	3.607	3.578	3.564	3.556	3.551	3.55	3.546	3.548	3.540666667	3.545333333	3.547333333	3.559666667	3.567	3.581666667	3.593333333	3.611333333	3.626666667	3.645333333	3.657	3.672
CO	96	2023-02-28 10:16	Left	5.619	5.616	5.634	5.663333333	5.703333333	5.737333333	5.757	5.734	5.637333333	5.488666667	5.302666667	5.119	4.935666667	4.764666667	4.610666667	4.463333333	4.34	4.221	4.110666667	4.014333333	3.935333333	3.871333333	3.818	3.768666667	3.724666667	3.687	3.66	3.637	3.62	3.595666667	3.581666667	3.566666667	3.56	3.556	3.552	3.552	3.55	3.54	3.538666667	3.533666667	3.537333333	3.530333333	3.524333333	3.521333333	3.521333333	3.522
POS	97	2023-02-28 12:00	Right	5.03	5.027	5.033666667	5.060666667	5.076333333	5.059333333	4.956	4.811	4.608333333	4.415333333	4.217	4.037666667	3.881666667	3.745666667	3.624333333	3.502666667	3.385333333	3.291	3.200333333	3.130333333	3.068333333	3.016	2.967666667	2.913666667	2.875666667	2.832	2.797	2.749	2.72	2.698	2.678	2.660666667	2.647333333	2.634333333	2.620333333	2.603666667	2.592333333	2.577	2.566	2.558333333	2.534666667	2.507666667	2.491333333	2.485	2.484666667	2.474666667
POS	97	2023-02-28 12:01	Right	4.712333333	4.715333333	4.704	4.717	4.723	4.722	4.631	4.479	4.283666667	4.066666667	3.870333333	3.693333333	3.549666667	3.407333333	3.285333333	3.171333333	3.079333333	2.993	2.925	2.867	2.813666667	2.768666667	2.723666667	2.685	2.647	2.617666667	2.587666667	2.572666667	2.549	2.526666667	2.494666667	2.468333333	2.452333333	2.441	2.427333333	2.412333333	2.397333333	2.385	2.372	2.356	2.344	2.327	2.323	2.32	2.322	2.321
POS	97	2023-02-28 12:01	Right	4.545666667	4.541666667	4.528	4.542	4.561	4.567	4.502	4.363	4.166666667	3.962333333	3.771	3.603	3.458666667	3.330666667	3.217333333	3.108333333	3.023333333	2.953333333	2.885333333	2.82	2.764	2.729	2.695	2.667666667	2.637666667	2.616666667	2.590666667	2.567666667	2.551666667	2.532	2.516666667	2.493666667	2.469333333	2.445333333	2.422333333	2.407666667	2.390666667	2.381333333	2.369	2.361	2.352	2.343333333	2.336333333	2.319333333	2.31	2.306
POS	97	2023-02-28 12:02	Left	4.437666667	4.417666667	4.437	4.46	4.504	4.512	4.438666667	4.295333333	4.071333333	3.858333333	3.657333333	3.489	3.345666667	3.215333333	3.106	2.996666667	2.902666667	2.825666667	2.77	2.727	2.675666667	2.637666667	2.594333333	2.564666667	2.530333333	2.504666667	2.482333333	2.455333333	2.432333333	2.409333333	2.390333333	2.378	2.363	2.352	2.337	2.323	2.299	2.287	2.276	2.271	2.264	2.256	2.253	2.242	2.245	2.245
POS	97	2023-02-28 12:02	Left	4.825666667	4.815	4.808666667	4.818666667	4.827333333	4.788	4.668333333	4.493	4.287333333	4.087666667	3.904666667	3.747	3.602	3.459666667	3.338666667	3.226333333	3.133333333	3.043	2.963	2.9	2.848	2.816666667	2.774666667	2.747333333	2.711666667	2.687666667	2.66	2.643	2.622	2.607666667	2.587333333	2.582	2.558333333	2.541333333	2.522333333	2.517	2.504333333	2.493666667	2.478	2.466666667	2.454333333	2.448	2.442	2.441	2.444	2.457
POS	97	2023-02-28 12:02	Left	4.814	4.813	4.804666667	4.834333333	4.854333333	4.850666667	4.766	4.621666667	4.432	4.246666667	4.067666667	3.904666667	3.747333333	3.611	3.495666667	3.385333333	3.293	3.201333333	3.130333333	3.062333333	3.004	2.947	2.908	2.865666667	2.837666667	2.804666667	2.776	2.746666667	2.718666667	2.695666667	2.669666667	2.649666667	2.630666667	2.619	2.594666667	2.567666667	2.540333333	2.514666667	2.511333333	2.507333333	2.514	2.499333333	2.483333333	2.464333333	2.453	2.44
POS	98	2023-02-28 12:33	Right	7.035	7.046666667	7.040666667	7.039333333	7.034333333	7.028	6.977	6.849	6.669666667	6.453666667	6.243666667	6.056666667	5.879333333	5.714	5.546666667	5.407333333	5.27	5.15	5.026	4.915	4.805	4.717	4.632	4.547666667	4.464666667	4.405333333	4.349333333	4.299	4.239	4.19	4.147	4.11	4.064	4.028	3.991	3.965	3.937	3.907666667	3.873666667	3.844333333	3.816333333	3.797	3.77	3.753	3.737	3.737666667
POS	98	2023-02-28 12:34	Right	7.000333333	7.016333333	7.024333333	7.028333333	7.027666667	7.014333333	6.949333333	6.808	6.599	6.378	6.154	5.954666667	5.756333333	5.578666667	5.412333333	5.268	5.121	4.982666667	4.848333333	4.729	4.623333333	4.539333333	4.458333333	4.391	4.319	4.267	4.206	4.158	4.11	4.07	4.028	3.98	3.945666667	3.905333333	3.874	3.843	3.826	3.809	3.786	3.765	3.745	3.733	3.716	3.697	3.675	3.656
POS	98	2023-02-28 12:35	Left	6.934333333	6.946666667	6.951333333	6.973333333	6.972666667	6.952666667	6.874666667	6.738666667	6.534666667	6.315333333	6.113333333	5.914	5.738666667	5.558333333	5.395	5.236	5.084	4.974666667	4.860666667	4.766333333	4.663333333	4.575	4.496666667	4.432666667	4.367333333	4.295333333	4.242333333	4.201333333	4.165666667	4.114666667	4.069666667	4.031666667	3.988666667	3.946	3.914666667	3.877333333	3.839	3.797	3.783	3.766	3.740333333	3.688666667	3.651666667	3.618333333	3.607666667	3.594333333
POS	98	2023-02-28 12:35	Right	6.917333333	6.926333333	6.927	6.925	6.922	6.916333333	6.838333333	6.697333333	6.494	6.289666667	6.065333333	5.842666667	5.625333333	5.436	5.28	5.127	4.991666667	4.856666667	4.754333333	4.645333333	4.542	4.443	4.353333333	4.283333333	4.219333333	4.165	4.117	4.076	4.042666667	4.015666667	3.984666667	3.953	3.917666667	3.890333333	3.854	3.816333333	3.778333333	3.747333333	3.714	3.684	3.66	3.647	3.638	3.633	3.634	3.643333333
POS	98	2023-02-28 12:36	Left	7.073333333	7.054666667	7.046333333	7.025666667	7.026333333	7.025333333	6.963333333	6.835333333	6.621	6.408666667	6.181333333	5.960333333	5.754	5.570666667	5.409666667	5.260666667	5.116666667	4.991	4.868333333	4.745	4.633	4.533333333	4.456333333	4.379333333	4.300666667	4.223666667	4.154666667	4.093666667	4.036333333	3.969333333	3.900333333	3.852333333	3.815	3.782	3.739333333	3.703333333	3.674	3.643666667	3.606666667	3.578	3.553	3.542	3.532666667	3.528333333	3.517333333	3.513333333
POS	98	2023-02-28 12:36	Left	7.074	7.067333333	7.062333333	7.064333333	7.068666667	7.059	6.982	6.843333333	6.641	6.432666667	6.206333333	5.993	5.789666667	5.613666667	5.449333333	5.284333333	5.131	4.971	4.832666667	4.713333333	4.616	4.526	4.448	4.370666667	4.316666667	4.255333333	4.188666667	4.122666667	4.057666667	4.005666667	3.943666667	3.894333333	3.836333333	3.787	3.721333333	3.68	3.647	3.634	3.607	3.57	3.534	3.498	3.466	3.437	3.414666667	3.400333333
CO	99	2023-02-28 14:50	Right	6.252666667	6.244	6.244333333	6.229333333	6.241	6.254	6.221333333	6.113333333	5.937	5.741333333	5.525	5.318	5.115	4.921666667	4.754666667	4.594666667	4.468333333	4.338	4.235333333	4.137333333	4.061333333	4.003333333	3.946333333	3.892333333	3.837333333	3.801333333	3.766	3.732666667	3.711666667	3.701666667	3.691	3.678666667	3.668333333	3.671333333	3.677666667	3.689	3.7	3.713	3.725666667	3.749666667	3.763666667	3.776	3.776	3.776	3.769	3.765
CO	99	2023-02-28 14:51	Right	6.167666667	6.174666667	6.181333333	6.190666667	6.185666667	6.165666667	6.092333333	5.945333333	5.731	5.473666667	5.211333333	4.986	4.782666667	4.595333333	4.409666667	4.232666667	4.078666667	3.959	3.857	3.777	3.698666667	3.635333333	3.581	3.539	3.501	3.465	3.438	3.409666667	3.387666667	3.352666667	3.332666667	3.306666667	3.285666667	3.252666667	3.232333333	3.223	3.224	3.225	3.224	3.223	3.225	3.231	3.243	3.258	3.257333333	3.266333333
CO	99	2023-02-28 14:51	Right	6.293666667	6.306666667	6.327333333	6.328666667	6.310666667	6.292333333	6.248	6.144666667	5.957333333	5.732333333	5.498666667	5.265666667	5.049333333	4.846	4.665666667	4.503333333	4.361	4.242666667	4.127666667	4.027333333	3.946666667	3.876333333	3.814333333	3.755333333	3.712333333	3.669	3.638666667	3.597666667	3.575	3.549	3.536666667	3.516666667	3.493666667	3.468666667	3.443666667	3.425666667	3.394666667	3.372666667	3.355666667	3.337666667	3.323333333	3.31	3.307	3.306	3.307	3.308
CO	99	2023-02-28 14:51	Right	5.983666667	5.993666667	6.005	6.04	6.069	6.119	6.116333333	6.040333333	5.878	5.676333333	5.461	5.261	5.065666667	4.895333333	4.724	4.574	4.435	4.314666667	4.192666667	4.096333333	4.004333333	3.942	3.878	3.826666667	3.770666667	3.737666667	3.704	3.683	3.652	3.63	3.618	3.602666667	3.589666667	3.564666667	3.553	3.531666667	3.517666667	3.493666667	3.47	3.449666667	3.425666667	3.401666667	3.366	3.333666667	3.315333333	3.301
CO	99	2023-02-28 14:52	Left	5.674666667	5.682333333	5.688666667	5.716666667	5.740666667	5.781666667	5.740666667	5.617666667	5.429666667	5.209333333	4.992	4.767666667	4.573333333	4.389333333	4.220666667	4.064333333	3.936	3.813	3.702	3.615	3.548666667	3.494333333	3.441333333	3.394666667	3.355666667	3.323333333	3.290333333	3.264333333	3.235333333	3.216	3.205	3.195	3.198	3.181	3.172	3.156	3.15	3.141	3.143	3.146	3.149	3.151	3.156666667	3.172666667	3.169666667	3.184
CO	99	2023-02-28 14:52	Left	5.707333333	5.714666667	5.721666667	5.730666667	5.736333333	5.753333333	5.728666667	5.632666667	5.458333333	5.219	4.987	4.769666667	4.574	4.383666667	4.213666667	4.073	3.946666667	3.830333333	3.724	3.643	3.572666667	3.521333333	3.46	3.425	3.387333333	3.356333333	3.310666667	3.273333333	3.248333333	3.232666667	3.201666667	3.180666667	3.158	3.158	3.133	3.117	3.091	3.081	3.058	3.04	3.017666667	3.013666667	3.010666667	3.015	3.015666667	3.025666667
CO	99	2023-02-28 14:53	Left	5.825666667	5.821666667	5.773	5.770666667	5.773666667	5.795333333	5.717333333	5.570333333	5.357333333	5.113333333	4.873	4.654333333	4.473666667	4.301333333	4.133333333	3.975333333	3.836	3.725666667	3.631333333	3.537333333	3.457666667	3.397666667	3.369333333	3.339	3.3	3.269	3.242	3.217333333	3.181333333	3.156333333	3.140666667	3.118666667	3.089666667	3.06	3.044	3.027	3.01	2.992	2.972	2.963	2.963	2.961	2.947666667	2.931666667	2.931666667	2.942
CO	100	2023-02-28 15:18	Right	5.758	5.733333333	5.741666667	5.743666667	5.776666667	5.784666667	5.744666667	5.657666667	5.522666667	5.370666667	5.209333333	5.051	4.897	4.762666667	4.630333333	4.520333333	4.407333333	4.314333333	4.231	4.161	4.099	4.034	3.966	3.920666667	3.886333333	3.86	3.833	3.805333333	3.786333333	3.759333333	3.743	3.731	3.719	3.709	3.702	3.714	3.723	3.733	3.740666667	3.745666667	3.749666667	3.74	3.723	3.704	3.685	3.679
CO	100	2023-02-28 15:19	Right	5.364	5.373	5.394	5.406	5.409	5.409	5.363	5.251333333	5.100333333	4.926333333	4.758	4.577666667	4.406333333	4.239	4.103666667	3.979666667	3.884333333	3.782666667	3.692333333	3.620333333	3.562	3.515	3.47	3.429	3.400666667	3.368666667	3.335666667	3.303	3.276	3.249666667	3.218666667	3.189333333	3.168333333	3.153333333	3.136333333	3.114333333	3.091	3.071	3.051	3.037	3.019	3.004	2.994	2.988	2.989	2.995
CO	100	2023-02-28 15:19	Right	5.675666667	5.687333333	5.711333333	5.731333333	5.753333333	5.741666667	5.684333333	5.566333333	5.411333333	5.254333333	5.092333333	4.943	4.795	4.656666667	4.518333333	4.407	4.299666667	4.205666667	4.114666667	4.036	3.981	3.942	3.908666667	3.874666667	3.832333333	3.799333333	3.766	3.719	3.679	3.639	3.611	3.584	3.555	3.534	3.514	3.508	3.497	3.489	3.475	3.467666667	3.463333333	3.453333333	3.446666667	3.436	3.437	3.436
CO	100	2023-02-28 15:20	Left	5.197333333	5.204333333	5.227666667	5.260666667	5.286666667	5.263	5.182	5.024	4.842	4.639	4.461666667	4.290333333	4.130666667	3.976333333	3.835	3.715	3.611	3.523	3.449	3.379	3.311	3.253	3.209	3.165	3.126666667	3.092333333	3.08	3.06	3.049	3.025	3.007	2.984	2.974	2.966	2.957	2.944	2.932	2.918	2.901	2.895	2.887	2.876666667	2.858666667	2.848666667	2.854666667	2.864333333
CO	100	2023-02-28 15:20	Left	5.666	5.667333333	5.686333333	5.697333333	5.695333333	5.656333333	5.565333333	5.429	5.249	5.061	4.859666667	4.687666667	4.510333333	4.368333333	4.223	4.09	3.963666667	3.847333333	3.754333333	3.670333333	3.588333333	3.533	3.481	3.459	3.426	3.403666667	3.374666667	3.347666667	3.325666667	3.308333333	3.299	3.287333333	3.281666667	3.279	3.282666667	3.296333333	3.308	3.316	3.316	3.317	3.317	3.316	3.31	3.299333333	3.291333333	3.296333333
CO	100	2023-02-28 15:20	Left	5.876666667	5.879666667	5.861	5.864	5.856	5.837	5.76	5.634	5.454666667	5.252333333	5.06	4.89	4.728	4.561666667	4.407	4.280666667	4.173333333	4.076333333	3.989333333	3.897333333	3.820333333	3.756	3.715	3.671666667	3.628666667	3.592666667	3.56	3.529	3.503	3.481	3.468666667	3.451666667	3.444333333	3.434666667	3.431666667	3.423	3.413	3.402666667	3.402333333	3.406333333	3.406666667	3.396666667	3.389333333	3.377333333	3.367666667	3.356
POS	101	2023-02-28 15:49	Right	6.140666667	6.139666667	6.168666667	6.156666667	6.161666667	6.129	6.112	6.055	5.952666667	5.821666667	5.668333333	5.517333333	5.37	5.208	5.057	4.895	4.764666667	4.634333333	4.541	4.454	4.373333333	4.288	4.194	4.126666667	4.061666667	4.013666667	3.965666667	3.918666667	3.871333333	3.833	3.798	3.765	3.729	3.687	3.646	3.609666667	3.586666667	3.561666667	3.531	3.496	3.470666667	3.444666667	3.435666667	3.426	3.416	3.400666667
POS	101	2023-02-28 15:50	Left	6.182666667	6.186666667	6.19	6.175333333	6.161333333	6.161333333	6.161333333	6.132333333	6.037	5.901666667	5.749666667	5.584666667	5.421666667	5.265	5.132	5.005666667	4.867	4.729666667	4.620333333	4.534	4.467	4.377	4.307	4.247	4.206666667	4.142666667	4.089333333	4.041666667	4.008666667	3.965	3.932666667	3.890333333	3.862	3.838	3.825	3.805	3.797	3.794	3.787	3.767	3.749	3.749	3.759	3.771	3.773	3.773
POS	102	2023-02-28 16:42	Right	6.160666667	6.160666667	6.161	6.172	6.171	6.156	6.109	6.016	5.876	5.695	5.514666667	5.344333333	5.203	5.076	4.953	4.838	4.730666667	4.638666667	4.549333333	4.477	4.415666667	4.363666667	4.312	4.265	4.233	4.201	4.179	4.157	4.147	4.139	4.134	4.135	4.128	4.11	4.092666667	4.085333333	4.093	4.118333333	4.158333333	4.201666667	4.226666667	4.25	4.275	4.306666667	4.335666667	4.367333333
POS	102	2023-02-28 16:43	Right	5.952	5.964666667	5.976666667	6.004666667	6.023	6.027	5.982	5.88	5.73	5.565666667	5.399666667	5.249333333	5.096333333	4.947	4.810666667	4.682333333	4.567	4.461	4.362666667	4.284333333	4.212333333	4.156666667	4.097666667	4.041666667	3.983666667	3.939666667	3.901333333	3.879	3.851	3.823	3.791	3.755	3.724	3.694	3.669666667	3.652666667	3.634666667	3.633	3.626	3.616	3.594	3.568	3.551	3.547	3.544	3.549666667
POS	102	2023-02-28 16:43	Right	6.231666667	6.218666667	6.231	6.235	6.237333333	6.221333333	6.171333333	6.082	5.937666667	5.753333333	5.571333333	5.389333333	5.229333333	5.08	4.953	4.830666667	4.722666667	4.623333333	4.537333333	4.449	4.368	4.288	4.217	4.154	4.101	4.057666667	4.023666667	3.994333333	3.969333333	3.953	3.95	3.944333333	3.935333333	3.924666667	3.924333333	3.929666667	3.941333333	3.942666667	3.952333333	3.964333333	3.986333333	3.997666667	4.008666667	4.021333333	4.036	4.049333333
POS	102	2023-02-28 16:44	Left	6.224666667	6.226666667	6.225	6.226	6.225	6.207333333	6.138333333	5.998333333	5.799	5.582	5.369333333	5.174	4.992666667	4.831	4.677666667	4.542333333	4.423	4.323	4.223666667	4.139666667	4.063333333	4.012666667	3.968333333	3.940666667	3.909333333	3.874666667	3.845333333	3.817	3.800666667	3.768666667	3.744	3.714	3.694	3.665666667	3.642666667	3.614666667	3.594	3.575	3.556	3.541666667	3.517666667	3.502666667	3.489	3.484	3.483	3.494
POS	102	2023-02-28 16:44	Left	6.204666667	6.213666667	6.216	6.23	6.221333333	6.219333333	6.129333333	5.993	5.812	5.643	5.468666667	5.297333333	5.123666667	4.981333333	4.849	4.737	4.629333333	4.533333333	4.452333333	4.381	4.31	4.244	4.185	4.129	4.082	4.034	3.999666667	3.956666667	3.922333333	3.885666667	3.855333333	3.829333333	3.799333333	3.776333333	3.752333333	3.734	3.705	3.673	3.643	3.626	3.602	3.585	3.568	3.565	3.561	3.564
POS	102	2023-02-28 16:45	Left	6.219666667	6.227666667	6.244	6.271	6.285	6.269333333	6.196333333	6.046333333	5.851	5.631666667	5.432666667	5.243333333	5.064	4.891666667	4.739333333	4.608333333	4.501333333	4.401333333	4.323333333	4.246	4.179	4.115	4.067	4.031	3.996	3.961	3.925666667	3.881666667	3.850333333	3.810666667	3.789333333	3.750333333	3.717	3.672	3.638	3.605	3.579	3.553	3.533666667	3.514666667	3.497666667	3.485	3.479	3.48	3.485	3.491
	800	2023-03-07 12:40	Left	5.245333333	5.214333333	5.19	5.206333333	5.282333333	5.321333333	5.318333333	5.261666667	5.154333333	4.994	4.799666667	4.613333333	4.445333333	4.312333333	4.18	4.049666667	3.913333333	3.815	3.732	3.662	3.585	3.525	3.462	3.421	3.384	3.355	3.330666667	3.297666667	3.294666667	3.274	3.267666667	3.239333333	3.238	3.245	3.257	3.266	3.274333333	3.292333333	3.312333333	3.337333333	3.360333333	3.390333333	3.422	3.445	3.458	3.466333333
CO	103	2023-03-15 10:02	Right	5.555333333	5.563666667	5.580666667	5.601666667	5.612333333	5.609333333	5.589666667	5.568666667	5.512333333	5.398333333	5.243333333	5.074	4.909666667	4.729666667	4.574666667	4.428333333	4.294	4.162666667	4.054666667	3.970333333	3.892333333	3.825	3.765	3.719	3.674	3.639	3.611	3.589	3.562	3.538666667	3.521666667	3.515666667	3.506	3.501	3.497	3.497	3.492	3.493	3.498	3.509666667	3.511666667	3.514333333	3.516333333	3.536333333	3.551666667	3.569
CO	103	2023-03-15 10:02	Right	5.725	5.703	5.715666667	5.698333333	5.693333333	5.680666667	5.677666667	5.669666667	5.629666667	5.53	5.376666667	5.191333333	5.017	4.851666667	4.701333333	4.551	4.416	4.304	4.199	4.108	4.024	3.954	3.890666667	3.832333333	3.782	3.746	3.716	3.696	3.683	3.671	3.662	3.651	3.648	3.652666667	3.663	3.671	3.674333333	3.682	3.695	3.713	3.734666667	3.747666667	3.760666667	3.763	3.774	3.792333333
CO	103	2023-03-15 10:03	Left	5.247	5.266	5.281	5.313	5.318	5.323	5.322	5.309333333	5.265333333	5.150333333	4.992666667	4.803666667	4.622	4.444	4.282666667	4.135	4.012666667	3.906666667	3.815333333	3.739333333	3.663	3.596	3.534	3.49	3.459	3.437	3.419	3.392	3.363	3.337666667	3.325333333	3.317	3.314	3.306	3.3	3.299	3.3	3.308	3.309	3.321	3.324	3.328	3.334	3.334333333	3.336333333	3.336333333
CO	103	2023-03-15 10:03	Left	5.522666667	5.532333333	5.552333333	5.584	5.596333333	5.591666667	5.569666667	5.538666667	5.473333333	5.360333333	5.189	4.993	4.805666667	4.637333333	4.49	4.344	4.21	4.081666667	3.967333333	3.866	3.785	3.708	3.651	3.592	3.553	3.515	3.483	3.452	3.43	3.412	3.399666667	3.379666667	3.366666667	3.346	3.334666667	3.329333333	3.323	3.318	3.312	3.314	3.316	3.309	3.304	3.296	3.292333333	3.289333333
CO	103	2023-03-15 10:03	Left	5.800666667	5.807666667	5.804	5.813	5.811	5.825666667	5.827333333	5.823333333	5.749333333	5.638333333	5.472333333	5.285666667	5.097666667	4.927	4.768333333	4.608333333	4.470333333	4.355	4.256666667	4.156333333	4.066666667	3.990666667	3.933666667	3.887333333	3.854	3.812333333	3.770333333	3.736333333	3.707	3.685	3.668	3.663	3.657	3.654	3.645	3.655333333	3.661333333	3.671333333	3.674	3.685	3.701	3.717	3.725333333	3.735333333	3.741333333	3.75
CO	103	2023-03-15 10:03	Right	5.491	5.49	5.49	5.49	5.49	5.508333333	5.508666667	5.497	5.418	5.292666667	5.112333333	4.918	4.73	4.557666667	4.396333333	4.261	4.13	4.016666667	3.911666667	3.827333333	3.758666667	3.685333333	3.633333333	3.589	3.56	3.527	3.493	3.473666667	3.454666667	3.450333333	3.447333333	3.45	3.442333333	3.431666667	3.425	3.424	3.426	3.429	3.43	3.431	3.428	3.437666667	3.445333333	3.457	3.469333333	3.482666667
POS	104	2023-03-15 10:32	Right	6.470333333	6.474333333	6.478666667	6.487333333	6.506	6.481333333	6.424333333	6.286333333	6.124	5.918	5.718	5.516666667	5.347333333	5.191	5.051666667	4.931666667	4.822333333	4.720333333	4.621	4.529	4.459	4.401	4.36	4.316	4.269	4.223	4.179	4.145	4.117666667	4.092666667	4.066333333	4.043333333	4.026	4.011333333	3.988666667	3.973666667	3.960333333	3.946333333	3.924333333	3.916333333	3.92	3.931	3.931	3.931	3.938333333	3.950333333
POS	104	2023-03-15 10:33	Left	6.076666667	6.076666667	6.081	6.093	6.123	6.127333333	6.083333333	5.951333333	5.778	5.562666667	5.359666667	5.172333333	5.001333333	4.848666667	4.691333333	4.565	4.441	4.331	4.229	4.135666667	4.058666667	3.988666667	3.924666667	3.866333333	3.801	3.747	3.697	3.65	3.604	3.557	3.523	3.487	3.453	3.419	3.388666667	3.369666667	3.352666667	3.337	3.311	3.29	3.27	3.250666667	3.228666667	3.207666667	3.196666667	3.195333333
POS	104	2023-03-15 10:33	Left	5.959666667	5.965666667	5.993	6.006	6.022	6.040333333	6.017333333	5.924333333	5.753666667	5.549666667	5.358333333	5.193333333	5.045	4.892	4.743	4.610666667	4.495333333	4.39	4.287666667	4.204666667	4.135333333	4.083666667	4.025666667	3.977	3.928666667	3.894333333	3.858	3.819666667	3.781666667	3.744666667	3.713	3.684	3.659	3.635	3.613	3.587	3.566	3.55	3.533	3.52	3.5	3.485	3.467666667	3.446666667	3.436666667	3.43
POS	104	2023-03-15 10:33	Right	6.174666667	6.171666667	6.174	6.175	6.183333333	6.167333333	6.092333333	5.936333333	5.739	5.531666667	5.326	5.127	4.954	4.801	4.664666667	4.528333333	4.42	4.32	4.238	4.164	4.087	4.023	3.965	3.927666667	3.882666667	3.848333333	3.821333333	3.8	3.775	3.741	3.719	3.69	3.668	3.644	3.626	3.61	3.59	3.575	3.558	3.551	3.54	3.536666667	3.529333333	3.53	3.533	3.550333333
POS	104	2023-03-15 10:33	Right	6.373666667	6.372	6.378333333	6.384666667	6.377666667	6.348	6.246	6.085666667	5.867333333	5.664666667	5.465666667	5.290333333	5.116333333	4.96	4.819666667	4.691333333	4.583333333	4.487333333	4.403666667	4.334333333	4.271333333	4.222	4.176	4.137	4.096	4.052	4.013	3.982666667	3.957666667	3.933333333	3.908333333	3.886	3.862	3.839	3.821	3.798333333	3.778333333	3.755333333	3.74	3.717	3.702	3.687	3.676	3.663	3.660666667	3.66
POS	104	2023-03-15 10:34	Left	6.016666667	6.008666667	6.011	6.021333333	6.041333333	6.041666667	5.985333333	5.867333333	5.690666667	5.488333333	5.282	5.085666667	4.906666667	4.746666667	4.601666667	4.474333333	4.356	4.250666667	4.154333333	4.06	3.987333333	3.917333333	3.862333333	3.808	3.758	3.715	3.670666667	3.631666667	3.595666667	3.554666667	3.523666667	3.495666667	3.47	3.446	3.42	3.406666667	3.394333333	3.381333333	3.369666667	3.349	3.333666667	3.319333333	3.31	3.295333333	3.281666667	3.276
POS	107	2023-03-15 15:01	Right	5.642	5.647333333	5.664666667	5.664	5.665	5.667	5.657	5.614666667	5.526666667	5.395666667	5.238666667	5.084	4.939666667	4.806666667	4.680666667	4.567333333	4.466	4.368333333	4.283	4.208	4.151666667	4.106	4.054666667	4.010333333	3.964333333	3.930333333	3.906333333	3.887	3.866333333	3.845333333	3.820333333	3.815	3.801	3.787	3.763	3.741	3.721	3.696	3.676	3.661	3.651	3.639	3.627	3.616	3.607	3.604
POS	107	2023-03-15 15:02	Left	5.524	5.520333333	5.523333333	5.527333333	5.538	5.538333333	5.516333333	5.439666667	5.314333333	5.145333333	4.968	4.797666667	4.642333333	4.494	4.356	4.225	4.118	4.019666667	3.949333333	3.883	3.832333333	3.781333333	3.750333333	3.72	3.693	3.656	3.63	3.604	3.587	3.57	3.561	3.547	3.533666667	3.519666667	3.519333333	3.513666667	3.505666667	3.487	3.474666667	3.467333333	3.455333333	3.447333333	3.440333333	3.441333333	3.445333333	3.449333333
POS	107	2023-03-15 15:02	Right	5.497	5.502	5.502	5.519	5.519333333	5.519333333	5.477666667	5.406333333	5.293333333	5.137666667	4.963333333	4.782	4.62	4.467	4.327666667	4.192333333	4.077	3.973	3.88	3.801	3.738666667	3.679666667	3.629666667	3.582	3.544666667	3.505666667	3.459666667	3.427	3.391	3.367	3.346	3.331666667	3.309666667	3.288666667	3.272	3.262666667	3.251333333	3.242	3.242	3.24	3.226333333	3.220333333	3.208666667	3.204333333	3.194333333	3.202
POS	107	2023-03-15 15:02	Right	5.476	5.467	5.472	5.472	5.488	5.492	5.469	5.402	5.296	5.156	5.000666667	4.838333333	4.687	4.549	4.417	4.294	4.174	4.081666667	4.004333333	3.938	3.873	3.806	3.748	3.703	3.67	3.647	3.607	3.578	3.543	3.521	3.492	3.465	3.44	3.418	3.405666667	3.386333333	3.373333333	3.356666667	3.344	3.329666667	3.319333333	3.315	3.307	3.295333333	3.288333333	3.284666667
POS	107	2023-03-15 15:03	Left	5.582333333	5.578333333	5.571	5.567	5.559	5.555	5.536333333	5.479333333	5.369333333	5.207	5.033	4.853	4.686	4.530666667	4.390333333	4.262	4.151666667	4.055666667	3.979666667	3.904666667	3.846333333	3.793	3.754	3.721	3.678333333	3.653333333	3.612333333	3.591	3.554	3.539666667	3.519666667	3.498666667	3.479666667	3.457666667	3.441666667	3.42	3.414	3.416	3.423	3.415	3.407666667	3.408333333	3.418333333	3.417666667	3.416	3.419
POS	107	2023-03-15 15:03	Left	5.733666667	5.727666667	5.731	5.729	5.733	5.73	5.709	5.652666667	5.536666667	5.373333333	5.193333333	5.023	4.860666667	4.697333333	4.556	4.424	4.317	4.221666667	4.143333333	4.073	4.012333333	3.949666667	3.901666667	3.855333333	3.833	3.807	3.783	3.762	3.752	3.748	3.748	3.745	3.745	3.737	3.73	3.717	3.712	3.7	3.7	3.695	3.687	3.668	3.652	3.64	3.629	3.617
POS	108	2023-03-15 15:50	Right	6.084333333	6.101333333	6.071666667	6.060666667	6.054666667	6.075	6.043	5.95	5.804666667	5.633666667	5.462333333	5.307666667	5.159333333	5.007333333	4.862	4.731	4.599666667	4.487333333	4.393	4.300666667	4.219666667	4.136333333	4.061333333	4	3.943	3.9	3.85	3.805333333	3.760333333	3.720333333	3.673333333	3.641333333	3.6	3.568666667	3.528666667	3.503666667	3.480666667	3.460666667	3.439	3.427	3.415	3.393	3.371	3.361666667	3.361666667	3.370333333
POS	108	2023-03-15 15:50	Right	6.307	6.312333333	6.284333333	6.266666667	6.259333333	6.295333333	6.285	6.21	6.063	5.885666667	5.709666667	5.540666667	5.375666667	5.210333333	5.076	4.945	4.815	4.690666667	4.580333333	4.483	4.395	4.323	4.257	4.17	4.094666667	4.032666667	3.990333333	3.955666667	3.917333333	3.878333333	3.845	3.814	3.788	3.765	3.733333333	3.708333333	3.679333333	3.660666667	3.632666667	3.610666667	3.587666667	3.563666667	3.536333333	3.522333333	3.509333333	3.496666667
POS	108	2023-03-15 15:51	Left	5.856666667	5.831666667	5.776	5.743666667	5.744666667	5.735666667	5.673666667	5.512333333	5.315333333	5.113333333	4.950333333	4.785666667	4.635333333	4.479	4.331	4.169	4.022666667	3.910666667	3.797333333	3.703333333	3.606	3.54	3.481	3.437	3.388	3.340666667	3.298666667	3.263333333	3.241333333	3.223	3.208333333	3.189333333	3.159666667	3.124333333	3.099333333	3.08	3.068	3.046	3.026	3.002333333	2.983333333	2.968333333	2.957	2.945	2.947	2.944
POS	108	2023-03-15 15:51	Left	5.851666667	5.846666667	5.838	5.833333333	5.838333333	5.835	5.767666667	5.645333333	5.462333333	5.286	5.098	4.917666667	4.737333333	4.575	4.43	4.29	4.155	4.042666667	3.946333333	3.854333333	3.774666667	3.698333333	3.634666667	3.568	3.512333333	3.455666667	3.409666667	3.357666667	3.321333333	3.280666667	3.254333333	3.221666667	3.197333333	3.173333333	3.149333333	3.132333333	3.115333333	3.107	3.084333333	3.065333333	3.042333333	3.032	3.012	3.001	2.995	2.997
POS	108	2023-03-15 15:51	Right	6.038333333	6.029666667	6.028	6.041666667	6.056	6.062666667	5.991666667	5.873666667	5.697666667	5.509666667	5.308333333	5.126333333	4.958	4.812	4.664333333	4.508	4.355666667	4.219	4.095666667	3.989666667	3.883333333	3.792666667	3.708333333	3.643333333	3.589	3.541	3.489	3.456	3.414	3.390666667	3.344666667	3.321333333	3.288666667	3.267333333	3.246333333	3.224333333	3.215333333	3.193333333	3.173	3.147333333	3.132333333	3.116333333	3.104	3.093	3.089	3.086
POS	108	2023-03-15 15:52	Left	5.593666667	5.587666667	5.571666667	5.560333333	5.563	5.551333333	5.480333333	5.347333333	5.173	4.989666667	4.804666667	4.623666667	4.457666667	4.297333333	4.159	4.022666667	3.903333333	3.787	3.692	3.594666667	3.510333333	3.439333333	3.377666667	3.32	3.265666667	3.228666667	3.192333333	3.159666667	3.126333333	3.112333333	3.096	3.089	3.074	3.056	3.033	3.022	3.014	3.002	2.968	2.931	2.895	2.87	2.849	2.828	2.805	2.794666667
CO	109	2023-03-21 09:53	Right	6.844333333	6.838333333	6.824	6.811	6.816	6.819	6.81	6.742	6.626	6.458666667	6.288	6.103666667	5.936666667	5.761	5.595666667	5.427333333	5.28	5.153	5.049	4.945666667	4.851333333	4.764	4.688	4.61	4.538	4.474666667	4.423666667	4.370666667	4.324	4.278	4.248	4.222	4.202	4.180666667	4.162666667	4.143666667	4.116	4.089	4.071	4.054666667	4.033666667	4.001666667	3.978666667	3.953666667	3.940666667	3.930666667
CO	109	2023-03-21 09:53	Right	6.782	6.761666667	6.741333333	6.713	6.727	6.736	6.714	6.612	6.478	6.338666667	6.190333333	6.031	5.86	5.700666667	5.578666667	5.458333333	5.359333333	5.248	5.146	5.045666667	4.954666667	4.874333333	4.820666667	4.764666667	4.705666667	4.647333333	4.591	4.577	4.56	4.559	4.537	4.521	4.498	4.5	4.499	4.511	4.505	4.497	4.494	4.495	4.488	4.507	4.521	4.547	4.557333333	4.585
CO	109	2023-03-21 09:53	Right	6.857333333	6.864333333	6.861	6.877	6.882	6.888	6.849	6.778	6.672333333	6.555333333	6.426	6.264333333	6.074	5.882	5.702	5.561666667	5.426333333	5.312	5.197	5.088	5.002	4.95	4.906666667	4.879333333	4.833333333	4.803333333	4.770333333	4.754	4.751	4.743	4.733333333	4.736333333	4.753333333	4.785	4.814	4.849333333	4.881333333	4.908333333	4.933333333	4.960666667	4.998	5.038	5.077666667	5.103333333	5.136333333	5.173666667
CO	109	2023-03-21 09:54	Left	6.575666667	6.585666667	6.554333333	6.527333333	6.477666667	6.486333333	6.460666667	6.423333333	6.293333333	6.137	5.961	5.794666667	5.598333333	5.401	5.233	5.117	4.999	4.887666667	4.782666667	4.706666667	4.639	4.586666667	4.538	4.496666667	4.461666667	4.435	4.416	4.396	4.389666667	4.397666667	4.397666667	4.397666667	4.392666667	4.405666667	4.408	4.414	4.42	4.439	4.453666667	4.497666667	4.520666667	4.55	4.54	4.55	4.553	4.562
CO	109	2023-03-21 09:55	Left	6.067	6.073	6.076	6.086	6.09	6.100333333	6.110333333	6.061333333	5.944	5.755	5.568	5.380666667	5.183333333	5.011666667	4.836333333	4.705	4.557	4.451	4.347	4.263	4.176	4.096	4.019666667	3.960666667	3.918333333	3.878666667	3.829666667	3.789666667	3.763333333	3.734666667	3.700666667	3.665666667	3.641	3.621	3.598	3.569	3.543666667	3.525666667	3.511666667	3.498	3.48	3.458	3.441666667	3.437333333	3.437333333	3.435666667
CO	109	2023-03-21 09:55	Left	6.798333333	6.798333333	6.82	6.815	6.795333333	6.757333333	6.711666667	6.647333333	6.530333333	6.384666667	6.219333333	6.049	5.876	5.701	5.529666667	5.394333333	5.255	5.125333333	4.989	4.891	4.806666667	4.731	4.657666667	4.584333333	4.52	4.456	4.41	4.378	4.345666667	4.313333333	4.273333333	4.236666667	4.190666667	4.155666667	4.119666667	4.106666667	4.066666667	4.038666667	4.003	3.974	3.947666667	3.924333333	3.921	3.914	3.918	3.921
POS	110	2023-03-21 10:22	Right	6.116666667	6.133666667	6.159	6.177	6.181	6.172	6.172	6.139333333	6.075333333	5.965333333	5.818	5.667	5.509666667	5.371333333	5.247	5.131	5.021	4.903666667	4.801333333	4.713	4.639333333	4.565666667	4.506333333	4.438	4.388666667	4.337666667	4.285333333	4.253	4.238	4.245333333	4.229666667	4.21	4.199666667	4.194333333	4.204333333	4.214666667	4.222	4.214	4.215	4.239666667	4.270666667	4.299333333	4.326333333	4.354333333	4.377666667	4.398666667
POS	110	2023-03-21 10:23	Right	5.819	5.847	5.866	5.884	5.891666667	5.904666667	5.902333333	5.839666667	5.717333333	5.531333333	5.336	5.140666667	4.945333333	4.763	4.588333333	4.449333333	4.318	4.203666667	4.106333333	4.014333333	3.934	3.857	3.803	3.764	3.733	3.689	3.656	3.633	3.62	3.598666667	3.577666667	3.561666667	3.544	3.528	3.514666667	3.504666667	3.487666667	3.467666667	3.458333333	3.446333333	3.435666667	3.429666667	3.428666667	3.433333333	3.428666667	3.431666667
POS	110	2023-03-21 10:23	Right	6.072333333	6.063333333	6.058	6.058666667	6.058666667	6.068333333	6.05	5.992	5.856	5.677666667	5.485666667	5.297666667	5.117333333	4.934666667	4.760666667	4.609333333	4.483333333	4.379	4.287666667	4.199666667	4.126666667	4.063666667	4.016666667	3.971666667	3.929666667	3.904333333	3.875333333	3.854333333	3.834	3.825666667	3.817666667	3.801333333	3.789333333	3.776333333	3.787	3.786333333	3.787333333	3.788333333	3.803	3.816	3.814	3.799333333	3.799333333	3.802333333	3.82	3.822
POS	110	2023-03-21 10:24	Left	5.551333333	5.542666667	5.522666667	5.502666667	5.496666667	5.494333333	5.448333333	5.327333333	5.144	4.917	4.689333333	4.466333333	4.268666667	4.090666667	3.928333333	3.788333333	3.665666667	3.561333333	3.477333333	3.418333333	3.368666667	3.334333333	3.304333333	3.285333333	3.266333333	3.249333333	3.244	3.235	3.23	3.218333333	3.214666667	3.207	3.214	3.219666667	3.231333333	3.241	3.259	3.285	3.304	3.32	3.333	3.345333333	3.357333333	3.358666667	3.376333333	3.384666667
POS	110	2023-03-21 10:24	Left	5.079	5.084333333	5.117333333	5.148	5.189	5.244	5.273333333	5.254	5.169	5.026	4.86	4.696666667	4.543333333	4.4	4.262	4.129666667	4.008333333	3.912333333	3.822333333	3.751333333	3.686	3.634	3.596	3.559	3.531	3.497	3.464	3.447666667	3.430666667	3.424666667	3.398	3.378	3.354	3.351	3.338	3.327666667	3.303666667	3.292666667	3.275	3.262666667	3.249333333	3.241	3.234	3.224	3.219	3.209333333
POS	110	2023-03-21 10:25	Left	5.496	5.494	5.495	5.504	5.511	5.522333333	5.488333333	5.399666667	5.241333333	5.040333333	4.829666667	4.622666667	4.438333333	4.261333333	4.089	3.942666667	3.831333333	3.733	3.637	3.553	3.492666667	3.456666667	3.416333333	3.382666667	3.357666667	3.34	3.316	3.276	3.245666667	3.226333333	3.219333333	3.211666667	3.201666667	3.197333333	3.199	3.198	3.198	3.188	3.189	3.193333333	3.205333333	3.219333333	3.227	3.227	3.221	3.219
CO	111	2023-03-21 11:30	Right	5.853666667	5.876333333	5.876666667	5.887666667	5.877	5.878	5.841	5.744	5.576666667	5.374333333	5.163666667	4.947333333	4.741	4.537333333	4.342	4.17	4.021	3.884	3.762666667	3.66	3.579666667	3.507666667	3.444666667	3.388	3.337666667	3.287333333	3.253	3.217333333	3.191333333	3.171333333	3.150333333	3.135333333	3.127333333	3.123	3.106	3.099	3.088	3.098	3.104	3.127	3.137	3.142	3.159	3.191	3.229	3.261
CO	111	2023-03-21 11:30	Right	5.768	5.779333333	5.792666667	5.813666667	5.825333333	5.831333333	5.796333333	5.689	5.524666667	5.310666667	5.091	4.862666667	4.649666667	4.442333333	4.252333333	4.084	3.945666667	3.830333333	3.727666667	3.629666667	3.549666667	3.468	3.401	3.325	3.274666667	3.227666667	3.193333333	3.159333333	3.135	3.103	3.074	3.049	3.03	3.006	2.985	2.969	2.967	2.954	2.942	2.919	2.908	2.9	2.891	2.887	2.881	2.884
CO	111	2023-03-21 11:30	Right	5.836666667	5.836666667	5.825	5.822	5.816	5.813	5.784666667	5.685333333	5.519333333	5.304666667	5.096666667	4.888333333	4.694666667	4.498333333	4.326	4.155	4.019666667	3.890333333	3.785333333	3.682333333	3.595	3.511333333	3.439	3.371	3.306	3.254	3.210333333	3.179333333	3.144666667	3.110333333	3.076666667	3.053333333	3.036333333	3.025	3.014	3.008	3.002	3.003	2.997	2.991	2.979	2.990666667	3.012666667	3.034666667	3.04	3.043
CO	111	2023-03-21 11:31	Left	5.436	5.424	5.406	5.383	5.362	5.357	5.311	5.218666667	5.038666667	4.824333333	4.597333333	4.377	4.169666667	3.983333333	3.819	3.675	3.537666667	3.419333333	3.323333333	3.247333333	3.175666667	3.107666667	3.046666667	2.998333333	2.953333333	2.909333333	2.866333333	2.836	2.807	2.783	2.756	2.731	2.71	2.688	2.667666667	2.651333333	2.638333333	2.629666667	2.613	2.595666667	2.578333333	2.567333333	2.561666667	2.557	2.547	2.547
CO	111	2023-03-21 11:31	Left	5.54	5.530333333	5.519333333	5.497333333	5.497	5.484	5.445	5.329	5.157666667	4.947333333	4.736	4.52	4.321	4.131666667	3.968333333	3.817	3.687	3.559	3.448666667	3.351333333	3.273	3.207	3.146333333	3.089666667	3.039666667	2.993333333	2.963	2.928	2.897	2.861	2.832	2.811666667	2.791666667	2.770666667	2.743666667	2.721666667	2.703666667	2.684	2.667666667	2.654333333	2.645333333	2.637666667	2.633	2.634	2.634	2.639666667
CO	111	2023-03-21 11:31	Left	5.628	5.607333333	5.618333333	5.615333333	5.623	5.631	5.577	5.473333333	5.296333333	5.088333333	4.861666667	4.626333333	4.421666667	4.235666667	4.076333333	3.924333333	3.784	3.656666667	3.544666667	3.449333333	3.365333333	3.29	3.229	3.170333333	3.111666667	3.056666667	3.003666667	2.970333333	2.940333333	2.92	2.895	2.872	2.841	2.809	2.783	2.76	2.745666667	2.723666667	2.709666667	2.688	2.668666667	2.654333333	2.65	2.649	2.645333333	2.637666667
POS	112	2023-03-21 12:00	Right	4.953	4.962666667	4.961666667	4.969333333	4.968333333	4.967333333	4.945666667	4.873666667	4.754666667	4.583333333	4.400333333	4.226	4.076	3.942666667	3.813333333	3.694	3.584	3.495666667	3.411333333	3.344333333	3.282666667	3.239	3.206666667	3.178333333	3.154333333	3.123333333	3.095333333	3.068	3.058	3.05	3.038	3.023	3.017	3.014	3.015666667	3.012666667	3.009666667	3	2.994	3	3.008	3.01	3.003	2.993333333	2.992333333	2.995333333
POS	112	2023-03-21 12:00	Right	5.192333333	5.183333333	5.17	5.163	5.168	5.134	5.083	4.999	4.91	4.8	4.673666667	4.532666667	4.380333333	4.222333333	4.075	3.937666667	3.820333333	3.726	3.63	3.546	3.477666667	3.428333333	3.387333333	3.344666667	3.31	3.274	3.251666667	3.234333333	3.218333333	3.202333333	3.180333333	3.17	3.151333333	3.154666667	3.146	3.150666667	3.147333333	3.153	3.152	3.145	3.14	3.131	3.124	3.116	3.104	3.096
POS	112	2023-03-21 12:01	Left	4.232666667	4.228	4.203666667	4.193	4.191666667	4.191333333	4.173333333	4.118666667	4.017666667	3.890333333	3.744	3.593	3.449666667	3.320333333	3.206	3.102	3.001666667	2.916666667	2.850666667	2.797	2.757	2.717	2.692	2.665666667	2.647666667	2.633666667	2.629	2.618	2.608666667	2.597333333	2.594	2.584	2.574	2.565333333	2.571333333	2.577333333	2.577333333	2.566666667	2.557	2.546	2.544666667	2.546666667	2.555666667	2.557	2.563666667	2.575333333
POS	112	2023-03-21 12:01	Left	4.296333333	4.305	4.308666667	4.311666667	4.315666667	4.327666667	4.318666667	4.271666667	4.179333333	4.055	3.91	3.761	3.625	3.501666667	3.390333333	3.29	3.188333333	3.103666667	3.025	2.968666667	2.912333333	2.867	2.832	2.806	2.787	2.763	2.746666667	2.730333333	2.718333333	2.705666667	2.688	2.671666667	2.658333333	2.646333333	2.628666667	2.614666667	2.602333333	2.598	2.582333333	2.570666667	2.559	2.548	2.537	2.528	2.536	2.547
POS	112	2023-03-21 12:01	Left	4.271333333	4.267333333	4.283666667	4.303333333	4.325333333	4.334666667	4.329	4.284666667	4.185333333	4.038333333	3.881666667	3.726666667	3.581333333	3.444666667	3.319333333	3.212333333	3.116666667	3.029666667	2.950333333	2.88	2.823	2.776	2.743666667	2.709666667	2.685333333	2.664333333	2.652333333	2.640666667	2.632	2.628	2.621	2.61	2.611666667	2.613666667	2.623666667	2.615	2.608666667	2.599333333	2.598	2.605	2.604333333	2.608333333	2.602333333	2.604	2.608	2.618333333
POS	112	2023-03-21 12:01	Right	4.916	4.920666667	4.935666667	4.948666667	4.954	4.949	4.914666667	4.838333333	4.703	4.525	4.338	4.155	3.993666667	3.842333333	3.709	3.586666667	3.477666667	3.377333333	3.295333333	3.223	3.167333333	3.115333333	3.079333333	3.047	3.024	2.999	2.981	2.962	2.948	2.935	2.924	2.922	2.919	2.917	2.91	2.904	2.896	2.888	2.878	2.875666667	2.865666667	2.857666667	2.848	2.848	2.851	2.853
POS	113	2023-03-21 15:10	Right	4.436333333	4.408	4.391333333	4.392333333	4.443666667	4.479	4.467	4.418666667	4.317666667	4.208666667	4.031	3.920666667	3.787	3.693333333	3.557333333	3.452333333	3.368333333	3.288	3.203	3.125333333	3.016333333	2.962333333	2.933666667	2.931666667	2.903333333	2.867666667	2.839666667	2.823666667	2.792666667	2.765666667	2.743666667	2.729333333	2.715333333	2.697666667	2.674	2.654	2.619	2.590666667	2.537333333	2.515333333	2.499333333	2.519333333	2.526	2.527	2.538	2.534333333
POS	113	2023-03-21 15:12	Left	4.869	4.877666667	4.879666667	4.886333333	4.881666667	4.874666667	4.833666667	4.738666667	4.579333333	4.377333333	4.166666667	3.965333333	3.785	3.615666667	3.462333333	3.324	3.207333333	3.099333333	3.007	2.923666667	2.860666667	2.807	2.761	2.72	2.683	2.651	2.626	2.606666667	2.590333333	2.577	2.562333333	2.559666667	2.555	2.559	2.551	2.545	2.534	2.539	2.549	2.556	2.558	2.558	2.562	2.563666667	2.570333333	2.581
POS	113	2023-03-21 15:12	Left	4.576333333	4.576333333	4.586	4.593	4.606	4.605	4.575	4.486	4.324	4.133	3.933666667	3.765333333	3.603	3.467666667	3.334666667	3.218333333	3.107333333	3.011	2.927	2.854	2.798	2.751	2.709	2.669	2.639	2.614	2.599666667	2.581666667	2.567666667	2.556	2.548	2.540666667	2.530333333	2.525	2.525333333	2.527333333	2.539333333	2.551	2.563	2.575	2.586	2.608	2.631	2.658	2.680333333	2.701333333
POS	113	2023-03-21 15:12	Right	4.864	4.861	4.849666667	4.849333333	4.856	4.850333333	4.795333333	4.673666667	4.505333333	4.312333333	4.127	3.949	3.790666667	3.647333333	3.515	3.396	3.293666667	3.202333333	3.124333333	3.045666667	2.986666667	2.939333333	2.905	2.872	2.839	2.814666667	2.793666667	2.782666667	2.773	2.764	2.748	2.728	2.717666667	2.710666667	2.707666667	2.691	2.679666667	2.665333333	2.662	2.656	2.655	2.651	2.656	2.671333333	2.691666667	2.715666667
POS	113	2023-03-21 15:12	Right	4.996	4.996	5.001	5.012	5.022	5.016	4.962	4.847666667	4.676333333	4.482	4.289	4.099	3.930666667	3.772333333	3.635	3.506666667	3.392666667	3.297333333	3.207333333	3.132	3.063	3.007	2.959	2.915	2.877	2.842	2.81	2.786	2.765	2.748	2.726	2.706	2.692	2.676	2.660666667	2.643666667	2.632666667	2.625	2.616	2.608666667	2.606333333	2.605333333	2.613333333	2.619666667	2.636333333	2.654333333
POS	113	2023-03-21 15:13	Left	4.789	4.794	4.815666667	4.843333333	4.872	4.872333333	4.827333333	4.726666667	4.565666667	4.380666667	4.175	3.991333333	3.809333333	3.650333333	3.505333333	3.385666667	3.273666667	3.163333333	3.068333333	2.998	2.944666667	2.898666667	2.849666667	2.814	2.788	2.775	2.765	2.759	2.757	2.762	2.763	2.77	2.773	2.787666667	2.794333333	2.801	2.795333333	2.787666667	2.771	2.75	2.727	2.694	2.666	2.633	2.611666667	2.594333333
POS	114	2023-03-21 15:58	Right	5.295	5.287	5.293	5.301	5.306333333	5.312333333	5.293333333	5.229	5.103	4.923666667	4.737333333	4.547333333	4.376333333	4.215333333	4.076	3.951666667	3.828333333	3.718	3.606	3.524	3.451	3.385	3.33	3.282	3.244	3.209666667	3.176333333	3.154	3.147	3.135333333	3.128333333	3.113333333	3.116	3.114	3.118	3.123	3.128	3.127	3.128333333	3.126333333
POS	114	2023-03-21 15:58	Right	5.293	5.288	5.226	5.187	5.191	5.267	5.297	5.229333333	5.088333333	4.918333333	4.745	4.570333333	4.385	4.214333333	4.054333333	3.914	3.79	3.672	3.575666667	3.488333333	3.426333333	3.381666667	3.335666667	3.302666667	3.258333333	3.247333333	3.231	3.23	3.217	3.219	3.233	3.259	3.289	3.332333333	3.383333333	3.438333333	3.49	3.530333333	3.582333333	3.618666667	3.657	3.681333333	3.702333333	3.735	3.758	3.789
POS	114	2023-03-21 15:59	Left	4.966	4.975666667	4.987666667	5.013666667	5.046	5.072	5.061	4.970666667	4.806333333	4.605	4.391	4.188	3.998666667	3.835333333	3.679	3.537666667	3.415333333	3.309	3.218	3.141	3.075	3.020333333	2.972333333	2.942333333	2.911	2.889	2.862	2.846	2.824	2.808666667	2.796666667	2.788666667	2.788666667	2.788666667	2.798333333	2.808666667	2.829666667	2.846	2.875	2.892	2.915	2.925	2.947	2.962	2.975	2.987
POS	114	2023-03-21 15:59	Left	5.324333333	5.322666667	5.340666667	5.346	5.355	5.355	5.311	5.201	5.025666667	4.829333333	4.62	4.419	4.216666667	4.046333333	3.886	3.744	3.606	3.491	3.394	3.306	3.237	3.177	3.138666667	3.105333333	3.078333333	3.043333333	3.008333333	2.988	2.981	2.983	2.971	2.969	2.967	2.972	2.988666667	3.010666667	3.035666667	3.044	3.050333333	3.066333333	3.081333333	3.083	3.067	3.049	3.041	3.027
POS	114	2023-03-21 15:59	Right	5.185	5.185	5.204	5.201	5.22	5.205	5.184	5.081	4.926666667	4.722333333	4.512	4.309	4.125	3.967666667	3.825333333	3.702	3.577	3.477	3.403	3.332666667	3.270333333	3.197	3.145	3.101	3.068333333	3.038333333	3.008333333	2.984	2.958	2.929	2.897	2.866	2.84	2.831	2.826	2.824	2.802	2.797666667	2.801333333	2.814333333	2.821666667	2.81	2.807666667	2.795666667	2.791666667	2.785
POS	114	2023-03-21 16:00	Left	4.929333333	4.930333333	4.95	4.951333333	4.967333333	4.955666667	4.922333333	4.810333333	4.65	4.455	4.261666667	4.063333333	3.877	3.705	3.555	3.419	3.31	3.219666667	3.143333333	3.072	3.013333333	2.973333333	2.935333333	2.908	2.893	2.878	2.865	2.852	2.85	2.847	2.833	2.821	2.812	2.819	2.829	2.835	2.841	2.848	2.859	2.86	2.866666667	2.877666667	2.899666667	2.918	2.932	2.949
CO	115	2023-03-27 08:47	Right	6.716	6.701	6.69	6.675	6.675	6.661	6.613666667	6.507666667	6.350666667	6.154666667	5.938333333	5.72	5.514666667	5.327666667	5.163333333	5.019333333	4.878	4.757	4.634	4.536666667	4.445333333	4.366	4.305	4.24	4.189	4.14	4.1	4.064666667	4.017333333	3.972333333	3.918333333	3.881666667	3.842333333	3.809666667	3.775333333	3.737	3.710666667	3.688666667	3.674	3.662	3.654	3.65	3.644	3.636	3.64	3.647
CO	115	2023-03-27 08:48	Left	6.307	6.323333333	6.312666667	6.296666667	6.264333333	6.252333333	6.205666667	6.093666667	5.925	5.707666667	5.515333333	5.296333333	5.117	4.938	4.794	4.660666667	4.529666667	4.423666667	4.336	4.265666667	4.211	4.160666667	4.105666667	4.049	4.011	3.969	3.937666667	3.897333333	3.87	3.844	3.816	3.785	3.75	3.715	3.709	3.698	3.7	3.685	3.687	3.693	3.701	3.699	3.7	3.705	3.726666667	3.742666667
CO	115	2023-03-27 08:48	Right	6.414666667	6.415	6.425333333	6.424333333	6.436333333	6.441666667	6.414	6.313	6.145	5.932666667	5.720333333	5.507666667	5.307333333	5.115	4.937666667	4.776333333	4.634	4.509333333	4.409333333	4.315333333	4.241	4.16	4.080666667	4.013666667	3.960666667	3.922666667	3.875333333	3.839	3.794	3.761	3.731	3.708	3.679666667	3.642666667	3.616666667	3.585666667	3.570666667	3.537666667	3.506	3.463	3.43	3.412	3.398666667	3.390333333	3.386	3.382
CO	115	2023-03-27 08:48	Right	6.489666667	6.487666667	6.499	6.492333333	6.486666667	6.478666667	6.445333333	6.347333333	6.176333333	5.963	5.735666667	5.523333333	5.338	5.167666667	5.014333333	4.867666667	4.746333333	4.626333333	4.514333333	4.418333333	4.337	4.263666667	4.201666667	4.143	4.091	4.034	3.988666667	3.943666667	3.897666667	3.850666667	3.812666667	3.786333333	3.753333333	3.722	3.694	3.676	3.663	3.651	3.633	3.62	3.6	3.59	3.577	3.566	3.554	3.538
CO	115	2023-03-27 08:49	Left	6.236666667	6.219	6.204666667	6.210666667	6.235333333	6.234	6.159	6.011	5.806666667	5.589333333	5.367	5.150666667	4.947333333	4.781	4.626	4.48	4.347666667	4.236333333	4.146	4.07	4.009	3.959333333	3.897333333	3.839333333	3.802	3.801666667	3.786666667	3.763666667	3.732	3.725	3.714	3.683	3.651	3.622	3.609666667	3.598333333	3.596	3.568333333	3.544333333	3.517666667	3.524333333	3.524333333	3.517333333	3.501666667	3.484	3.487
CO	115	2023-03-27 08:49	Left	6.202666667	6.18	6.143	6.097	6.097333333	6.116	6.098	5.992333333	5.853	5.657666667	5.491333333	5.309	5.155	4.985	4.817	4.683666667	4.545333333	4.446	4.320666667	4.244666667	4.181666667	4.129666667	4.075333333	4.036	4.011333333	3.974666667	3.934666667	3.889666667	3.848333333	3.822666667	3.795666667	3.784666667	3.751333333	3.729	3.706	3.688	3.673666667	3.653666667	3.642666667	3.612	3.58	3.543	3.526666667	3.515666667	3.508666667	3.509666667
POS	116	2023-03-27 09:34	Right	5.947333333	5.940333333	5.934	5.924	5.925666667	5.921666667	5.912666667	5.852	5.731	5.550666667	5.359666667	5.179333333	5.016333333	4.860666667	4.712333333	4.588	4.491666667	4.408	4.342	4.281333333	4.238	4.188666667	4.146666667	4.102666667	4.07	4.024	3.983666667	3.940666667	3.907333333	3.866333333	3.833	3.804	3.79	3.776	3.765	3.755	3.753	3.747	3.742	3.738333333	3.744333333	3.748333333	3.747	3.739	3.728	3.716
POS	116	2023-03-27 09:35	Right	5.674666667	5.676333333	5.687333333	5.686	5.686	5.686	5.651	5.558	5.402	5.214333333	5.015	4.825	4.640333333	4.469333333	4.316	4.186	4.083666667	3.995666667	3.928333333	3.862333333	3.806	3.757	3.715	3.674666667	3.626666667	3.588666667	3.563	3.539	3.511	3.48	3.457	3.431	3.397	3.37	3.356	3.345	3.326666667	3.305333333	3.289333333	3.279666667	3.275	3.264	3.253666667	3.239333333	3.227333333	3.218333333
POS	116	2023-03-27 09:35	Right	5.762	5.774	5.779333333	5.792666667	5.798	5.806	5.774666667	5.692333333	5.539333333	5.356666667	5.162333333	4.967	4.773666667	4.586666667	4.429333333	4.297	4.176666667	4.067666667	3.963333333	3.882333333	3.819666667	3.763	3.71	3.656333333	3.62	3.586	3.559	3.532	3.509	3.488	3.471666667	3.453666667	3.430666667	3.414666667	3.399666667	3.395333333	3.388333333	3.376333333	3.366666667	3.344	3.331666667	3.318333333	3.304333333	3.300333333	3.292333333	3.304
POS	116	2023-03-27 09:37	Left	4.979	4.979	4.977666667	4.977333333	4.977	4.975333333	4.975333333	4.941333333	4.857333333	4.721333333	4.565333333	4.414	4.262666667	4.128333333	4.001	3.898	3.802	3.722666667	3.642666667	3.574333333	3.511666667	3.471333333	3.428666667	3.391666667	3.356	3.326666667	3.301666667	3.269666667	3.251666667	3.230333333	3.218333333	3.207333333	3.195333333	3.182	3.171	3.157	3.148	3.136	3.136	3.134	3.126	3.114	3.098	3.095	3.093	3.103
POS	116	2023-03-27 09:37	Left	5.232	5.228	5.231	5.241	5.253	5.257	5.239	5.184	5.074	4.928666667	4.766333333	4.597	4.428	4.272	4.135	4.010666667	3.904333333	3.818	3.744	3.677666667	3.611	3.554	3.503333333	3.474666667	3.449666667	3.427666667	3.393	3.35	3.299	3.268666667	3.252333333	3.249	3.231333333	3.227333333	3.220333333	3.225	3.215333333	3.216333333	3.205666667	3.205333333	3.188333333	3.189	3.177	3.172	3.151333333	3.136333333
POS	116	2023-03-27 09:37	Left	5.375	5.367	5.361	5.362	5.351	5.335	5.3	5.244	5.130666667	4.986333333	4.816333333	4.655333333	4.499333333	4.363	4.244666667	4.124666667	4.034666667	3.935666667	3.865333333	3.789	3.736	3.682666667	3.641666667	3.608333333	3.577666667	3.542333333	3.503666667	3.474666667	3.454666667	3.433666667	3.409333333	3.384333333	3.369333333	3.357666667	3.351	3.339	3.330666667	3.331333333	3.345333333	3.361333333	3.362666667	3.362666667	3.364666667	3.378333333	3.397	3.406333333
POS	117	2023-03-27 10:56	Right	5.519666667	5.534666667	5.535	5.556666667	5.571333333	5.598	5.587333333	5.526333333	5.426333333	5.281	5.127	4.970666667	4.832333333	4.698	4.557	4.435	4.334	4.253	4.178	4.104	4.033666667	3.977333333	3.932	3.882	3.828333333	3.779333333	3.745	3.714666667	3.685666667	3.646	3.617666667	3.584666667	3.563666667	3.532	3.51	3.495	3.49	3.48	3.476666667	3.473666667	3.473666667	3.469666667	3.466333333	3.459333333	3.457333333	3.453333333
POS	117	2023-03-27 10:56	Right	5.569	5.571	5.589	5.580333333	5.578333333	5.578333333	5.585333333	5.555333333	5.470333333	5.35	5.224	5.112666667	4.986666667	4.854333333	4.692333333	4.56	4.432333333	4.335333333	4.248333333	4.159	4.087666667	4.020666667	3.980333333	3.936666667	3.907333333	3.872333333	3.836	3.803	3.783	3.764	3.743	3.728	3.716	3.708	3.707	3.719	3.732	3.732	3.737666667	3.742666667	3.751666667	3.761	3.774	3.795	3.818	3.831
POS	117	2023-03-27 10:57	Left	4.859333333	4.862666667	4.864666667	4.849666667	4.827333333	4.825	4.83	4.823333333	4.757333333	4.647333333	4.51	4.367	4.228	4.089666667	3.959333333	3.845333333	3.736333333	3.636666667	3.548333333	3.480333333	3.433	3.392	3.357	3.322	3.284	3.256666667	3.238333333	3.232	3.216333333	3.201333333	3.185333333	3.169	3.165	3.159	3.167	3.163	3.162	3.161	3.161	3.161	3.15	3.148333333	3.151333333	3.154333333	3.149	3.136
POS	117	2023-03-27 10:57	Left	4.973333333	4.972333333	4.984	4.988333333	4.994666667	4.999	5.01	5.003666667	4.947333333	4.84	4.689333333	4.549	4.414	4.294666667	4.163	4.045666667	3.956333333	3.874	3.801	3.731	3.689	3.648	3.600666667	3.565666667	3.547666667	3.521	3.490666667	3.461333333	3.448333333	3.435666667	3.424	3.424	3.418	3.398666667	3.387333333	3.38	3.368333333	3.354333333	3.333666667	3.328333333	3.316333333	3.307	3.287333333	3.262333333	3.250333333	3.246
POS	117	2023-03-27 10:57	Left	5.062	5.059	5.048	5.037	5.038666667	5.045666667	5.027666667	4.988	4.914	4.817666667	4.676666667	4.533333333	4.394333333	4.266	4.148666667	4.038666667	3.937333333	3.843666667	3.758333333	3.691666667	3.631333333	3.589333333	3.547666667	3.518666667	3.488666667	3.471666667	3.447666667	3.423666667	3.404666667	3.392333333	3.380333333	3.370333333	3.358666667	3.358666667	3.358666667	3.369333333	3.381333333	3.400666667	3.414	3.416	3.410666667	3.403666667	3.409666667	3.405	3.398666667	3.382333333
POS	117	2023-03-27 10:57	Right	5.336	5.335	5.332	5.338	5.35	5.36	5.357	5.315	5.238333333	5.12	4.989666667	4.845	4.705	4.572	4.459	4.341	4.236666667	4.128333333	4.046333333	3.976666667	3.925666667	3.873333333	3.829	3.786	3.76	3.743666667	3.724333333	3.709333333	3.686666667	3.679	3.670666667	3.656666667	3.642666667	3.626	3.622	3.614	3.606	3.588	3.579	3.569	3.566	3.554	3.556	3.555	3.547	3.535666667
POS	118	2023-03-27 11:36	Left	5.028	5.028	5.039666667	5.066666667	5.097333333	5.119333333	5.112333333	5.089666667	5.022666667	4.923666667	4.789666667	4.658666667	4.527333333	4.399	4.269	4.148	4.035666667	3.954333333	3.875	3.806	3.735	3.676666667	3.621333333	3.571333333	3.531666667	3.503	3.465666667	3.439666667	3.422666667	3.411	3.378	3.356666667	3.336333333	3.337	3.327	3.326	3.318	3.314	3.304	3.307	3.3	3.299	3.291	3.298	3.308	3.317
POS	118	2023-03-27 11:36	Right	5.666666667	5.659666667	5.659	5.659	5.666	5.681	5.674	5.655	5.598666667	5.490333333	5.347	5.199	5.052666667	4.912333333	4.775	4.656333333	4.544333333	4.434666667	4.332333333	4.235333333	4.16	4.088666667	4.022333333	3.951333333	3.886333333	3.832333333	3.784	3.742333333	3.703333333	3.668333333	3.636	3.601	3.563	3.534	3.512	3.485666667	3.459666667	3.424666667	3.406666667	3.380666667	3.365666667	3.35	3.327666667	3.309333333	3.282333333	3.272333333
POS	118	2023-03-27 11:36	Right	5.682	5.665333333	5.664333333	5.664333333	5.68	5.693	5.686333333	5.674666667	5.623	5.53	5.395333333	5.243	5.091666667	4.953666667	4.820333333	4.698	4.576	4.472	4.381	4.291666667	4.204333333	4.127333333	4.060666667	3.999666667	3.939333333	3.882	3.842	3.803666667	3.766666667	3.730666667	3.693	3.667	3.641	3.61	3.582	3.549	3.529	3.509	3.492	3.479	3.459	3.445	3.423	3.404666667	3.380666667	3.369333333
POS	118	2023-03-27 11:36	Right	5.817	5.815	5.812333333	5.802333333	5.795666667	5.806666667	5.807	5.799	5.765	5.683666667	5.557333333	5.409	5.262333333	5.142333333	5.028333333	4.918666667	4.801333333	4.694	4.603	4.520666667	4.460666667	4.397666667	4.332	4.273	4.226	4.188	4.147	4.095	4.048	4.008	3.989666667	3.977333333	3.957333333	3.928333333	3.893333333	3.873	3.848	3.826	3.799	3.775	3.761	3.737	3.735666667	3.721666667	3.707666667	3.674
POS	118	2023-03-27 11:37	Left	5.092	5.091	5.087	5.087	5.096666667	5.104666667	5.106666667	5.082	5.018666667	4.921666667	4.802333333	4.666666667	4.521333333	4.381	4.259666667	4.149	4.041333333	3.956	3.874333333	3.802	3.738	3.682666667	3.638666667	3.594666667	3.561	3.529	3.495	3.470666667	3.447666667	3.435666667	3.416	3.403666667	3.381666667	3.366666667	3.354	3.351	3.35	3.338	3.330666667	3.311333333	3.311	3.299	3.3	3.292	3.292	3.290333333
POS	118	2023-03-27 11:37	Left	5.207333333	5.205333333	5.206	5.197	5.189	5.169	5.155	5.115	5.046	4.943666667	4.817666667	4.692333333	4.547333333	4.405	4.272	4.154666667	4.058666667	3.957333333	3.874333333	3.792	3.733	3.671	3.620666667	3.579666667	3.539333333	3.506666667	3.461666667	3.432	3.404666667	3.382666667	3.368666667	3.354	3.343	3.328666667	3.319333333	3.307	3.294333333	3.282666667	3.268	3.261666667	3.259666667	3.260666667	3.259666667	3.254333333	3.259	3.255
POS	119	2023-03-27 14:07	Right	5.872666667	5.872666667	5.876	5.885	5.887	5.889	5.835	5.717666667	5.526333333	5.315	5.099666667	4.897666667	4.707333333	4.530333333	4.367	4.223	4.091666667	3.976333333	3.87	3.782333333	3.713	3.659	3.612666667	3.571	3.537666667	3.517666667	3.500666667	3.491	3.488	3.491	3.497	3.506	3.515666667	3.522333333	3.535	3.547333333	3.563666667	3.572	3.583	3.589666667	3.593666667	3.597333333	3.605333333	3.619333333	3.627666667	3.638333333
POS	119	2023-03-27 14:08	Left	5.674666667	5.674666667	5.687666667	5.701666667	5.722666667	5.714666667	5.644666667	5.485333333	5.280333333	5.041	4.824666667	4.608333333	4.417333333	4.242333333	4.081333333	3.939666667	3.820333333	3.724	3.647	3.573	3.511	3.464	3.426	3.394	3.37	3.344	3.329666667	3.309333333	3.304	3.304	3.319	3.323	3.336	3.351	3.377333333	3.401333333	3.415666667	3.425666667	3.436666667	3.448333333	3.46	3.46	3.452333333	3.454333333	3.457333333	3.47
POS	119	2023-03-27 14:08	Right	5.796	5.805	5.824	5.831333333	5.832333333	5.824666667	5.791333333	5.693333333	5.504333333	5.279	5.042666667	4.841	4.639333333	4.457333333	4.281	4.128333333	3.995333333	3.887333333	3.795333333	3.719	3.657	3.601	3.553	3.52	3.496	3.472	3.447	3.42	3.395666667	3.374666667	3.376666667	3.389	3.4	3.401	3.405	3.415	3.424	3.426	3.426	3.428	3.431	3.440666667	3.449333333	3.467333333	3.475666667	3.488
POS	119	2023-03-27 14:08	Right	5.809666667	5.821333333	5.842666667	5.866666667	5.88	5.881	5.829666667	5.704333333	5.496	5.262	5.025666667	4.815333333	4.612	4.43	4.257	4.106666667	3.976666667	3.861666667	3.774	3.694333333	3.635	3.582666667	3.545	3.512	3.478	3.454	3.440666667	3.438666667	3.429666667	3.421	3.41	3.407666667	3.403333333	3.419	3.428333333	3.443333333	3.440333333	3.453	3.46	3.475333333	3.486666667	3.501	3.514666667	3.533333333	3.545333333	3.563666667
POS	119	2023-03-27 14:09	Left	5.217	5.232	5.273	5.309333333	5.334333333	5.337333333	5.284666667	5.150333333	4.942333333	4.701333333	4.475333333	4.271666667	4.095666667	3.927333333	3.778333333	3.648	3.548666667	3.468333333	3.402333333	3.340333333	3.293666667	3.254333333	3.231333333	3.202333333	3.185333333	3.171333333	3.17	3.162	3.156	3.152	3.16	3.175	3.186	3.201	3.206	3.219	3.233	3.247	3.257	3.267	3.275333333	3.285333333	3.294333333	3.313	3.336	3.357
POS	119	2023-03-27 14:09	Left	5.372	5.386333333	5.417333333	5.443666667	5.456333333	5.440666667	5.382333333	5.248333333	5.052	4.818666667	4.608333333	4.401	4.211666667	4.027666667	3.883333333	3.763333333	3.659666667	3.559	3.48	3.405	3.346333333	3.305	3.276333333	3.258333333	3.232333333	3.213333333	3.191333333	3.174333333	3.168	3.163	3.164	3.16	3.165	3.171	3.183	3.191	3.197	3.210333333	3.226333333	3.243333333	3.259	3.274	3.287	3.292	3.301	3.325
CO	120	2023-04-04 09:51	Right	6.172666667	6.187333333	6.194666667	6.200666667	6.192	6.192	6.168	6.097	5.971666667	5.813666667	5.652333333	5.504333333	5.375	5.242333333	5.117666667	4.994666667	4.900333333	4.819	4.755	4.692	4.633	4.580666667	4.536666667	4.500333333	4.462333333	4.439	4.409	4.387	4.357	4.34	4.319	4.294	4.263	4.232	4.213	4.199	4.184666667	4.170666667	4.144666667	4.124666667	4.103333333	4.094333333	4.092333333	4.081666667	4.076666667	4.068
CO	120	2023-04-04 09:51	Right	6.362666667	6.357666667	6.349	6.346	6.348	6.354	6.326	6.26	6.145	6.001666667	5.846666667	5.699333333	5.561333333	5.447	5.33	5.227	5.126	5.035666667	4.953333333	4.879333333	4.807333333	4.751666667	4.695666667	4.643	4.599666667	4.562333333	4.534333333	4.506333333	4.483333333	4.468	4.447	4.428	4.406	4.39	4.361	4.342666667	4.321666667	4.309666667	4.291	4.26	4.23	4.202	4.179	4.164	4.15	4.149
CO	120	2023-04-04 09:52	Left	5.151	5.156	5.162	5.161	5.153	5.163	5.122	5.033	4.889	4.739	4.578666667	4.420333333	4.261666667	4.128333333	4.005	3.907333333	3.813333333	3.734333333	3.653	3.603	3.565	3.534666667	3.492333333	3.455333333	3.428666667	3.408	3.383	3.367	3.344	3.329666667	3.316333333	3.316	3.315	3.305333333	3.292666667	3.266666667	3.264333333	3.264333333	3.266666667	3.250666667	3.237333333	3.226333333	3.216666667	3.204666667	3.198333333	3.198
CO	120	2023-04-04 09:52	Left	5.655	5.656333333	5.664666667	5.667	5.672	5.667	5.617	5.513666667	5.361333333	5.189	5.008666667	4.831666667	4.672	4.521	4.386333333	4.265666667	4.155333333	4.062666667	3.975666667	3.905	3.841666667	3.794333333	3.766	3.727333333	3.699333333	3.660333333	3.636	3.603	3.574	3.556	3.538	3.529	3.509	3.495	3.477	3.463666667	3.440666667	3.422666667	3.401	3.386	3.379666667	3.369666667	3.369666667	3.367666667	3.375333333	3.385
CO	120	2023-04-04 09:52	Right	5.539	5.532333333	5.526333333	5.525333333	5.528333333	5.527666667	5.500666667	5.433333333	5.322	5.179	5.035	4.892666667	4.760333333	4.632333333	4.518666667	4.422666667	4.328333333	4.247	4.169	4.117	4.057666667	4.010666667	3.971333333	3.947666667	3.926333333	3.907333333	3.885	3.862	3.838	3.82	3.802333333	3.775333333	3.749333333	3.731	3.716	3.697	3.674	3.646	3.621	3.602666667	3.596333333	3.585333333	3.579666667	3.564	3.555	3.551
CO	120	2023-04-04 09:53	Left	5.402	5.411	5.42	5.421	5.414	5.412	5.37	5.271	5.109	4.926	4.743	4.569666667	4.415333333	4.268	4.134666667	4.014333333	3.912	3.828333333	3.746333333	3.683333333	3.635	3.602	3.566	3.537666667	3.513666667	3.494666667	3.479	3.462	3.452666667	3.438666667	3.433666667	3.422	3.411	3.397666667	3.389333333	3.385	3.382	3.382	3.381	3.38	3.381	3.385	3.391	3.393	3.404	3.407333333
CO	122	2023-04-04 11:31	Right	4.350666667	4.338	4.318666667	4.325	4.344	4.367	4.292666667	4.133666667	3.934333333	3.745333333	3.59	3.463666667	3.357	3.246666667	3.127666667	3.027	2.963	2.92	2.881	2.842	2.81	2.77	2.744666667	2.730333333	2.714333333	2.712333333	2.700666667	2.703666667	2.687666667	2.672333333	2.655	2.647	2.655	2.667	2.684333333	2.696666667	2.698	2.698	2.695	2.702	2.698	2.693	2.683	2.677666667	2.671333333	2.665
CO	122	2023-04-04 11:32	Left	3.970666667	3.971666667	3.964	3.976	3.999	4.025	3.970333333	3.844333333	3.661333333	3.507	3.357	3.217	3.077	2.959666667	2.867333333	2.796	2.739	2.692	2.646	2.614666667	2.584666667	2.560666667	2.535666667	2.519333333	2.501333333	2.485333333	2.473333333	2.464333333	2.459333333	2.451333333	2.453	2.445	2.435	2.419333333	2.414666667	2.419666667	2.423333333	2.421333333	2.417333333	2.418333333	2.421	2.422	2.42	2.42	2.418	2.428
CO	122	2023-04-04 11:33	Right	4.491333333	4.491333333	4.458	4.42	4.363	4.294	4.206	4.097666667	3.992333333	3.855	3.705	3.56	3.431666667	3.317333333	3.212333333	3.140333333	3.077333333	3.02	2.953666667	2.908666667	2.868333333	2.845666667	2.805333333	2.778666667	2.742666667	2.722	2.7	2.68	2.655	2.645666667	2.633666667	2.636666667	2.616	2.601666667	2.582333333	2.59	2.594333333	2.602333333	2.589333333	2.585	2.574333333	2.578333333	2.585333333	2.586	2.59	2.595
CO	122	2023-04-04 11:34	Right	4.559666667	4.572666667	4.583	4.603	4.61	4.6	4.523	4.414	4.248666667	4.073333333	3.88	3.714	3.582	3.464666667	3.366333333	3.279	3.209	3.137333333	3.089333333	3.047333333	3.024	3.001	2.977	2.957	2.935	2.913	2.893	2.869	2.854	2.846	2.836	2.839	2.837	2.834	2.814	2.796	2.784	2.773	2.756	2.735	2.717	2.702	2.687	2.679666667	2.669666667	2.665333333
CO	122	2023-04-04 11:36	Left	4.175	4.172333333	4.171333333	4.182333333	4.165333333	4.138333333	4.058333333	3.948333333	3.781333333	3.637333333	3.508666667	3.399333333	3.266333333	3.150666667	3.048333333	2.971666667	2.91	2.859333333	2.818666667	2.784	2.754	2.735666667	2.714666667	2.696666667	2.682	2.673	2.672666667	2.669333333	2.671	2.67	2.667	2.661	2.651	2.642333333	2.635666667	2.626	2.625	2.625	2.621	2.617666667	2.605666667	2.616666667	2.624666667	2.639666667	2.648333333	2.660333333
CO	122	2023-04-04 11:37	Left	4.232333333	4.226333333	4.223	4.222	4.222	4.185	4.107666667	3.981333333	3.830666667	3.668333333	3.508333333	3.362666667	3.221666667	3.100333333	3.003666667	2.934666667	2.877333333	2.831666667	2.791666667	2.761	2.735	2.7	2.679666667	2.663333333	2.66	2.656	2.632333333	2.623333333	2.606666667	2.606333333	2.599333333	2.597	2.607	2.616333333	2.621666667	2.62	2.612	2.609666667	2.607333333	2.606333333	2.602333333	2.595333333	2.593	2.595	2.598333333	2.604333333
POS	123	2023-04-04 13:56	Right	5.487666667	5.468666667	5.469	5.465	5.476	5.477	5.471	5.428	5.346	5.21	5.061	4.897	4.735	4.579666667	4.434333333	4.303	4.179666667	4.070333333	3.976	3.898	3.824	3.751333333	3.684	3.629	3.583666667	3.548	3.509	3.484666667	3.456666667	3.445666667	3.433	3.42	3.404666667	3.386333333	3.377	3.365333333	3.350666667	3.333666667	3.317333333	3.308	3.308	3.315	3.311	3.329	3.332333333	3.353333333
POS	123	2023-04-04 13:56	Right	5.549333333	5.555333333	5.557	5.564	5.558	5.578333333	5.587666667	5.56	5.468666667	5.333333333	5.180666667	5.033666667	4.873666667	4.729666667	4.593333333	4.477	4.371	4.276	4.186	4.100666667	4.023666667	3.953666667	3.906333333	3.858	3.818	3.773333333	3.730333333	3.692	3.66	3.636	3.613	3.591	3.561	3.542666667	3.522666667	3.511666667	3.499	3.491	3.494	3.499	3.509666667	3.516333333	3.540333333	3.569333333	3.600666667	3.626666667
POS	123	2023-04-04 13:57	Left	5.328	5.34	5.357	5.364	5.37	5.361	5.35	5.301	5.216	5.088	4.918666667	4.741333333	4.574666667	4.423333333	4.281	4.145333333	4.018333333	3.893333333	3.779	3.685	3.6	3.531666667	3.470333333	3.421333333	3.375666667	3.339666667	3.305666667	3.280333333	3.252333333	3.241	3.221333333	3.195333333	3.173333333	3.158	3.153	3.142	3.136	3.134	3.128	3.121	3.116	3.115	3.109	3.097	3.082	3.065
POS	123	2023-04-04 13:57	Left	5.573333333	5.581333333	5.589333333	5.585333333	5.596666667	5.608333333	5.602333333	5.545	5.436333333	5.296333333	5.118	4.942666667	4.764666667	4.615666667	4.476333333	4.349	4.222	4.103666667	3.999666667	3.904333333	3.831333333	3.769	3.715	3.663	3.608666667	3.552333333	3.504333333	3.463666667	3.434	3.399666667	3.374666667	3.356666667	3.336	3.321666667	3.302333333	3.295333333	3.286333333	3.284666667	3.275666667	3.264666667	3.253333333	3.256	3.254	3.257	3.261	3.271333333
POS	123	2023-04-04 13:57	Right	5.08	5.085	5.088	5.099666667	5.103666667	5.096666667	5.07	5.023666667	4.931666667	4.815333333	4.671	4.527	4.375	4.222333333	4.073666667	3.924333333	3.789	3.685	3.589666667	3.519333333	3.452333333	3.406666667	3.345666667	3.303666667	3.257333333	3.230666667	3.196333333	3.173333333	3.146333333	3.122333333	3.104333333	3.093	3.089	3.081	3.079	3.072	3.062	3.054	3.048	3.047	3.047	3.046	3.054	3.046	3.038	3.028
POS	123	2023-04-04 13:58	Left	5.456666667	5.455333333	5.450333333	5.443333333	5.452333333	5.448	5.413666667	5.319666667	5.169	5	4.809666667	4.631333333	4.46	4.303	4.159	4.024666667	3.905333333	3.802666667	3.720666667	3.642333333	3.569666667	3.507666667	3.462666667	3.430666667	3.393666667	3.362	3.337666667	3.315333333	3.302333333	3.288666667	3.282	3.273	3.260666667	3.251333333	3.248	3.249	3.251	3.251	3.249	3.251	3.249	3.257	3.253	3.257	3.25	3.259
CO	124	2023-04-04 14:29	Right	7.469333333	7.453333333	7.493666667	7.525666667	7.571666667	7.545	7.453	7.32	7.137	6.956666667	6.752333333	6.565	6.384666667	6.225333333	6.071	5.922	5.796	5.698666667	5.617333333	5.545	5.488333333	5.436333333	5.396333333	5.345333333	5.308333333	5.26	5.222666667	5.183333333	5.145666667	5.109666667	5.078	5.054666667	5.031666667	4.999333333	4.962666667	4.922666667	4.905666667	4.890666667	4.878333333	4.852333333	4.828	4.809333333	4.799666667	4.792	4.788666667	4.798666667
CO	124	2023-04-04 14:29	Right	7.740333333	7.745333333	7.745	7.754	7.765	7.784	7.727	7.607	7.433666667	7.254666667	7.086333333	6.923	6.771666667	6.618666667	6.469	6.345666667	6.230333333	6.142333333	6.072333333	6.017333333	5.957666667	5.892666667	5.828666667	5.770666667	5.717666667	5.673666667	5.641	5.598	5.562666667	5.518666667	5.483666667	5.444666667	5.422333333	5.4	5.385	5.354	5.324	5.294	5.274	5.253	5.232	5.216	5.198	5.182	5.176	5.175
CO	124	2023-04-04 14:30	Right	7.687	7.698666667	7.704666667	7.657333333	7.614333333	7.672333333	7.700666667	7.694333333	7.458666667	7.225333333	6.944	6.751333333	6.570333333	6.399666667	6.235333333	6.085	5.934	5.807	5.685666667	5.582666667	5.486333333	5.412333333	5.348	5.282	5.209333333	5.143333333	5.089333333	5.037	4.996	4.954	4.916	4.866666667	4.814666667	4.776333333	4.747666667	4.727333333	4.696333333	4.669333333	4.641333333	4.618333333	4.598333333	4.584333333	4.569333333	4.55	4.529	4.516
CO	124	2023-04-04 14:32	Left	7.606	7.605	7.657	7.66	7.676	7.671	7.618666667	7.489666667	7.325666667	7.130666667	6.938666667	6.750333333	6.574333333	6.415	6.271666667	6.146333333	6.036	5.938666667	5.835333333	5.744333333	5.669666667	5.623	5.572	5.509333333	5.467333333	5.433	5.386333333	5.327	5.263333333	5.223333333	5.189333333	5.168	5.143	5.104	5.056	5.023	4.993	4.978	4.934666667	4.905666667	4.879666667	4.854	4.827	4.795666667	4.777333333	4.756333333
CO	124	2023-04-04 14:32	Left	8.038666667	8.019666667	8.002666667	8.012333333	8.033333333	8.020333333	7.927666667	7.776666667	7.572666667	7.362	7.160333333	6.968	6.795	6.641	6.507	6.392666667	6.269333333	6.169333333	6.069333333	5.992333333	5.922	5.859666667	5.794333333	5.727333333	5.680666667	5.656	5.634666667	5.606666667	5.561666667	5.515666667	5.465333333	5.432	5.391333333	5.357333333	5.316333333	5.284	5.247	5.212	5.154666667	5.120666667	5.085666667	5.069	5.043	5.013	4.996666667	4.970666667
CO	124	2023-04-04 14:32	Left	7.98	7.984	7.975333333	7.983666667	7.983666667	7.974666667	7.885666667	7.738333333	7.552	7.346333333	7.138333333	6.947333333	6.786333333	6.63	6.489	6.348666667	6.218333333	6.089666667	5.968333333	5.888666667	5.818333333	5.741333333	5.664	5.598333333	5.549333333	5.497666667	5.449333333	5.403666667	5.364333333	5.321333333	5.296	5.267	5.243	5.209	5.171	5.139	5.109	5.08	5.056666667	5.035666667	5.015666667	4.983	4.952	4.93	4.920666667	4.934666667
CO	125	2023-04-04 14:57	Right	8.401666667	8.393666667	8.403	8.395333333	8.401333333	8.383333333	8.342	8.234666667	8.084666667	7.923666667	7.783666667	7.615333333	7.438333333	7.252333333	7.106	6.973666667	6.843333333	6.705333333	6.588	6.478666667	6.376333333	6.28	6.195	6.121333333	6.049333333	5.971333333	5.907	5.847666667	5.808666667	5.772666667	5.737	5.695	5.637666667	5.586333333	5.539333333	5.505333333	5.459666667	5.414666667	5.369666667	5.332666667	5.290333333	5.239333333	5.188	5.139	5.106	5.089
CO	125	2023-04-04 14:58	Left	8.213333333	8.212333333	8.201666667	8.197666667	8.179333333	8.158666667	8.083333333	7.957333333	7.778	7.608	7.452	7.300666667	7.143333333	6.981333333	6.835333333	6.677333333	6.533	6.39	6.263666667	6.146333333	6.028333333	5.942333333	5.870333333	5.813	5.75	5.698	5.648	5.605	5.56	5.516666667	5.479	5.441666667	5.41	5.369333333	5.332333333	5.299	5.271	5.238	5.208	5.18	5.152	5.118	5.092	5.07	5.052	5.036
CO	125	2023-04-04 14:58	Right	8.177666667	8.188666667	8.163666667	8.150666667	8.137333333	8.133666667	8.069666667	7.954666667	7.794666667	7.644333333	7.486333333	7.314666667	7.132666667	6.948333333	6.783333333	6.63	6.474	6.334	6.206666667	6.102666667	6.016666667	5.937333333	5.866666667	5.793	5.733333333	5.668333333	5.612666667	5.556666667	5.513666667	5.466666667	5.417666667	5.365666667	5.315333333	5.27	5.231	5.2	5.159	5.124	5.095	5.076	5.061666667	5.041666667	5.020666667	4.992666667	4.966666667	4.956666667
CO	125	2023-04-04 14:58	Right	8.353333333	8.353	8.355333333	8.353333333	8.331333333	8.321333333	8.258666667	8.181666667	8.029333333	7.825666667	7.638	7.471666667	7.360333333	7.210666667	7.069666667	6.940333333	6.829	6.721	6.608	6.503666667	6.415333333	6.326	6.254	6.182333333	6.146333333	6.099333333	6.05	6.005	5.971666667	5.935666667	5.884666667	5.829	5.792666667	5.762666667	5.734666667	5.706666667	5.684666667	5.660666667	5.639666667	5.616333333	5.594	5.558333333	5.517333333	5.483333333	5.451	5.413666667
CO	125	2023-04-04 14:59	Left	7.786	7.782	7.789	7.782333333	7.796333333	7.754333333	7.667	7.499	7.308666667	7.110333333	6.912	6.713333333	6.526333333	6.346333333	6.180666667	6.012666667	5.856	5.710666667	5.592333333	5.484333333	5.396333333	5.316	5.238	5.172	5.101	5.046	4.986	4.924666667	4.858666667	4.786666667	4.735666667	4.686666667	4.638666667	4.595666667	4.539333333	4.496	4.436	4.4	4.351	4.306	4.264	4.23	4.216	4.205	4.198	4.186666667
CO	125	2023-04-04 14:59	Left	7.914	7.916	7.919333333	7.910666667	7.897666667	7.888333333	7.832	7.721333333	7.536333333	7.337	7.124333333	6.917	6.719	6.547	6.392666667	6.234333333	6.085	5.954	5.837666667	5.729666667	5.641666667	5.559	5.472666667	5.379666667	5.307333333	5.255333333	5.201666667	5.154666667	5.107666667	5.060333333	5.020333333	4.978333333	4.942	4.894	4.838	4.790666667	4.752666667	4.712333333	4.676666667	4.635333333	4.605666667	4.575333333	4.551333333	4.529	4.507	4.499333333
POS	126	2023-04-04 15:10	Right	7.058666667	7.066666667	7.033	6.852333333				6.656333333	6.697333333	6.617333333	6.495	6.364666667	6.255333333	6.147	6.019	5.921666667	5.82	5.712666667	5.613666667	5.527	5.47	5.397	5.338	5.273666667	5.231666667	5.179666667	5.13	5.083	5.056666667	5.032666667	5.011333333	4.969666667	4.950333333	4.924666667	4.918333333	4.891666667	4.878666667	4.856	4.836	4.809	4.772	4.740666667	4.714333333	4.713	4.701	4.687
POS	126	2023-04-04 15:10	Right	6.901333333	6.905333333	6.846	6.833	6.864	6.952	6.953	6.855	6.741	6.617	6.482	6.326666667	6.158333333	6.011	5.86	5.733	5.627666667	5.535333333	5.455	5.364	5.282	5.207	5.147	5.098	5.049666667	5.013666667	4.963666667	4.934666667	4.895666667	4.865666667	4.842666667	4.832333333	4.836	4.828	4.827	4.809333333	4.807333333	4.786666667	4.769333333	4.750333333	4.723333333	4.693666667	4.654666667	4.637333333	4.63	4.64
POS	126	2023-04-04 15:11	Right	6.97	6.959666667	6.919333333	6.870333333	6.858	6.852	6.860666667	6.835	6.827	6.768	6.664	6.523666667	6.362333333	6.197	6.026	5.889	5.796	5.676	5.567666667	5.437666667	5.357	5.297	5.234666667	5.161666667	5.098666667	5.045333333	5.003666667	4.969333333	4.929333333	4.885333333	4.824666667	4.780666667	4.747666667	4.705333333	4.664333333	4.616333333	4.576333333	4.542333333	4.506	4.471666667	4.428666667	4.393666667	4.361	4.322666667	4.288666667	4.260333333
POS	126	2023-04-04 15:13	Left	5.864666667	5.865666667	5.873666667	5.871666667	5.857666667	5.847	5.778	5.67	5.512666667	5.350333333	5.184	5.035666667	4.882666667	4.735333333	4.576333333	4.427	4.294	4.186	4.118	4.035	3.962666667	3.868333333	3.809	3.749	3.706	3.658	3.639	3.62	3.622666667	3.600666667	3.578666667	3.549666667	3.520666667	3.510666667	3.499	3.494	3.476	3.457	3.442666667	3.436666667	3.429666667	3.423	3.422	3.42	3.422	3.425
POS	126	2023-04-04 15:13	Left	6.155333333	6.135333333	6.116333333	6.007333333	5.854333333	5.740666667	5.715666667	5.684666667	5.557666667	5.383333333	5.216666667	5.036333333	4.832333333	4.682333333	4.526666667	4.386333333	4.238333333	4.166	4.085666667	4.000666667	3.916333333	3.864333333	3.823	3.778	3.738	3.694	3.661	3.622	3.587	3.567	3.553	3.553	3.552	3.563	3.558	3.541	3.514	3.495	3.464666667	3.450333333	3.442	3.444333333	3.433666667	3.419	3.415	3.426666667
POS	126	2023-04-04 15:13	Left	6.501333333	6.484333333	6.422	6.424666667	6.455333333	6.499333333	6.455333333	6.330333333	6.14	5.955666667	5.787333333	5.637333333	5.493333333	5.366333333	5.253	5.146	5.027	4.93	4.819666667	4.735666667	4.651333333	4.593333333	4.532	4.481	4.417	4.386	4.346	4.342	4.298	4.263	4.198	4.171666667	4.144666667	4.130333333	4.086333333	4.066	4.053	4.042333333	4.009666667	3.974666667	3.949666667	3.923333333	3.891333333	3.863	3.843	3.825
CO	127	2023-04-18 09:45	Left	5.067	5.064	5.068	5.076	5.077	5.072	5.039666667	4.965666667	4.856333333	4.711333333	4.563	4.389	4.236	4.091666667	3.963333333	3.839	3.709	3.595666667	3.478666667	3.387666667	3.302	3.239	3.184666667	3.134333333	3.086333333	3.040333333	3.000333333	2.96	2.935	2.917	2.909	2.895	2.878	2.852	2.835	2.823	2.817	2.808666667	2.805333333	2.805	2.797333333	2.786666667	2.78	2.782	2.78	2.787666667
CO	127	2023-04-18 09:45	Right	5.172	5.176	5.182666667	5.197666667	5.209666667	5.22	5.194666667	5.113333333	4.979333333	4.804333333	4.627	4.446666667	4.285666667	4.127666667	3.987333333	3.852	3.73	3.606	3.493	3.382666667	3.286333333	3.208	3.146	3.093333333	3.033	2.988	2.944	2.910333333	2.874333333	2.847	2.819	2.798	2.778	2.761	2.746666667	2.728666667	2.723333333	2.709666667	2.707666667	2.707666667	2.716333333	2.724666667	2.727666667	2.721	2.718333333	2.717333333
CO	127	2023-04-18 09:45	Right	5.432	5.437	5.438	5.448333333	5.455333333	5.451666667	5.419666667	5.342666667	5.228333333	5.08	4.912666667	4.756666667	4.599333333	4.455333333	4.322666667	4.202666667	4.087333333	3.969333333	3.842	3.733666667	3.631333333	3.553	3.470333333	3.397666667	3.32	3.257	3.199666667	3.152666667	3.115333333	3.067666667	3.026666667	2.983666667	2.954333333	2.931	2.906	2.894	2.876	2.858	2.837	2.825	2.822	2.822	2.829	2.838	2.849	2.852
CO	127	2023-04-18 09:45	Right	5.593666667	5.606333333	5.598666667	5.600666667	5.597666667	5.598333333	5.558333333	5.468333333	5.333	5.184666667	5.012333333	4.855333333	4.696	4.554	4.393666667	4.240666667	4.102333333	3.977333333	3.865	3.75	3.651666667	3.553666667	3.471666667	3.39	3.318666667	3.260333333	3.204333333	3.165	3.117	3.082	3.046333333	3.031333333	3.017	3.004	2.978	2.97	2.961	2.956	2.929	2.905	2.89	2.881	2.868	2.846	2.824	2.809666667
CO	127	2023-04-18 09:46	Left	4.839333333	4.844333333	4.837	4.855	4.866333333	4.868666667	4.827666667	4.740333333	4.599	4.434	4.252	4.08	3.910666667	3.757333333	3.62	3.510666667	3.417333333	3.331	3.241	3.16	3.093333333	3.039333333	2.997333333	2.955	2.919	2.886666667	2.859666667	2.839666667	2.81	2.795666667	2.787333333	2.789333333	2.782666667	2.775	2.774	2.778	2.773	2.763	2.751	2.744	2.731	2.721666667	2.708666667	2.700666667	2.684	2.668666667
CO	127	2023-04-18 09:46	Left	4.985333333	4.984333333	4.994	5.013	5.032	5.043	5.006	4.931333333	4.793333333	4.634333333	4.45	4.274666667	4.104666667	3.956333333	3.827333333	3.713	3.594666667	3.477333333	3.37	3.272	3.197	3.124	3.081	3.037	3.002	2.974	2.946	2.925	2.899	2.882	2.862	2.843	2.826	2.83	2.825	2.827	2.825	2.834	2.835	2.822	2.817666667	2.813666667	2.824666667	2.818666667	2.825333333	2.826333333
CO	128	2023-04-18 10:09	Right	6.574666667	6.563	6.548666667	6.539	6.551666667	6.567666667	6.551666667	6.491	6.376666667	6.211666667	6.008333333	5.798	5.586333333	5.382	5.19	5.008	4.842666667	4.682333333	4.531	4.387	4.255666667	4.139666667	4.028333333	3.925666667	3.833333333	3.753333333	3.681	3.608	3.547	3.493	3.448	3.402	3.368	3.341	3.318666667	3.284666667	3.258333333	3.239333333	3.234	3.23	3.223	3.22	3.219	3.219	3.222	3.223
CO	128	2023-04-18 10:09	Right	6.623333333	6.627	6.628333333	6.646	6.653333333	6.649666667	6.623	6.565	6.473	6.327	6.149666667	5.948	5.748666667	5.562333333	5.379333333	5.204	5.032	4.881	4.738	4.605666667	4.481333333	4.373666667	4.263666667	4.154333333	4.047666667	3.953333333	3.869333333	3.786	3.715666667	3.645666667	3.589666667	3.528666667	3.478666667	3.429666667	3.388	3.354	3.319666667	3.292666667	3.265333333	3.241333333	3.218333333	3.197333333	3.179333333	3.168	3.153333333	3.140333333
CO	128	2023-04-18 10:09	Right	6.643333333	6.644666667	6.621333333	6.646333333	6.669	6.683	6.654	6.6	6.515	6.378	6.204	6.023666667	5.842333333	5.671	5.513666667	5.361333333	5.204	5.055666667	4.913333333	4.781	4.65	4.523	4.411	4.305	4.206	4.115	4.021	3.948666667	3.881333333	3.832	3.778	3.731	3.681	3.639	3.609666667	3.586666667	3.574666667	3.553	3.540666667	3.529333333	3.539	3.553333333	3.566666667	3.581	3.604	3.639333333
CO	128	2023-04-18 10:10	Left	5.604666667	5.608333333	5.641666667	5.665333333	5.695333333	5.73	5.740333333	5.702666667	5.586666667	5.445333333	5.271333333	5.105333333	4.912	4.732333333	4.545333333	4.381333333	4.235	4.122666667	4.018333333	3.913333333	3.812	3.71	3.633	3.561	3.504	3.442666667	3.381666667	3.324666667	3.274666667	3.224666667	3.185333333	3.157333333	3.139333333	3.120333333	3.091333333	3.073	3.064	3.057	3.057	3.048	3.042	3.026	3.02	3.016	3.013	3.007
CO	128	2023-04-18 10:10	Left	6.146666667	6.138	6.099333333	6.085333333	6.079	6.081	6.08	6.046	5.953	5.803	5.615666667	5.416333333	5.205	5.002666667	4.816666667	4.660666667	4.505666667	4.348333333	4.188666667	4.047333333	3.93	3.825	3.729666667	3.628666667	3.545333333	3.465333333	3.42	3.352	3.311333333	3.255333333	3.207333333	3.166	3.128	3.109	3.082	3.06	3.04	3.026	3.004333333	2.990333333	2.958	2.947666667	2.935666667	2.938	2.932	2.934
CO	128	2023-04-18 10:10	Left	6.116666667	6.116666667	6.127	6.148	6.175	6.208	6.198333333	6.142333333	6.027	5.856666667	5.657333333	5.450333333	5.253	5.064666667	4.890666667	4.728666667	4.570333333	4.413	4.253666667	4.121666667	3.992666667	3.876333333	3.759333333	3.661	3.572666667	3.487666667	3.410666667	3.343666667	3.281666667	3.223666667	3.173	3.132666667	3.095333333	3.055666667	3.023666667	2.985666667	2.959666667	2.925666667	2.896666667	2.871	2.855	2.838	2.816	2.794	2.774	2.772
CO	129	2023-04-18 10:46	Right	5.507	5.508	5.514	5.525	5.537	5.549	5.529	5.46	5.331	5.195666667	5.035666667	4.876666667	4.711666667	4.573333333	4.445	4.314666667	4.204666667	4.112666667	4.024666667	3.939	3.865666667	3.808	3.749333333	3.690333333	3.637	3.603	3.574	3.539666667	3.499666667	3.441666667	3.39	3.342666667	3.312333333	3.286333333	3.257333333	3.218666667	3.185333333	3.157333333	3.131333333	3.101333333	3.065333333	3.037	3.01	2.977	2.953	2.936
CO	129	2023-04-18 10:46	Right	5.932666667	5.919666667	5.916	5.886	5.877	5.88	5.875	5.817666667	5.717666667	5.593666667	5.466	5.315	5.170666667	5.036	4.914333333	4.784	4.657333333	4.539333333	4.438	4.348333333	4.271	4.194333333	4.122666667	4.048	3.990666667	3.934333333	3.884333333	3.826666667	3.771666667	3.720333333	3.679	3.641	3.605	3.571	3.534666667	3.496666667	3.461666667	3.428	3.395	3.36	3.326666667	3.301666667	3.261333333	3.227666667	3.196333333	3.188333333
CO	129	2023-04-18 10:47	Left	5.302333333	5.303333333	5.313	5.327	5.35	5.362	5.36	5.309	5.21	5.077	4.929666667	4.781333333	4.636	4.497	4.373	4.251666667	4.136666667	4.015333333	3.910333333	3.829666667	3.767333333	3.704	3.636	3.577333333	3.525666667	3.481	3.445	3.413666667	3.379666667	3.334333333	3.299666667	3.263333333	3.230666667	3.180666667	3.150666667	3.119333333	3.111	3.093	3.073333333	3.047333333	3.012666667	2.991333333	2.964333333	2.947	2.929	2.927
CO	129	2023-04-18 10:47	Left	5.639	5.630333333	5.656666667	5.66	5.683666667	5.689333333	5.671	5.591333333	5.466666667	5.321666667	5.167333333	5.016	4.875	4.743666667	4.617333333	4.49	4.37	4.257	4.155666667	4.061333333	3.976333333	3.903	3.842666667	3.791333333	3.733666667	3.676	3.615666667	3.558666667	3.511666667	3.466666667	3.438666667	3.412333333	3.388666667	3.345333333	3.317333333	3.292333333	3.280666667	3.258666667	3.246333333	3.230333333	3.217666667	3.202666667	3.189333333	3.179	3.164	3.171
CO	129	2023-04-18 10:47	Left	5.413	5.424	5.437	5.463	5.486	5.496	5.489	5.44	5.362	5.224	5.081666667	4.924666667	4.782333333	4.645333333	4.517	4.405	4.29	4.183666667	4.088333333	4	3.926	3.866	3.814	3.765	3.715	3.663	3.628	3.581333333	3.557	3.522	3.506666667	3.482	3.468666667	3.446666667	3.425666667	3.392	3.345666667	3.297666667	3.252333333	3.209666667	3.175333333	3.144666667	3.129333333	3.115333333	3.102	3.092
CO	129	2023-04-18 10:47	Right	5.576333333	5.583333333	5.594333333	5.607333333	5.619333333	5.629	5.604	5.535	5.423	5.289	5.142	4.991	4.839666667	4.701333333	4.574	4.455	4.337	4.231	4.131666667	4.037333333	3.955	3.875	3.816	3.752333333	3.699333333	3.633333333	3.562	3.499	3.456	3.425	3.382	3.331	3.291	3.260666667	3.227666667	3.195333333	3.168333333	3.139333333	3.108333333	3.079333333	3.053	3.019333333	2.991333333	2.967333333	2.957	2.947
CO	130	2023-04-18 11:34	Right	6.230333333	6.227666667	6.225333333	6.214333333	6.209666667	6.207333333	6.199333333	6.118666667	6.014	5.838666667	5.700333333	5.535333333	5.396333333	5.247333333	5.116666667	5.013333333	4.917333333	4.835333333	4.729333333	4.65	4.580333333	4.524666667	4.471666667	4.424333333	4.382	4.331	4.286	4.253	4.226	4.201	4.177	4.147	4.123666667	4.108333333	4.102	4.078333333	4.053333333	4.032333333	4.03	4.028	4.04	4.041	4.043	4.033	4.042	4.052333333
CO	130	2023-04-18 11:34	Right	6.014333333	5.998333333	6.043666667	6.045666667	6.038666667	6.017	5.974	5.916	5.784	5.638666667	5.473333333	5.316	5.157	5.008	4.876666667	4.751333333	4.645333333	4.548333333	4.469333333	4.403333333	4.344333333	4.286333333	4.228	4.178	4.137	4.1	4.063666667	4.039333333	4.018333333	3.995333333	3.974333333	3.971	3.979	3.99	3.993	3.998	4.008	4.031	4.044	4.067333333	4.076333333	4.093333333	4.095	4.088333333	4.090333333	4.082666667
CO	130	2023-04-18 11:35	Left	5.62	5.614333333	5.606333333	5.616333333	5.624	5.634	5.597	5.522333333	5.379333333	5.224333333	5.064	4.917666667	4.762666667	4.613333333	4.468333333	4.348333333	4.243333333	4.152	4.072666667	4.012666667	3.966666667	3.928333333	3.884333333	3.843333333	3.813333333	3.795	3.778	3.758	3.742	3.731333333	3.731333333	3.737	3.744666667	3.753666667	3.754	3.767	3.775	3.798666667	3.808666667	3.824666667	3.836	3.84	3.853	3.856	3.869	3.865
CO	130	2023-04-18 11:35	Left	5.584666667	5.585666667	5.592666667	5.607333333	5.616	5.628	5.598	5.527333333	5.399333333	5.245333333	5.089	4.925666667	4.770333333	4.624	4.497	4.373	4.26	4.165	4.098	4.033666667	3.968333333	3.908	3.86	3.817333333	3.775333333	3.727333333	3.686	3.652	3.616	3.584	3.56	3.538	3.514	3.491	3.478	3.461	3.44	3.432	3.433	3.443666667	3.442666667	3.441666667	3.444	3.455666667	3.471333333	3.481333333
CO	130	2023-04-18 11:35	Left	5.467	5.462666667	5.467666667	5.457	5.461333333	5.461333333	5.455	5.383	5.274	5.129	4.995	4.847	4.700666667	4.555333333	4.431	4.310666667	4.206666667	4.122666667	4.053666667	3.988666667	3.930333333	3.879333333	3.845	3.796	3.750333333	3.702333333	3.680333333	3.66	3.651	3.641	3.631	3.613	3.588	3.585666667	3.598333333	3.619333333	3.630666667	3.637	3.642	3.648	3.657666667	3.673666667	3.685666667	3.688	3.7	3.714
CO	130	2023-04-18 11:35	Right	5.894	5.894	5.894666667	5.910666667	5.922666667	5.908333333	5.853666667	5.764	5.62	5.474666667	5.316	5.184	5.03	4.888333333	4.744666667	4.622333333	4.511666667	4.416666667	4.337	4.266333333	4.209333333	4.164	4.117	4.082	4.050666667	4.023666667	3.992333333	3.965333333	3.941333333	3.920333333	3.898333333	3.885	3.875	3.878	3.875	3.876	3.877	3.88	3.878	3.857	3.844	3.831	3.826	3.812	3.809333333	3.800333333
POS	131	2023-04-18 14:15	Right	7.200666667	7.209333333	7.211333333	7.222	7.227	7.224	7.198333333	7.144666667	7.046	6.925	6.778666667	6.645	6.524666667	6.423333333	6.338333333	6.248	6.166333333	6.083666667	6.015	5.947666667	5.890333333	5.838	5.785666667	5.727333333	5.67	5.628333333	5.588666667	5.551	5.502	5.454666667	5.422333333	5.386333333	5.360333333	5.328333333	5.297	5.258	5.212	5.176	5.141	5.109	5.081	5.061	5.046	5.035	5.017	5.004
POS	131	2023-04-18 14:16	Right	6.911333333	6.910333333	6.917	6.929	6.947	6.952	6.922	6.829333333	6.692333333	6.529333333	6.374	6.217666667	6.076333333	5.955666667	5.852666667	5.763666667	5.674666667	5.599333333	5.528	5.456	5.394	5.330333333	5.274666667	5.220666667	5.164333333	5.119	5.072	5.028	4.977	4.923	4.871	4.828	4.777666667	4.740333333	4.687333333	4.642333333	4.585333333	4.542	4.506	4.472	4.447	4.418	4.394	4.365	4.343	4.331
POS	131	2023-04-18 14:16	Right	6.991333333	6.982	6.991333333	6.986	6.994	6.989	6.949	6.869	6.744	6.597	6.446	6.307	6.178	6.058	5.932666667	5.832	5.730333333	5.654333333	5.579333333	5.515666667	5.437666667	5.361	5.287666667	5.226333333	5.167	5.104	5.046	4.991666667	4.940666667	4.886666667	4.828	4.775666667	4.724333333	4.683333333	4.643333333	4.612333333	4.581	4.546	4.508	4.478	4.453	4.428	4.391333333	4.355333333	4.318333333	4.29
POS	131	2023-04-18 14:17	Left	6.584666667	6.567666667	6.574	6.567	6.583333333	6.579333333	6.538666667	6.436333333	6.282666667	6.104	5.923666667	5.754333333	5.599333333	5.461333333	5.337	5.236666667	5.153333333	5.083	5.016333333	4.962666667	4.918666667	4.877333333	4.822333333	4.782333333	4.736333333	4.700333333	4.664333333	4.640333333	4.613333333	4.564333333	4.522333333	4.481	4.456	4.411666667	4.374666667	4.350666667	4.348	4.368666667	4.364333333	4.357333333	4.332666667	4.328666667	4.333666667	4.342666667	4.348	4.341
POS	131	2023-04-18 14:17	Left	6.557666667	6.572666667	6.591333333	6.617333333	6.627333333	6.620333333	6.555333333	6.428666667	6.245333333	6.057333333	5.872	5.717666667	5.565333333	5.454	5.343	5.250666667	5.153333333	5.067	4.997333333	4.945666667	4.893	4.847	4.783666667	4.735333333	4.694	4.648	4.608	4.553	4.514	4.475	4.447	4.428	4.399	4.379	4.35	4.328	4.302	4.281	4.265	4.245	4.226	4.215	4.204	4.204666667	4.198666667	4.206666667
POS	131	2023-04-18 14:18	Left	6.526333333	6.531333333	6.542	6.561	6.579	6.586	6.54	6.437	6.284	6.103666667	5.926333333	5.745	5.581666667	5.429333333	5.299333333	5.199333333	5.110333333	5.034	4.965666667	4.908666667	4.859666667	4.811	4.757	4.716666667	4.674666667	4.646333333	4.606666667	4.572333333	4.533666667	4.499333333	4.474333333	4.439	4.408	4.369	4.341	4.316	4.296	4.273	4.251	4.231	4.209	4.187666667	4.159666667	4.145666667	4.135	4.126
POS	132	2023-04-18 14:46	Right	5.672666667	5.654666667	5.628666667	5.626333333	5.644333333	5.670333333	5.666333333	5.607666667	5.493666667	5.327666667	5.162666667	5.003666667	4.866666667	4.726	4.585666667	4.446333333	4.317666667	4.192666667	4.075333333	3.979333333	3.884	3.792666667	3.699333333	3.627	3.557	3.500333333	3.448666667	3.414666667	3.370666667	3.326666667	3.281	3.250666667	3.219666667	3.195333333	3.160666667	3.137333333	3.122333333	3.103	3.089	3.075	3.081	3.085	3.092	3.091	3.094	3.089
POS	132	2023-04-18 14:47	Right	5.451	5.452	5.463	5.496	5.528	5.516333333	5.459333333	5.340333333	5.187	5.000666667	4.811666667	4.630333333	4.458666667	4.301333333	4.149333333	4.015666667	3.884333333	3.761	3.647333333	3.56	3.481666667	3.403	3.322333333	3.257333333	3.207333333	3.170333333	3.129333333	3.087666667	3.050333333	3.025333333	3.004333333	2.984333333	2.956333333	2.937	2.917	2.906	2.896	2.887	2.882	2.884	2.873666667	2.860666667	2.840666667	2.83	2.821	2.811
POS	132	2023-04-18 14:47	Right	5.507	5.511	5.502	5.524666667	5.532666667	5.533	5.467333333	5.348	5.179666667	4.988666667	4.787666667	4.600333333	4.421	4.263	4.1	3.945	3.800666667	3.682333333	3.571666667	3.477666667	3.380333333	3.304333333	3.232	3.175333333	3.121333333	3.072666667	3.034333333	2.996333333	2.966	2.939	2.917	2.903	2.89	2.876	2.864	2.85	2.84	2.823	2.807	2.789	2.77	2.753	2.738666667	2.729333333	2.717333333	2.710666667
POS	132	2023-04-18 14:47	Right	5.636666667	5.633333333	5.602333333	5.601333333	5.610333333	5.636333333	5.610333333	5.529666667	5.381666667	5.201333333	5.012	4.833	4.654666667	4.491333333	4.328	4.193666667	4.055666667	3.930333333	3.806666667	3.71	3.617	3.543666667	3.459	3.393	3.328	3.261666667	3.207333333	3.150333333	3.122333333	3.093333333	3.065	3.04	3.019	3.01	2.998	2.98	2.966	2.953	2.948	2.949666667	2.955666667	2.972666667	2.992	3.006	3.02	3.027
POS	132	2023-04-18 14:48	Left	5.447333333	5.434333333	5.412	5.417	5.421	5.410333333	5.336333333	5.209333333	5.047	4.853666667	4.660666667	4.480333333	4.313333333	4.172	4.025	3.887666667	3.751333333	3.628	3.501	3.394666667	3.304666667	3.241666667	3.176	3.114	3.063666667	3.018666667	2.978333333	2.935333333	2.895	2.859	2.834	2.81	2.799666667	2.787666667	2.779666667	2.753	2.735666667	2.718666667	2.708666667	2.699	2.688	2.679666667	2.659333333	2.656	2.646333333	2.647333333
POS	132	2023-04-18 14:48	Left	5.648666667	5.641666667	5.653666667	5.658333333	5.67	5.658	5.6	5.472333333	5.308	5.110666667	4.929333333	4.756666667	4.597	4.439666667	4.288333333	4.143	4.003	3.872	3.751666667	3.651333333	3.547	3.465	3.389	3.336	3.276	3.216	3.167	3.128666667	3.099333333	3.065	3.039	3.015	2.996	2.974	2.952	2.931	2.913	2.895	2.881	2.870666667	2.863666667	2.861666667	2.854	2.844	2.831	2.833
POS	132	2023-04-18 14:48	Left	5.781	5.788333333	5.801666667	5.793	5.777666667	5.770333333	5.718333333	5.599333333	5.428333333	5.253666667	5.085333333	4.902333333	4.720333333	4.559333333	4.412	4.275	4.133	4.006666667	3.880333333	3.766	3.660666667	3.569666667	3.494333333	3.417333333	3.339	3.262333333	3.195333333	3.149666667	3.103333333	3.063333333	3.028	2.999	2.974	2.952	2.928	2.914	2.895	2.889	2.863333333	2.853333333	2.835333333	2.833	2.811	2.797	2.787666667	2.785666667
POS	134	2023-04-18 15:16	Right	6.198	6.211333333	6.217666667	6.182	6.136	6.111	6.104	6.068333333	5.966666667	5.812666667	5.623	5.443333333	5.271	5.11	4.962	4.832666667	4.721333333	4.612	4.516	4.428666667	4.358333333	4.297333333	4.232666667	4.184	4.138	4.116666667	4.103333333	4.088333333	4.075666667	4.064	4.063666667	4.052333333	4.030333333	3.997333333	3.963666667	3.934666667	3.911666667	3.887333333	3.861	3.831	3.805333333	3.782333333	3.757333333	3.741	3.721	3.715
POS	134	2023-04-18 15:16	Right	6.411333333	6.411333333	6.399666667	6.399666667	6.412333333	6.417333333	6.402	6.321666667	6.185666667	6.026666667	5.843	5.666666667	5.491333333	5.341	5.191666667	5.050333333	4.918	4.8	4.694	4.596	4.525	4.465333333	4.418	4.369	4.316666667	4.267666667	4.219666667	4.165666667	4.126666667	4.085333333	4.048333333	4.002333333	3.967333333	3.934	3.902	3.869	3.853	3.83	3.809	3.777	3.76	3.734	3.716	3.695	3.683	3.671
POS	134	2023-04-18 15:17	Left	5.172	5.162	5.161	5.149	5.159	5.173666667	5.147333333	5.041	4.862	4.669	4.495	4.331	4.175	4.025333333	3.897	3.781666667	3.673	3.585	3.495666667	3.439666667	3.388666667	3.364	3.335666667	3.305666667	3.274333333	3.253333333	3.245	3.234333333	3.207333333	3.181333333	3.152666667	3.130666667	3.100666667	3.081	3.053	3.026	3.002	2.989	2.981	2.971	2.962	2.958	2.962	2.968	2.974	2.982
POS	134	2023-04-18 15:17	Left	5.646333333	5.666333333	5.674	5.694	5.708	5.7	5.650333333	5.519333333	5.341333333	5.143666667	4.951333333	4.756333333	4.555333333	4.379333333	4.229	4.125	4.014666667	3.928666667	3.830333333	3.743333333	3.656	3.598	3.561	3.533	3.51	3.485	3.452	3.406666667	3.372666667	3.350333333	3.337333333	3.315333333	3.293666667	3.258666667	3.226666667	3.209666667	3.217666667	3.223666667	3.212666667	3.198666667	3.181333333	3.174	3.161	3.154	3.149	3.147
POS	134	2023-04-18 15:17	Right	6.388333333	6.39	6.395666667	6.395666667	6.409	6.436	6.4	6.294666667	6.122333333	5.947	5.757666667	5.588333333	5.418	5.267	5.115	4.987666667	4.859666667	4.754333333	4.656333333	4.584	4.515	4.452	4.408	4.357	4.321	4.279	4.241	4.203666667	4.163666667	4.132333333	4.096666667	4.057333333	4.011333333	3.967333333	3.940333333	3.919333333	3.902	3.884	3.88	3.886	3.894	3.885666667	3.872666667	3.866666667	3.873	3.883
POS	134	2023-04-18 15:18	Left	5.284	5.303666667	5.341666667	5.366	5.399333333	5.409333333	5.372	5.243	5.075666667	4.884666667	4.697666667	4.525666667	4.352333333	4.191666667	4.016333333	3.886	3.783666667	3.707666667	3.633666667	3.555666667	3.506666667	3.449666667	3.416	3.399666667	3.387666667	3.357333333	3.316333333	3.295	3.287333333	3.284666667	3.269	3.245	3.229666667	3.217666667	3.207666667	3.178666667	3.152666667	3.132333333	3.118333333	3.094333333	3.070333333	3.049333333	3.045	3.04	3.039	3.043
POS	133	2023-04-18 15:23	Right	7.141	7.140666667	7.127666667	7.127333333	7.072666667	7.024666667	6.945666667	6.873333333	6.763333333	6.613333333	6.458333333	6.296666667	6.157333333	6.019666667	5.902333333	5.795	5.709	5.62	5.519	5.435333333	5.355333333	5.276333333	5.178	5.098666667	5.033333333	4.994	4.948	4.901333333	4.852333333	4.789333333	4.749	4.693333333	4.658333333	4.601333333	4.577	4.555	4.546	4.515	4.481	4.438	4.409666667	4.384666667	4.382666667	4.376	4.373	4.366
POS	133	2023-04-18 15:24	Left	6.841	6.843333333	6.837333333	6.843333333	6.841	6.82	6.751	6.64	6.491	6.333	6.166666667	6.005666667	5.867	5.742	5.641333333	5.537333333	5.454	5.362	5.279	5.196	5.125	5.052	4.984	4.927666667	4.866333333	4.812	4.751333333	4.704666667	4.662666667	4.629333333	4.61	4.603	4.590333333	4.586333333	4.560333333	4.545	4.52	4.498	4.494	4.485	4.48	4.454	4.442	4.433	4.444	4.464
CO	135	2023-08-30 09:05	Right	2.848	2.848	2.870666667	2.897666667	2.935333333	2.970666667	2.995666667	2.997	2.948	2.857	2.75	2.650666667	2.564333333	2.49	2.421333333	2.358666667	2.302	2.266666667	2.241333333	2.227	2.205	2.198	2.181	2.173	2.168	2.165	2.163	2.156	2.144	2.144333333	2.144333333	2.159333333	2.163	2.17	2.167						2.152666667	2.151	2.155	2.165	2.174	2.176
CO	135	2023-08-30 09:05	Right	2.916	2.933	2.967	3.007	3.042	3.082	3.117	3.126333333	3.085333333	3.009	2.910666667	2.809666667	2.714666667	2.637333333	2.567333333	2.506666667	2.447	2.405666667	2.370333333	2.346	2.327	2.313	2.301	2.295	2.292	2.292	2.29	2.292	2.293	2.297	2.296	2.298	2.299	2.297	2.301	2.307	2.319	2.328	2.337333333	2.348333333	2.356333333	2.369	2.38	2.396	2.397	2.4
CO	135	2023-08-30 09:05	Right	3.460333333	3.471666667	3.500333333	3.520666667	3.533666667	3.549	3.548	3.518	3.433666667	3.320333333	3.19	3.07	2.961	2.863	2.766666667	2.688666667	2.621666667	2.574	2.527	2.497	2.469666667	2.451333333	2.436	2.429	2.425	2.42	2.418	2.42	2.42	2.425	2.43	2.44	2.448	2.445	2.452	2.451	2.457	2.460333333	2.466666667	2.475666667	2.466333333	2.474333333	2.477666667	2.500666667	2.508333333	2.528
CO	135	2023-08-30 09:06	Left	3.056333333	3.059333333	3.069	3.073	3.081	3.087	3.086	3.052	2.982	2.871	2.755	2.645	2.546666667	2.455666667	2.383333333	2.326333333	2.277	2.226333333	2.196333333	2.169333333	2.147	2.128	2.121	2.123	2.12	2.118	2.113	2.113	2.113	2.115	2.115	2.125666667	2.137333333	2.152333333	2.167666667	2.179	2.189	2.186	2.185	2.182	2.179	2.173	2.168	2.165	2.165	2.162
CO	135	2023-08-30 09:06	Left	2.873333333	2.890666667	2.931666667	2.973	3.001	3.018	3.018	2.987	2.920666667	2.822666667	2.721333333	2.621333333	2.531333333	2.445666667	2.381	2.320666667	2.281333333	2.245	2.226	2.205	2.191	2.173	2.162	2.161	2.166	2.178	2.182	2.192	2.191	2.201	2.206	2.214	2.213	2.212	2.212	2.211	2.211	2.203	2.196	2.189	2.187	2.178	2.175	2.172	2.176	2.177
CO	135	2023-08-30 09:06	Left	3.064333333	3.055666667	3.061333333	3.057333333	3.069	3.079	3.088	3.069	3.014	2.918	2.803666667	2.690666667	2.598666667	2.52	2.452	2.387	2.328666667	2.286333333	2.249	2.221	2.198	2.177	2.168	2.159	2.161	2.16	2.167	2.174	2.178	2.173	2.159	2.153333333	2.153333333	2.162333333	2.168	2.17	2.176	2.18	2.182	2.174	2.165	2.159	2.157
CO	136	2023-08-30 09:39	Right	4.561666667	4.563666667	4.608	4.637	4.686	4.691	4.685333333	4.600333333	4.473333333	4.306	4.137	3.969	3.812666667	3.677333333	3.551	3.445666667	3.346666667	3.277333333	3.210666667	3.157666667	3.106666667	3.063333333	3.027	2.992	2.963	2.945	2.936	2.936	2.935333333	2.934333333	2.928333333	2.927	2.933666667	2.943666667	2.945666667	2.937	2.933	2.931	2.937	2.940666667	2.943666667	2.942666667	2.935	2.939666667	2.945666667	2.960666667
CO	136	2023-08-30 09:40	Left	3.437	3.443666667	3.459333333	3.480333333	3.501333333	3.525666667	3.536666667	3.521	3.467666667	3.387333333	3.287	3.188333333	3.094333333	3.017333333	2.935	2.869	2.804666667	2.754666667	2.710666667	2.676	2.642	2.609666667	2.581666667	2.565666667	2.546	2.531666667	2.510333333	2.506	2.504	2.511	2.499333333	2.488333333	2.476666667	2.476666667	2.472666667	2.469666667	2.470333333	2.474333333	2.477	2.480333333	2.492333333	2.504333333	2.507	2.52	2.534333333	2.563333333
CO	136	2023-08-30 09:40	Left	3.917666667	3.920666667	3.929333333	3.936333333	3.946333333	3.955	3.950333333	3.915333333	3.843333333	3.744	3.624	3.494	3.376666667	3.274333333	3.19	3.113333333	3.041666667	2.972	2.918666667	2.876333333	2.84	2.803	2.771	2.756	2.732	2.71	2.687	2.670666667	2.661333333	2.653	2.651	2.65	2.655	2.656	2.656	2.652	2.652	2.66	2.662333333	2.659333333	2.656333333	2.658	2.661	2.661	2.656	2.656
CO	136	2023-08-30 09:40	Right	3.906666667	3.920666667	3.972333333	4.021333333	4.071333333	4.1	4.100333333	4.050333333	3.942666667	3.798333333	3.645333333	3.507	3.375666667	3.263666667	3.162333333	3.086333333	3.006	2.937	2.879	2.835	2.803	2.769	2.744666667	2.727333333	2.715333333	2.707666667	2.691	2.674666667	2.667333333	2.667333333	2.679333333	2.682666667	2.694666667	2.693	2.703666667	2.708333333	2.714666667	2.713	2.708333333	2.708	2.711666667	2.723333333	2.733333333	2.733	2.738	2.747
CO	136	2023-08-30 09:40	Right	4.082333333	4.092	4.120333333	4.151	4.175	4.180333333	4.150333333	4.065666667	3.933333333	3.779333333	3.621	3.472666667	3.340333333	3.224	3.130333333	3.044666667	2.972333333	2.918	2.868666667	2.833	2.805	2.774	2.760666667	2.742666667	2.740333333	2.730333333	2.718333333	2.707666667	2.699	2.694	2.68	2.674666667	2.678666667	2.688666667	2.684	2.674666667	2.664666667	2.663333333	2.657333333	2.653	2.646	2.640333333	2.640333333	2.641333333	2.653	2.672333333
CO	136	2023-08-30 09:41	Left	4.005333333	4.009	4.030333333	4.05	4.068333333	4.082333333	4.073666667	4.025333333	3.912333333	3.769	3.615	3.464666667	3.334333333	3.214	3.112333333	3.018333333	2.938333333	2.864	2.8	2.754	2.72	2.689	2.657	2.638	2.627	2.616	2.596666667	2.577666667	2.570333333	2.568333333	2.576	2.58	2.59	2.594	2.596	2.598	2.613	2.636	2.662	2.676333333	2.690666667	2.708666667	2.727333333	2.739	2.750333333	2.763666667
CO	137	2023-08-30 10:41	Right	5.203333333	5.186666667	5.235333333	5.227666667	5.289666667	5.299666667	5.322333333	5.232666667	5.113	4.995333333	4.882666667	4.708333333	4.528	4.391	4.326	4.249	4.129	4.027666667	3.942333333	3.875	3.809	3.757	3.722	3.693	3.656	3.646	3.66	3.672	3.679333333	3.666333333	3.641333333	3.629666667	3.600333333	3.595333333	3.576666667	3.572	3.567	3.562	3.567	3.572	3.593	3.606	3.634	3.66	3.698	3.727666667
CO	137	2023-08-30 10:42	Left	4.501333333	4.533333333	4.57	4.614	4.637	4.648333333	4.630333333	4.555333333	4.43	4.262	4.092	3.941666667	3.807333333	3.694	3.597666667	3.516666667	3.453666667	3.398666667	3.361666667	3.332333333	3.301666667	3.274333333	3.242333333	3.228	3.214666667	3.193666667	3.177666667	3.156	3.153	3.144	3.156	3.158	3.162	3.164	3.178	3.195	3.212	3.241	3.276	3.318	3.352	3.391333333	3.436333333	3.477666667	3.519666667	3.553
CO	137	2023-08-30 10:42	Right	4.8	4.815666667	4.872333333	4.917333333	4.958333333	4.988666667	4.988666667	4.918	4.769	4.583666667	4.407	4.250666667	4.106333333	3.986333333	3.868	3.784	3.701	3.641	3.579	3.540666667	3.494666667	3.454666667	3.403	3.377	3.363666667	3.359666667	3.356666667	3.354	3.347	3.351666667	3.352666667	3.372333333	3.393666667	3.408666667	3.422	3.425	3.45	3.459	3.461666667	3.464666667	3.471666667	3.476	3.468666667	3.463333333	3.467	3.469
CO	137	2023-08-30 10:42	Right	4.970333333	5.018333333	5.064333333	5.149333333	5.193666667	5.214666667	5.188333333	5.103333333	4.955	4.778666667	4.569333333	4.381333333	4.202666667	4.082666667	3.961333333	3.867	3.774333333	3.711333333	3.652333333	3.606333333	3.559	3.525333333	3.490666667	3.478666667	3.456666667	3.448333333	3.441333333	3.436333333	3.420666667	3.402666667	3.395333333	3.398	3.39	3.392	3.391333333	3.412333333	3.432333333	3.463	3.487333333	3.515333333	3.540666667	3.575333333	3.595666667	3.629333333	3.658666667	3.697666667
CO	137	2023-08-30 10:43	Left	4.079333333	4.091333333	4.159666667	4.212333333	4.261	4.295	4.3	4.259333333	4.155666667	4.028666667	3.903333333	3.796	3.695	3.604666667	3.518666667	3.461666667	3.408666667	3.363666667	3.316666667	3.276	3.249666667	3.228333333	3.216333333	3.200333333	3.181333333	3.168	3.168	3.175	3.186	3.195	3.214	3.241	3.261	3.291	3.315	3.35	3.373	3.392	3.404	3.415333333	3.422666667	3.434666667	3.438333333	3.457	3.458333333	3.476333333
CO	137	2023-08-30 10:43	Left	4.004666667	4.017666667	4.063333333	4.113666667	4.165	4.22	4.242	4.215666667	4.126666667	4.011333333	3.888333333	3.786	3.685	3.595666667	3.518666667	3.452333333	3.396666667	3.347333333	3.309666667	3.290666667	3.269	3.254666667	3.240333333	3.237	3.232	3.233	3.237	3.252	3.251	3.249	3.246	3.249	3.263	3.282	3.321	3.353	3.375	3.39	3.407333333	3.419666667	3.433666667	3.441333333	3.453	3.454	3.443333333	3.436666667
CO	138	2023-08-30 11:14	Right	3.432	3.441	3.480333333	3.524666667	3.572	3.613	3.623	3.569	3.449	3.304666667	3.170333333	3.046	2.926	2.827666667	2.743333333	2.669333333	2.605666667	2.546	2.504	2.461666667	2.429666667	2.400333333	2.373333333	2.357	2.345	2.336	2.319	2.306	2.3	2.298	2.299	2.29	2.29	2.277	2.274	2.279333333	2.296333333	2.312333333	2.315	2.318	2.324	2.337	2.338333333	2.340333333	2.340333333	2.352
CO	138	2023-08-30 11:14	Right	3.144	3.139666667	3.128333333	3.12	3.12	3.109	3.088333333	3.048333333	2.985	2.905666667	2.818666667	2.726	2.635666667	2.549666667	2.485333333	2.442666667	2.401333333	2.361666667	2.322333333	2.299333333	2.278333333	2.264333333	2.250333333	2.243	2.231	2.219333333	2.215	2.217	2.220666667	2.217	2.213	2.206	2.202	2.206333333	2.215333333	2.236333333	2.245	2.252	2.260333333	2.279333333	2.295333333	2.313	2.322	2.344333333	2.358333333	2.387333333
CO	138	2023-08-30 11:15	Left	2.942666667	2.958	3.003666667	3.057	3.109333333	3.155333333	3.158666667	3.109666667	2.997666667	2.862333333	2.717	2.601	2.517666667	2.455666667	2.399333333	2.338333333	2.29	2.246	2.216	2.2	2.196	2.185	2.183	2.172	2.179	2.171	2.177	2.172	2.171	2.177	2.188	2.202	2.208	2.22	2.236	2.258	2.268	2.273	2.273	2.274	2.277	2.269	2.269	2.271	2.289	2.298
CO	138	2023-08-30 11:15	Left	2.938	2.949666667	2.995	3.042666667	3.103	3.144333333	3.145666667	3.085333333	2.980333333	2.868666667	2.749666667	2.641333333	2.534333333	2.456	2.382333333	2.330333333	2.271333333	2.238	2.197	2.171	2.148	2.135	2.13	2.124	2.108	2.104	2.092	2.096	2.089	2.099	2.101	2.104	2.112	2.122	2.136	2.153	2.166	2.185	2.185	2.202333333	2.210333333	2.223333333	2.224	2.227	2.238	2.247
CO	138	2023-08-30 11:15	Left	3.048	3.053	3.08	3.102	3.12	3.125	3.108	3.05	2.957	2.828	2.720666667	2.613333333	2.529	2.445333333	2.377666667	2.321666667	2.276333333	2.24	2.214	2.196	2.18	2.17	2.157	2.153	2.153	2.147	2.141	2.134	2.139666667	2.154666667	2.168666667	2.175	2.173	2.175	2.18	2.197	2.218	2.245	2.261	2.281333333	2.300333333	2.333333333	2.36	2.376	2.376	2.387
CO	138	2023-08-30 11:15	Right	3.320333333	3.326333333	3.362	3.393333333	3.427333333	3.462666667	3.463666667	3.422666667	3.313333333	3.169333333	3.015333333	2.878333333	2.773	2.690666667	2.611333333	2.541333333	2.475333333	2.424666667	2.383333333	2.352666667	2.325333333	2.308333333	2.287	2.277	2.258	2.262	2.260333333	2.257333333	2.241333333	2.24	2.245	2.249	2.248	2.255	2.258	2.26	2.266	2.271	2.281	2.286	2.299	2.308	2.318	2.331	2.345	2.355
CO	139	2023-08-30 13:32	Left	4.656333333	4.656333333	4.658	4.658	4.667	4.662333333	4.646333333	4.595333333	4.517	4.402	4.271	4.134	4.001666667	3.890333333	3.789	3.701	3.614666667	3.546333333	3.498333333	3.443333333	3.398666667	3.343333333	3.312333333	3.276333333	3.257333333	3.240333333	3.236	3.228	3.214	3.202	3.191	3.181	3.176	3.18	3.188	3.199	3.201333333	3.215666667	3.227666667	3.238333333	3.242	3.237	3.247	3.256	3.259	3.263
CO	139	2023-08-30 13:32	Right	4.514333333	4.514333333	4.513	4.52	4.532	4.538	4.515	4.443	4.337	4.191	4.045666667	3.895333333	3.759	3.632333333	3.523	3.429666667	3.352	3.291333333	3.247333333	3.211666667	3.181333333	3.160333333	3.142333333	3.136333333	3.129333333	3.129	3.13	3.134	3.145	3.15	3.167	3.183	3.21	3.224	3.241	3.255	3.273333333	3.282666667	3.285	3.285666667	3.285666667	3.280666667	3.270666667	3.248333333	3.236	3.223
CO	139	2023-08-30 13:32	Right	4.543333333	4.554333333	4.578	4.601	4.621	4.633	4.632	4.59	4.496	4.363	4.206	4.048666667	3.896333333	3.770333333	3.660333333	3.572	3.484333333	3.402333333	3.333666667	3.279666667	3.231666667	3.188333333	3.156333333	3.135333333	3.117333333	3.096333333	3.081	3.063	3.054	3.048	3.054	3.052	3.045	3.037	3.029	3.034	3.034	3.039	3.04	3.04	3.039	3.032	3.025	3.019	3.015	3.023
CO	139	2023-08-30 13:32	Right	4.412666667	4.413666667	4.419	4.43	4.446333333	4.463333333	4.473333333	4.445	4.37	4.26	4.144	4.019	3.890666667	3.771333333	3.674	3.586	3.51	3.433666667	3.384666667	3.331333333	3.289666667	3.247333333	3.219666667	3.206333333	3.184333333	3.166	3.153	3.146	3.149333333	3.145333333	3.150333333	3.147	3.16	3.168	3.18	3.188	3.203333333	3.223333333	3.234333333	3.253	3.269	3.283333333	3.287333333	3.286333333	3.297	3.306
CO	139	2023-08-30 13:33	Left	4.410666667	4.413	4.440666667	4.463	4.487	4.512333333	4.521333333	4.486333333	4.385666667	4.244666667	4.075333333	3.936333333	3.79	3.681666667	3.570333333	3.482	3.398333333	3.330666667	3.268666667	3.220666667	3.179333333	3.149666667	3.128333333	3.097333333	3.079	3.058	3.051	3.047	3.045	3.046	3.045	3.045	3.045	3.042	3.045	3.049	3.057	3.066	3.076	3.075666667	3.067666667	3.067666667	3.068	3.07	3.066	3.076
CO	139	2023-08-30 13:33	Left	4.597	4.609	4.637	4.658333333	4.685666667	4.716666667	4.739333333	4.7	4.602	4.458	4.305	4.155	4.000666667	3.867333333	3.747	3.652	3.564666667	3.489333333	3.423	3.366333333	3.322333333	3.283333333	3.244333333	3.212333333	3.188333333	3.173	3.158	3.149	3.147	3.146	3.143	3.142	3.138333333	3.136333333	3.126333333	3.119	3.118	3.118	3.12	3.117	3.125	3.136	3.148	3.162	3.178	3.193
CO	140	2023-08-30 14:07	Right	3.875666667	3.897	3.935333333	3.985666667	4.024333333	4.069333333	4.068333333	4.021333333	3.907333333	3.762	3.607	3.463666667	3.340333333	3.228	3.132333333	3.041666667	2.973666667	2.910333333	2.861	2.813	2.782	2.758	2.741666667	2.729333333	2.714333333	2.701666667	2.692	2.692	2.692	2.691	2.693	2.699	2.709666667	2.722666667	2.735666667	2.745	2.75	2.755	2.762	2.77	2.781666667	2.792333333	2.806	2.822333333	2.838666667	2.859666667
CO	140	2023-08-30 14:07	Right	3.790666667	3.803666667	3.852	3.888	3.933	3.970333333	3.995666667	3.953666667	3.863333333	3.734	3.598	3.462666667	3.341666667	3.240333333	3.152333333	3.067	2.991	2.919	2.864	2.826	2.802	2.772	2.747666667	2.723666667	2.708666667	2.692	2.677	2.664666667	2.652333333	2.647	2.645	2.643333333	2.639666667	2.634	2.625	2.621	2.622	2.627	2.631	2.634666667	2.635666667	2.642333333	2.655333333	2.685	2.712	2.743333333
CO	140	2023-08-30 14:07	Right	3.707333333	3.718666667	3.737333333	3.768333333	3.792	3.82	3.816	3.779	3.705	3.6	3.482	3.360666667	3.249333333	3.152	3.077	3.006	2.938	2.874	2.821	2.784	2.751	2.731666667	2.712666667	2.703666667	2.692	2.681	2.669666667	2.663333333	2.665	2.666	2.664	2.668	2.667	2.671	2.673	2.669333333	2.668666667	2.659666667	2.659333333	2.659	2.663	2.667	2.667333333	2.672666667	2.691666667	2.723333333
CO	140	2023-08-30 14:08	Left	4.281666667	4.282	4.335333333	4.376333333	4.429666667	4.466	4.453333333	4.367	4.211666667	4.037333333	3.873	3.715	3.577	3.457666667	3.357333333	3.273333333	3.195666667	3.135666667	3.084666667	3.050333333	3.017666667	2.981333333	2.959333333	2.945	2.939	2.931	2.923	2.92	2.916	2.916	2.908	2.905	2.899	2.899	2.889	2.881	2.886	2.9	2.928333333	2.950333333	2.967333333	2.994	3.024	3.062	3.102	3.146333333
CO	140	2023-08-30 14:08	Left	3.942333333	3.963333333	3.983	4.034666667	4.072333333	4.120333333	4.143666667	4.116	4.029666667	3.896333333	3.756	3.62	3.500666667	3.392666667	3.300333333	3.214333333	3.149	3.081333333	3.025666667	2.981666667	2.957333333	2.931333333	2.908333333	2.866666667	2.848333333	2.836333333	2.836	2.829	2.827	2.84	2.862666667	2.895666667	2.929	2.965333333	2.995666667	3.039333333	3.071333333	3.102	3.129333333	3.164333333	3.203333333	3.226	3.254	3.278	3.318	3.355
CO	140	2023-08-30 14:08	Left	4.027666667	4.008	3.989333333	3.979333333	3.993	4.016	4.027	3.999	3.93	3.824	3.713	3.603	3.494	3.394	3.297666667	3.226666667	3.166666667	3.118666667	3.069333333	3.024333333	2.986333333	2.954333333	2.927	2.905	2.89	2.878	2.862	2.851	2.842	2.844	2.843	2.848	2.85	2.852	2.856	2.864666667	2.879666667	2.903666667	2.924	2.95	2.97	3.009	3.043	3.081	3.105	3.133
CO	141	2023-08-30 14:41	Right	2.922333333	2.935333333	2.976666667	3.011666667	3.05	3.080333333	3.110333333	3.102	3.056333333	2.964333333	2.866	2.769666667	2.685333333	2.601666667	2.527666667	2.463	2.408666667	2.360666667	2.320333333	2.284666667	2.249333333	2.218333333	2.193	2.177	2.161	2.15	2.139	2.132	2.124	2.11	2.1	2.093	2.093	2.091	2.088	2.088	2.092	2.097	2.109	2.128666667	2.149666667	2.173666667	2.193	2.219	2.242	2.266
CO	141	2023-08-30 14:41	Right	3.132	3.133	3.15	3.166	3.189	3.226	3.241333333	3.219333333	3.144333333	3.044	2.934666667	2.834333333	2.742333333	2.666666667	2.6	2.537666667	2.482333333	2.426333333	2.386333333	2.346666667	2.319333333	2.288666667	2.267333333	2.252333333	2.252	2.249	2.248	2.251	2.266333333	2.273333333	2.280666667	2.299333333	2.327333333	2.352	2.362	2.365	2.366	2.365	2.366	2.36	2.348333333	2.333333333	2.316333333	2.302	2.29	2.287
CO	141	2023-08-30 14:41	Right	3.418	3.411333333	3.435333333	3.443333333	3.469333333	3.477666667	3.481	3.448666667	3.377666667	3.271666667	3.157666667	3.037333333	2.928	2.824	2.746	2.683666667	2.625333333	2.569333333	2.517666667	2.477666667	2.444333333	2.418333333	2.404333333	2.398333333	2.392	2.378	2.359	2.343	2.335	2.329	2.326	2.322	2.319	2.314	2.308	2.297	2.295	2.283	2.268	2.241	2.225	2.224	2.225	2.23	2.231	2.24
CO	141	2023-08-30 14:42	Left	2.469	2.468666667	2.459333333	2.459	2.467333333	2.487333333	2.487666667	2.460666667	2.411666667	2.347333333	2.285	2.224333333	2.172333333	2.127333333	2.082666667	2.052666667	2.017333333	1.994666667	1.978666667	1.967	1.955666667	1.939333333	1.930333333	1.929666667	1.928666667	1.937666667	1.938333333	1.943333333	1.942	1.951	1.964333333	1.978666667	1.981	1.981	1.992666667	2.005666667	2.020666667	2.023	2.033	2.043	2.054	2.071	2.092	2.132	2.162	2.191
CO	141	2023-08-30 14:42	Left	2.555	2.556	2.561	2.562	2.573666667	2.585333333	2.593	2.568333333	2.528666667	2.461	2.389	2.311666667	2.245666667	2.184333333	2.127333333	2.083	2.057	2.026	2.002	1.972	1.96	1.939	1.925	1.921666667	1.925333333	1.934	1.927333333	1.929333333	1.925333333	1.924333333	1.926333333	1.930333333	1.939333333	1.937333333	1.936333333	1.935	1.929333333	1.920666667	1.913	1.916666667	1.916666667	1.917666667	1.916666667	1.916666667	1.923333333	1.928333333
CO	141	2023-08-30 14:42	Left	2.637	2.637	2.635666667	2.635666667	2.634666667	2.63	2.617	2.591	2.531666667	2.472333333	2.406	2.344	2.281	2.221333333	2.178333333	2.133333333	2.105	2.079	2.057	2.032	2.017	2.004	1.991	1.985666667	1.984666667	1.987	1.982333333	1.982333333	1.982	1.985	1.992666667	1.993666667	2.001333333	2.009666667	2.032666667	2.054666667	2.073333333	2.086333333	2.092666667	2.091	2.093	2.092	2.103	2.11	2.117	2.127
CO	142	2023-08-30 15:24	Right	3.556666667	3.565333333	3.617666667	3.657666667	3.687	3.698	3.69	3.648	3.556	3.425	3.281	3.139666667	3.005333333	2.897	2.801	2.719666667	2.639333333	2.573333333	2.527333333	2.489666667	2.456333333	2.422666667	2.391333333	2.359666667	2.348666667	2.34	2.345666667	2.342333333	2.346	2.346333333	2.352333333	2.360333333	2.366	2.382	2.404	2.441333333	2.475666667	2.504666667	2.525666667	2.532333333	2.532333333	2.518	2.518	2.517	2.525	2.518
CO	142	2023-08-30 15:24	Right	3.757666667	3.77	3.776333333	3.805	3.818666667	3.829666667	3.801	3.763	3.699	3.599666667	3.459666667	3.337333333	3.203333333	3.108	2.996666667	2.945333333	2.878	2.821333333	2.758333333	2.696666667	2.671	2.655	2.662666667	2.654333333	2.646333333	2.656333333	2.659333333	2.653666667	2.638666667	2.622666667	2.612333333	2.582666667	2.594333333	2.598666667	2.627666667	2.632666667	2.632666667	2.638333333	2.683333333	2.702	2.705333333	2.668333333	2.668333333	2.68	2.694333333	2.705666667
CO	142	2023-08-30 15:25	Left	3.118	3.129	3.156	3.184	3.218	3.241	3.231	3.169	3.072	2.957	2.837	2.708	2.601	2.500666667	2.432333333	2.367333333	2.332333333	2.299333333	2.274	2.24	2.223	2.212	2.21	2.195	2.181	2.173	2.171	2.182	2.189333333	2.206333333	2.221333333	2.241	2.261	2.278333333	2.299333333	2.321333333	2.344	2.366	2.377	2.383	2.392	2.405	2.409333333	2.409333333	2.412333333	2.439
CO	142	2023-08-30 15:25	Left	3.23	3.263333333	3.295333333	3.348333333	3.376	3.385333333	3.356	3.284	3.165	3.027333333	2.9	2.795666667	2.693666667	2.593	2.518666667	2.451666667	2.396333333	2.361333333	2.334	2.318666667	2.29	2.272	2.251333333	2.243	2.234	2.234	2.228	2.236	2.245	2.262	2.285	2.302	2.328	2.342	2.361	2.367	2.367	2.359	2.355	2.348	2.337	2.334	2.336	2.347	2.355	2.373
CO	142	2023-08-30 15:25	Left	3.756666667	3.764666667	3.758	3.728	3.693666667	3.666666667	3.648666667	3.613666667	3.545333333	3.440333333	3.307333333	3.163	3.027666667	2.900666667	2.778	2.688	2.613666667	2.555666667	2.509666667	2.460666667	2.432666667	2.409333333	2.392333333	2.378	2.36	2.356	2.349	2.34	2.329	2.314	2.302	2.291	2.29	2.289	2.299	2.308	2.308	2.306	2.309	2.322	2.325	2.326	2.329	2.331	2.336	2.347
CO	142	2023-08-30 15:25	Right	3.67	3.699333333	3.735666667	3.786666667	3.819666667	3.854666667	3.845	3.784	3.660666667	3.511666667	3.351333333	3.207333333	3.059	2.925	2.814	2.712	2.641666667	2.574666667	2.545333333	2.502666667	2.465333333	2.431333333	2.406333333	2.387333333	2.366333333	2.349333333	2.339333333	2.328333333	2.32	2.307	2.303	2.299	2.311	2.311	2.319	2.324	2.33	2.335	2.341	2.353	2.362	2.361	2.369	2.376	2.387	2.388
[truncated: 134 more columns]
