# Supplementary material for: Long-term ocular symptoms following COVID-19 linked to immune dysregulation, dysautonomia and peripheral neuropathy
Source: Nat Commun. 2026 Jul 8;17:5624. doi: 10.1038/s41467-026-74858-4 (PMC13346420; doi:10.1038/s41467-026-74858-4)
Supplement: Supplementary file 4 — Source Data [file 41467_2026_74858_MOESM4_ESM.zip › Source Data/Figure 2i - t to full constriction - Copy.csv]

id	group	sec (right)	sec (left)
1	POS	1.493	1.504
2	POS	1.493	1.481666667
3	POS	1.247666667	1.292333333
4	POS	1.011	1.225333333
5	POS	0.935666667	1.359
6	POS	1.192	1.392666667
7	POS	1.537	1.470666667
8	POS	1.470666667	1.426
9	POS	1.247666667	1.437
10	POS	1.459666667	1.381666667
11	POS	1.136666667	1.325666667
12	POS	1.504	1.370333333
14	POS	1.504	1.437333333
15	POS	1.381333333	1.596
16	POS	1.526333333	1.515333333
17	POS	1.069666667	1.169666667
18	POS	1.515	1.392666667
19	POS	1.091666667	1.504
20	POS	1.415	1.247666667
21	POS	1.437333333	1.504333333
22	POS	1.415	1.454
23	POS	1.548333333	1.470333333
24	POS	1.437	1.504
25	POS	1.470333333	1.515
26	POS
27	POS	1.526	1.51225
28	POS	1.392333333	1.459666667
29	POS	1.559333333	1.526
31	POS	1.370333333	1.292
32	POS	1.415	1.392333333
33	POS	1.270333333	1.370333333
34	POS	1.537333333	1.548666667
35	POS	1.17	1.337
36	POS	1.225666667	1.348
37	POS	1.103	1.248
38	POS	1.470666667	1.459333333
39	POS	1.459333333	1.214333333
40	POS	1.158666667	1.448333333
41	POS	1.604333333	1.526
42	POS	1.526	1.515
43	POS	1.09475	1.192
44	POS	1.493	1.515
45	POS	1.582	1.492666667
46	POS	1.548666667	1.481666667
47	POS	1.348333333	1.615333333
48	POS	1.281	1.025
49	POS	1.092	1.181
50	POS	1.515	1.27
51	POS
52	POS	1.158666667	1.426
53	POS	1.281333333	1.392333333
54	POS	1.158333333	1.515
55	POS	1.504	1.281333333
56	POS	1.303	1.303
57	POS	1.537	1.504
58	CO	1.481666667	1.459666667
59	CO	1.526333333	1.559666667
61	POS	1.492666667	1.504
63	POS	1.437333333	1.471
64	POS	1.537	1.537
65	POS	1.092	0.924666667
66	CO	1.559333333	1.493
67	POS	1.225666667	1.236666667
68	POS	1.459333333	1.381333333
69	POS	1.426	1.448333333
70	POS		1.504
71	CO	1.19475	1.002666667
72	CO	1.225666667	0.969333333
73	CO	1.247666667	1.292333333
75	POS	1.415	1.403666667
76	POS	1.136333333	1.258666667
77	POS	1.537333333	1.459333333
78	POS	1.17	1.181
79	POS	1.470333333	1.503666667
80	POS	1.414666667	1.370333333
81	POS	1.181	1.4705
82	POS	1.459333333	1.493
84	POS	1.27	1.058666667
85	POS	1.559333333	1.292
86	POS	0.936	1.203333333
87	POS	1.479	1.392333333
88	POS	1.37	1.37
89	CO	1.492666667	1.548333333
91	POS	1.103	1.024666667
93	CO	1.292333333	1.314333333
94	POS	1.515	1.459666667
96	CO	1.347666667	1.381333333
97	POS	1.492666667	1.470333333
98	POS	1.481666667	1.559666667
99	CO	1.3285	1.359333333
100	CO	1.459333333	1.359
101	POS	1.537	1.337
102	POS	1.259	1.448666667
103	CO	1.147666667	1.27
104	POS	1.403666667	1.504
106	POS
107	POS	1.493	1.437333333
108	POS	1.492666667	1.526333333
109	CO	1.281333333	1.292333333
110	POS	1.247666667	1.259
111	CO	1.337	1.459666667
112	POS	1.459666667	1.348
113	POS	1.359	1.303333333
114	POS	1.158666667	1.058666667
115	CO	1.504	1.393
116	POS	1.504	1.403666667
117	POS	1.403666667	1.415
118	POS	1.604333333	1.526333333
119	POS	0.991666667	0.980333333
120	CO	1.504	1.425666667
121	CO
122	CO	1.292333333	1.292333333
123	POS	1.370333333	1.348
124	CO	1.504	1.515
125	CO	1.548333333	1.526
126	POS	1.526333333	1.481666667
127	CO	1.381333333	1.448333333
128	CO	1.437	1.515
129	CO	1.559666667	1.504
130	CO	1.281	1.114333333
131	POS	1.537333333	1.448333333
132	POS	1.4035	1.515
133	POS	1.504	1.437
134	POS	1.503666667	1.448333333
135	CO	0.891333333	0.891333333
136	CO	1.114	1.058333333
137	CO	1.081	0.869
138	CO	1.058333333	0.891333333
139	CO	1.092	1.158666667
140	CO	1.147333333	1.014
141	CO	1.125	1.002666667
142	CO	0.969333333	0.947
