# Supplementary material for: Long-term ocular symptoms following COVID-19 linked to immune dysregulation, dysautonomia and peripheral neuropathy
Source: Nat Commun. 2026 Jul 8;17:5624. doi: 10.1038/s41467-026-74858-4 (PMC13346420; doi:10.1038/s41467-026-74858-4)
Supplement: Supplementary file 4 — Source Data [file 41467_2026_74858_MOESM4_ESM.zip › Source Data/Figure 2j - 50 recovery speed.csv]

id	group	mm/sec (right)	mm/sec (left)
1	POS	1.296666667	1.543333333
2	POS	1.499	1.226666667
3	POS	1.137333333	1.139666667
4	POS	0.99175	1.278666667
5	POS	0.555	0.967666667
6	POS	0.892333333	1.1
7	POS	1.322	1.420666667
8	POS	1.633	1.505333333
9	POS	0.793	0.928666667
10	POS	1.064	1.159333333
11	POS	0.780666667	0.964
12	POS	1.120333333	1.037
14	POS	0.996666667	0.979
15	POS	0.806	1.0675
16	POS	1.303333333	1.054
17	POS	0.493	0.650666667
18	POS	2.065333333	1.567666667
19	POS	0.811	1.155333333
20	POS	0.915	0.758666667
21	POS	0.96	1.085333333
22	POS	1.339666667	1.688
23	POS	0.672	0.853
24	POS	0.918666667	1.096666667
25	POS	1.259	1.507
26	POS
27	POS	0.699666667	0.6075
28	POS	0.754333333	0.764333333
29	POS	1.488333333	1.539666667
31	POS	0.991666667	0.943333333
32	POS	0.883333333	0.880666667
33	POS	0.917666667	0.949
34	POS	1.017333333	1.229
35	POS	0.915666667	1.384666667
36	POS	0.730333333	0.884666667
37	POS	1.267	1.381333333
38	POS	0.821666667	0.878333333
39	POS	1.421	1.156666667
40	POS	0.944666667	1.288
41	POS	0.774333333	0.784
42	POS	1.073666667	1.287666667
43	POS	0.8885	0.883666667
44	POS	1.106333333	1.000666667
45	POS	1.204333333	1.117666667
46	POS	0.993666667	1.079666667
47	POS	1.19	0.498666667
48	POS	0.883333333	0.900666667
49	POS	0.686666667	0.776333333
50	POS	0.931333333	0.819
51	POS
52	POS	0.576333333	0.832333333
53	POS	1.136666667	1.536666667
54	POS	0.966	1.455
55	POS	1.176333333	1.148666667
56	POS	1.099	1.352
57	POS	0.973	1.0665
58	CO	0.937666667	0.978333333
59	CO	1.491	1.456333333
61	POS	1.211	1.254
63	POS	1.529	1.729333333
64	POS	1.221	1.089
65	POS	0.644333333	0.586
66	CO	0.921333333	1.154
67	POS	0.697333333	0.665
68	POS	1.202333333	1.265
69	POS	0.584666667	0.874
70	POS		1.594
71	CO	0.92675	0.747333333
72	CO	1.050666667	0.732333333
73	CO	0.892	0.951666667
75	POS	1.187666667	1.334
76	POS	1.231333333	1.367666667
77	POS	0.989	1.095
78	POS	1.082333333	1.218
79	POS	0.844	0.941666667
80	POS	1.37	1.180666667
81	POS	0.828333333	1.198
82	POS	1.081333333	1.306333333
84	POS	0.891	0.837666667
85	POS	1.728666667	1.327666667
86	POS	0.867333333	1.03
87	POS	1.64325	1.715666667
88	POS	0.842	0.937
89	CO	0.861	0.917333333
91	POS	0.799	0.776666667
93	CO	0.538666667	0.619
94	POS	1.307	1.433666667
96	CO	1.174333333	1.173
97	POS	0.781333333	0.942
98	POS	1.353666667	1.421333333
99	CO	1.29675	1.407
100	CO	0.547666667	0.741333333
101	POS	1.185	0.845
102	POS	1.027	1.453333333
103	CO	0.764	0.925666667
104	POS	1.437666667	1.461333333
106	POS
107	POS	0.985333333	0.901666667
108	POS	1.478666667	1.507333333
109	CO	1.445333333	1.246333333
110	POS	0.781333333	0.979
111	CO	1.15	1.258
112	POS	0.931666667	0.884666667
113	POS	0.914	0.928
114	POS	1.058	1.037666667
115	CO	0.875	1.017
116	POS	1.203	0.884666667
117	POS	0.72	0.680333333
118	POS	1.036	1.017333333
119	POS	0.938	0.988
120	CO	1.061	0.972
121	CO
122	CO	1.111666667	0.962333333
123	POS	1.173333333	1.167333333
124	CO	1.353333333	1.406666667
125	CO	1.104333333	1.306
126	POS	1.369	1.391
127	CO	1.132	1.274333333
128	CO	1.179666667	1.194
129	CO	1.051333333	1.247333333
130	CO	0.882666667	0.736666667
131	POS	1.118333333	1.32
132	POS	0.64275	1.018333333
133	POS	1.391	1.136
134	POS	1.517	1.461333333
135	CO	0.460333333	0.452666667
136	CO	0.903	0.792666667
137	CO	0.973	0.627
138	CO	0.718	0.551
139	CO	0.716666667	0.864333333
140	CO	0.908333333	0.991333333
141	CO	0.746333333	0.501333333
142	CO	0.752	0.684333333
