# Supplementary material for: Long-term ocular symptoms following COVID-19 linked to immune dysregulation, dysautonomia and peripheral neuropathy
Source: Nat Commun. 2026 Jul 8;17:5624. doi: 10.1038/s41467-026-74858-4 (PMC13346420; doi:10.1038/s41467-026-74858-4)
Supplement: Supplementary file 4 — Source Data [file 41467_2026_74858_MOESM4_ESM.zip › Source Data/Figure 2l - Immature DCs.csv]

id	group	cells/mm^2 (right)	cells/mm^2 (left)
1	POS	53.75	53.75
2	POS	103.125	101.25
3	POS	47.5	45.625
4	POS	20	46.875
5	POS	73.125	16.25
6	POS	69.375	45.625
7	POS	14.375	9.375
8	POS	26.875	13.75
9	POS	47.5	46.25
10	POS	215	182.5
11	POS	9.375	20
12	POS	18.125	14.375
14	POS	11.875	15
15	POS	67.5	46.25
16	POS	80.625	113.125
17	POS	143.125	76.875
18	POS	52.5	129.375
19	POS	18.75	6.25
20	POS	52.5	45
21	POS	77.5	46.25
22	POS	10.625	13.125
23	POS	228.75	336.25
24	POS	71.25	68.125
25	POS	46.875	53.75
26	POS	80.625	121.25
27	POS	13.125	2.5
28	POS	51.25	28.125
29	POS	10.625	3.125
31	POS	303.75	59.375
32	POS	15	19.375
33	POS	15.78125	35.625
34	POS	8.75	40
35	POS	84.375	76.875
36	POS	28.125	18.75
37	POS	51.25	28.125
38	POS	162.5	113.125
39	POS	1.875	1.875
40	POS	94.375	141.875
41	POS	13.125	10
42	POS	20	119.375
43	POS	45	11.875
44	POS	6.25	3.125
45	POS	32.5	88.125
46	POS	68.125	28.75
47	POS	73.75	58.75
48	POS	83.125	91.25
49	POS	45.625	57.5
50	POS	18.125	21.875
51	POS	45.625	88.75
52	POS	62.5	41.25
53	POS	116.875	96.875
54	POS	69.375	428.125
55	POS	45	141.875
56	POS	120	36.25
57	POS	25.625	49.375
58	CO	21.25	68.75
59	CO	35.625	41.875
61	POS	3.75	14.375
63	POS	43.125	38.125
64	POS	55.625	56.875
65	POS	38.125	35
66	CO	110.625	73.75
67	POS	26.875	38.125
68	POS	132.5	138.125
69	POS	66.875	50
70	POS	218.125	171.25
71	CO	55.625	100.625
72	CO	223.75	145
73	CO	34.375	31.25
75	POS	16.875	17.5
76	POS	87.5	181.875
77	POS	4.375	6.25
78	POS	15.625	24.375
79	POS	218.75	291.875
80	POS	46.875	57.5
81	POS	21.875	33.75
82	POS	76.25	176.875
84	POS	111.25	73.125
85	POS	66.25	151.875
86	POS	186.25	71.875
87	POS	26.875	17.5
88	POS	46.875	150.625
89	CO
91	POS	23.75	22.5
93	CO	28.75	30
94	POS	82.5	81.875
96	CO	30.625	40
97	POS	41.875	135
98	POS	114.375	101.875
99	CO	99.375	95.625
100	CO	32.5	51.25
101	POS	58.125	104.375
102	POS	190.625	285
103	CO	25	71.25
104	POS	140	166.25
106	POS	83.75	60.625
107	POS	82.5	34.375
108	POS	227.5	121.875
109	CO	58.125	54.375
110	POS	360.625	250.625
111	CO	23.75	23.75
112	POS	136.25	118.75
113	POS	13.75	30.625
114	POS	123.125	249.375
115	CO	110.625	85.625
116	POS	63.125	128.75
117	POS	25	58.125
118	POS	35	57.5
119	POS	40.625	105.625
120	CO	438.75	355.625
121	CO
122	CO	74.375	57.5
123	POS	25	18.125
124	CO	59.375	89.375
125	CO	21.25	17.5
126	POS	25	15
127	CO	67.5	103.125
128	CO	114.375	118.75
129	CO	15	27.5
130	CO	24.375	30.625
131	POS	34.375	72.5
132	POS	100.625	99.375
133	POS
134	POS	20.625	16.875
135	CO	28.125	32.5
136	CO	25	21.25
137	CO	60	61.875
138	CO	35.625	36.875
139	CO	24.375	18.75
140	CO	46.25	39.375
141	CO	14.375	13.75
142	CO	36.25	51.25
