# Supplementary material for: Long-term ocular symptoms following COVID-19 linked to immune dysregulation, dysautonomia and peripheral neuropathy
Source: Nat Commun. 2026 Jul 8;17:5624. doi: 10.1038/s41467-026-74858-4 (PMC13346420; doi:10.1038/s41467-026-74858-4)
Supplement: Supplementary file 4 — Source Data [file 41467_2026_74858_MOESM4_ESM.zip › Source Data/Figure 2m - Mature DCs.csv]

id	group	cells/mm^2 (right)	cells/mm^2 (left)
1	POS	11.25	11.875
2	POS	9.375	7.5
3	POS	4.375	6.875
4	POS	1.875	3.75
5	POS	17.5	17.5
6	POS	8.125	5.625
7	POS	11.25	11.25
8	POS	3.75	6.25
9	POS	3.125	11.875
10	POS	68.125	71.25
11	POS	4.375	3.125
12	POS	5	5
14	POS	15.625	21.25
15	POS	35	33.75
16	POS	20	30
17	POS	31.25	23.125
18	POS	8.75	13.75
19	POS	10.625	4.375
20	POS	5.625	4.375
21	POS	5	11.25
22	POS	5	10.625
23	POS	7.5	11.25
24	POS	4.375	6.25
25	POS	1.25	0.625
26	POS	53.75	38.125
27	POS	1.875	1.875
28	POS	20.625	12.5
29	POS	4.375	10.625
31	POS	11.25	6.875
32	POS	8.75	8.125
33	POS	6.875	8.75
34	POS	10	9.375
35	POS	34.375	11.875
36	POS	36.875	36.875
37	POS	12.5	11.25
38	POS	30.625	21.25
39	POS	30.625	27.5
40	POS	13.125	7.5
41	POS	25	21.875
42	POS	3.75	15.625
43	POS	11.25	11.25
44	POS	6.875	1.25
45	POS	12.5	14.375
46	POS	14.375	31.25
47	POS	15	10.625
48	POS	25	13.75
49	POS	15	27.5
50	POS	11.875	17.5
51	POS	20.625	13.75
52	POS	6.875	1.25
53	POS	13.125	24.375
54	POS	4.375	45
55	POS	10	25.625
56	POS	16.25	5.625
57	POS	1.875	6.25
58	CO	10.625	8.125
59	CO	5	6.875
61	POS	1.25	3.125
63	POS	5	6.875
64	POS	31.25	27.5
65	POS	10	7.5
66	CO	11.25	9.375
67	POS	8.75	19.375
68	POS	45	28.125
69	POS	23.75	18.125
70	POS	16.25	13.125
71	CO	3.75	2.5
72	CO	13.75	19.375
73	CO	2.5	2.5
75	POS	2.5	5
76	POS	5	3.75
77	POS	3.125	5.625
78	POS	8.75	5.625
79	POS	19.375	25.625
80	POS	3.125	12.5
81	POS	10	12.5
82	POS	10.625	19.375
84	POS	4.375	1.875
85	POS	2.5	10.625
86	POS	10	5.625
87	POS	6.25	3.125
88	POS	40	43.125
89	CO
91	POS	1.875	0.625
93	CO	0.625	0.625
94	POS	6.25	6.25
96	CO	5.625	1.25
97	POS	11.875	20
98	POS	23.75	29.375
99	CO	5	2.5
100	CO	1.875	10
101	POS	8.75	11.25
102	POS	16.875	11.25
103	CO	5.625	10.625
104	POS	5.625	1.875
106	POS	6.875	11.875
107	POS	13.125	1.25
108	POS	10	10.625
109	CO	1.25	3.125
110	POS	10	8.125
111	CO	3.125	2.5
112	POS	2.5	5.625
113	POS	4.375	3.125
114	POS	6.25	5.625
115	CO	8.125	9.375
116	POS	4.375	6.875
117	POS	3.125	0.625
118	POS	0	0
119	POS	0.625	7.5
120	CO	14.375	7.5
121	CO
122	CO	1.25	2.5
123	POS	0	0
124	CO	0.625	1.25
125	CO	0.625	0.625
126	POS	3.125	2.5
127	CO	3.75	6.25
128	CO	11.25	4.375
129	CO	0.625	0
130	CO	0	0.625
131	POS	1.875	0
132	POS	3.125	0.625
133	POS
134	POS	3.75	1.25
135	CO	1.25	0
136	CO	1.875	0
137	CO	4.375	4.375
138	CO	1.875	1.875
139	CO	3.75	3.125
140	CO	0.625	3.75
141	CO	7.5	3.125
142	CO	1.875	0
