# Supplementary material for: Long-term ocular symptoms following COVID-19 linked to immune dysregulation, dysautonomia and peripheral neuropathy
Source: Nat Commun. 2026 Jul 8;17:5624. doi: 10.1038/s41467-026-74858-4 (PMC13346420; doi:10.1038/s41467-026-74858-4)
Supplement: Supplementary file 4 — Source Data [file 41467_2026_74858_MOESM4_ESM.zip › Source Data/Figure 3c - Tear proteomics.csv]

id	group	ITGB6 (NPX)	NFASC (NPX)	CKMT1A_CKMT1B (NPX)	CCN2 (NPX)	TPSAB1 (NPX)	LAIR1 (NPX)	HSP90B1 (NPX)
1	POS	0.4133	0.4696	0.7411	0.3162	-1.1147	0.0319	-0.7284
2	POS	1.7046	0.5074	0.6325	-0.3295	3.15	0.5219	0.1875
3	POS	-0.3429	0.6167	-0.1371	0.3339	-0.1971	-0.3716	0.3118
4	POS	1.1742	1.028	0.533	-0.0971	-1.5401	0.5402	-1.5872
5	POS	1.2373	0.3184	1.1103	0.9566	1.7184	1.9606	0.3393
6	POS	-0.0114	0.8828	0.4913	-0.0966	0.5445	0.4251	1.8431
7	POS	-0.5877	-0.5127	-0.7927	-0.4061	2.0014	0.1977	-0.2704
8	POS	-0.6309	-0.426	-0.9378	-0.1904	3.4177	-0.7823	0.7629
9	POS	1.656	0.3843	1.3683	0.2768	3.2607	1.1496	-0.5821
10	POS	0.2621	0.1184	0.225	0.1716	5.8979	0.5963	-0.1271
11	POS	0.419	0.0576	0.952	0.5245	0.3256	0.864	1.6143
12	POS	1.0217	0.9142	0.3349	-0.0731	0.1089	1.0627	-0.2364
14	POS	-1.513	0.7344	-1.7811	-0.4886	-0.6463	-1.7973	0.8994
15	POS	1.3807	0.4492	1.3591	-0.1177	0.783	1.874	0.0494
16	POS	1.1534	0.5056	1.2703	-0.4501	-2.4847	0.7217	0.4657
17	POS	0.4277	0.011	-0.0156	0.2931	2.8805	-0.3158	0.4803
18	POS	1.0772	-0.0498	0.0823	0.1011	-1.6306	1.137	0.1814
19	POS	-1.8529	0.2671	-2.9246	-0.01	-2.1555	-2.1962	-0.6217
20	POS	0.5265	0.0938	0.7625	0.2753	-0.8846	1.2751	0.4192
21	POS	-0.9258	-0.0048	-0.9579	-0.5294	-0.0245	-0.3388	0.4225
22	POS	0.4844	-0.2833	0.9484	0.4928	8.4469	1.011	0.8119
23	POS	0.0206	0.4722	0.7456	0.2175	-0.4069	0.0534	-0.5786
24	POS	0.2334	1.3734	0.4039	1.0751	-0.472	0.5845	0.5792
25	POS	-0.2394	0.5783	0.5159	-0.0027	0.0855	0.4901	0.3432
26	POS	0.0026	0.6552	0.2795	0.0027	-0.8876	0.5941	0.2558
27	POS	0.8709	0.4401	-0.6286	-0.5773	0.0072	-0.1102	1.8284
28	POS	1.5341	0.7112	0.8149	0.1252	3.9366	1.0821	-0.7313
29	POS	0.2668	0.4848	1.1144	-0.2571	0.4473	0.8496	-1.0159
31	POS	0.7758	0.9141	0.7722	0.0038	-0.5573	1.0626	-0.9804
32	POS	-0.5981	0.3765	1.3102	0.248	-1.5546	-0.4204	-1.3175
33	POS	0.5404	0.8832	-0.0069	-0.1873	1.7679	1.4207	-2.194
34	POS	-0.1866	0.5005	0.9956	0.0459	4.7491	-0.1107	0.417
35	POS	-0.3736	0.6761	0.6046	-0.1767	-1.8472	-0.2256	2.4884
36	POS	1.0355	0.4773	1.4372	0.6186	5.1399	0.6207	-0.8181
37	POS	1.0568	0.4897	0.6699	-0.5261	1.4814	0.2335	0.3799
38	POS	0.5413	0.3802	1.142	0.1714	4.1348	0.3023	-0.5767
39	POS	0.4706	0.1226	0.0069	0.2715	0.3542	0.8867	-0.6205
40	POS	0.3539	-0.1451	0.6188	0.5816	-2.509	1.1692	-0.7624
41	POS	0.3206	0.1473	-0.9345	0.4411	-1.8756	0.0368	0.4698
42	POS	-0.1188	-0.3051	-1.1594	0.2178	3.2929	-0.9184	1.5641
43	POS	0.3821	0.528	0.0747	-0.3022	4.7449	-1.1879	0.4662
44	POS	-1.2722	-0.2237	-1.4988	-0.2116	0.9042	-1.2828	-0.1633
45	POS	0.2157	-0.1645	-0.1092	-1.1361	3.3348	0.0568	-2.5759
46	POS	-0.2269	-0.2451	-0.481	-0.3438	-3.0551	-0.2619	0.7135
47	POS	-0.2567	0.1339	-1.3431	-0.0272	0.1727	-0.3143	2.3475
48	POS	0.395	-0.6216	0.9656	0.115	-0.3083	-0.0693	-4.353
49	POS	0.2849	-0.15	0.6711	0.9863	4.7463	0.631	-1.2894
50	POS	0.2972	-0.0862	1.0123	-0.0723	4.845	-0.0297	-0.6826
51	POS	-2.3615	0.0295	-4.6617	-0.8202	-1.7422	-5.4194	-0.6295
52	POS	-1.1102	0.0742	-0.2744	-0.2883	1.1969	-1.4297	-0.4292
53	POS	0.6692	0.1529	0.0156	0.0581	3.6936	0.7694	-1.7696
54	POS	0.6367	-0.2195	1.2063	0.1557	-0.8136	0.4642	0.1861
55	POS	0.1026	-0.3344	-0.6049	0.2439	-1.2377	-0.618	2.2973
56	POS	-0.2296	0.4496	-0.0245	-0.7024	-3.6067	-1.651	-6.0941
57	POS	0.7592	0.3801	0.3946	0.0438	3.6764	0.2432	-1.0895
58	CO	-0.3861	-0.231	0.3523	0.1809	-1.7165	-0.3181	-0.3278
59	CO	-0.7266	-0.4039	-1.0734	-0.6246	-1.7537	-0.5754	-0.1952
61	POS	0.3971	-0.1425	0.4839	-0.5216	4.8767	-1.2425	-3.1964
63	POS	0.2374	-0.1049	-0.514	-0.557	2.9213	-0.1071	0.4037
64	POS	0.1159	-0.4469	1.3089	0.5683	-0.0885	0.7212	0.0316
65	POS	-1.4597	-0.0292	-0.6009	-0.5242	0.4093	-0.2462	-0.8292
66	CO	0.0393	0.0743	0.459	-0.2283	-1.6854	0.0297	0.407
67	POS	0.6329	-0.2247	0.7315	0.1771	2.3918	-0.7148	-0.4917
68	POS	1.4145	-0.4916	1.4105	1.1001	1.5737	2.3952	-0.5353
69	POS	0.2546	-0.2203	0.0393	0.2724	-1.1252	-0.4453	-2.408
70	POS	0.508	0.0738	1.2808	0.2818	8.1183	2.051	1.0709
71	CO	-0.6594	-0.1457	0.0371	-0.1931	-1.4969	-0.1844	0.4133
72	CO	0.0114	-0.2679	-0.0533	0.4368	2.5263	-0.1795	0.0419
73	CO	-0.1846	-0.1018	-0.1573	0.115	0.2632	0.141	-1.447
75	POS	-0.3504	-0.5308	-0.3293	0.0594	-2.0517	-0.7183	-0.618
76	POS	-0.632	0.0154	0.1086	0.3334	-1.0449	-0.2255	0.5814
77	POS	-0.1487	0.0751	0.6196	0.3733	-0.6407	0.4151	0.2793
78	POS	0.8679	-0.0098	0.4844	-0.0483	-0.5688	1.021	-0.7293
79	POS	0.4584	0.079	1.2231	0.5492	3.9965	1.1546	-0.4556
80	POS	-0.6568	-0.4125	-0.3463	0.3043	-3.0666	-0.8778	0.5318
81	POS	-0.9182	-0.2994	-0.4084	-0.7799	-0.7209	-1.7971	0.514
82	POS	-0.3618	0.2369	-0.5811	0.0648	-0.7055	0.2638	0.2945
84	POS	0.3732	0.3032	-0.637	0.659	-1.0371	0.2618	-0.3936
85	POS	0.5654	0.0107	0.6307	-0.1587	2.4853	1.2469	-0.2546
86	POS	0.5653	0.0403	0.5691	-0.3244	-0.0154	1.3258	-0.6383
87	POS	-0.5148	-0.3861	-0.1549	0.2394	0.102	-0.5047	1.3083
88	POS	-0.2036	-0.1237	0.399	0.5988	-1.5699	-0.9951	1.6948
89	CO	0.6144	0.0565	0.8375	-0.0427	0.6759	-0.1483	-0.7252
91	POS	1.3889	0.302	0.9752	-0.4475	2.9044	0.1857	-1.8089
93	CO	-0.3409	0.3879	-1.4663	-0.3335	-0.7563	-0.2009	-0.0955
94	POS	1.0012	0.323	-0.3709	-0.2	0.6946	0.8236	0.6409
96	CO	-0.1387	-0.0159	-0.9378	0.1324	-0.419	0.3669	0.0972
97	POS	0.1804	-0.0865	0.3434	0.0814	6.1174	0.961	1.0201
98	POS	-0.4549	-0.4392	-1.2486	0.1419	-0.8837	-0.4908	0.7362
99	CO	-0.5531	-0.3347	-0.2443	-0.0636	2.038	-0.9937	2.1098
100	CO	-1.2984	0.2175	-0.7466	-0.604	-2.6524	-1.4039	-0.5946
101	POS	0.881	-0.1614	0.694	-0.3008	2.6843	-0.6051	0.0426
102	POS	0.6103	-0.0029	-0.7987	0.0615	-2.6046	-1.0584	-5.8708
103	CO	-1.2945	-0.2095	-0.38	-0.137	-2.6193	0.0626	-0.217
104	POS	0.2141	-0.5768	-0.0861	-0.1186	-2.1938	-1.1453	0.2298
106	POS	-1.3534	0.0954	-2.4506	0.4066	-1.3013	-2.6048	0.3734
107	POS	0.344	-0.2078	-0.838	0.8822	0.6434	-0.4805	2.1841
108	POS	-0.5512	0.5506	-0.2285	0.431	0.0245	1.111	-1.3732
109	CO	-1.0281	0.0049	-1.0603	-0.6393	-0.1928	-2.3261	0.6171
110	POS	-0.2353	0.0098	0.4607	0.3214	5.704	-0.5226	-1.2177
111	CO	-0.2754	0.044	-0.4526	0.1759	0.4819	0.0346	0.9301
112	POS	0.2929	-0.2897	0.9595	0.3229	3.1818	0.8539	-0.722
113	POS	0.0758	-0.3465	-2.1854	0.4622	-2.6407	-1.8061	0.5153
114	POS	-0.8355	0.3948	0.0705	-0.6144	0.9762	0.3718	-1.1536
115	CO	1.5166	0.0757	0.9571	-0.0833	3.9786	1.5289	-0.3668
116	POS	-0.0322	-0.0341	0.089	-0.0832	-0.8134	-0.6141	0.4688
117	POS	0.5018	-0.3628	-0.2416	0.049	-2.4522	0.1553	-0.0316
118	POS	0.839	-0.1292	-0.1284	0.2546	7.4224	0.983	-4.2425
119	POS	-1.511	-0.1112	-1.1116	0.2033	-3.0738	-1.4425	-0.1551
120	CO	0.1796	-0.4007	0.0669	-0.1345	-2.2753	1.201	3.1896
121	CO	-0.4653	0.2481	0.0302	-0.4852	0.5794	-0.8894	2.0952
122	CO	-0.2376	-0.0459	-1.6919	-0.3134	-0.5852	-0.4745	5.5781
123	POS	-0.046	0.324	-0.5031	0.0766	0.4452	0.7384	1.0034
124	CO	-0.3306	0.0273	0.7133	0.2296	-1.5562	0.1631	-0.7599
125	CO	-0.8374	-0.3845	-1.0398	0.2034	-2.0918	-0.5438	2.0703
126	POS	-1.5363	-0.3805	-1.1436	-0.4267	-0.0072	0.182	1.9559
127	CO	-0.9194	-0.0694	-2.1679	-0.3655	-1.64	-2.263	0.8486
128	CO	-0.8466	-0.4129	-1.5763	-0.4142	-2.5701	-1.616	0.5847
129	CO	-1.7227	-0.1942	-1.5977	-0.3031	-0.1464	-2.2532	0.5092
130	CO	-0.2077	-0.062	-0.2684	-0.457	0.1464	-0.972	-0.6065
131	POS	0.7189	0.3496	0.2547	-0.0682	1.7157	0.9486	-0.9294
132	POS	-0.5799	-0.027	-1.4204	-0.6072	0.0955	-0.0319	0.7297
133	POS	-1.005	-0.3694	-0.9868	-0.1836	-1.2429	-2.589	-1.1142
134	POS	-0.2914	-0.2027	-1.6155	-0.3664	-2.205	-1.3647	1.058
135	CO	0.1535	-0.0388	-0.9194	-0.3801	1.1388	-0.5093	-0.1536
136	CO	-0.9245	-0.1041	-1.5434	-0.6326	-1.9951	-2.1083	0.7536
137	CO	-1.5042	-0.2222	-1.9348	-0.0038	-2.1788	-3.3472	-0.1178
138	CO	-0.0634	0.2319	-0.083	-0.1085	0.9418	0.1623	-0.1566
139	CO	-0.6769	-0.3972	-1.927	-0.5834	-2.3928	-2.1062	0.6575
140	CO	-3.0334	-0.541	-3.6077	-0.2472	-3.8589	-4.1321	0.7932
141	CO	-0.2408	0.0029	-1.0112	-0.6125	0.6605	-0.5092	1.1536
142	CO	-0.3569	0.0168	-0.0333	0.0392	-0.0151	0.8458	0.3713
