# Supplementary material for: Long-term ocular symptoms following COVID-19 linked to immune dysregulation, dysautonomia and peripheral neuropathy
Source: Nat Commun. 2026 Jul 8;17:5624. doi: 10.1038/s41467-026-74858-4 (PMC13346420; doi:10.1038/s41467-026-74858-4)
Supplement: Supplementary file 4 — Source Data [file 41467_2026_74858_MOESM4_ESM.zip › Source Data/Figure 3d & Figure S4 - Data for correlations.csv]

ID	Group	Age	ITGB6	NFASC	CKMT1A_CKMT1B	CCN2	TPSAB1	LAIR1	SPINT1	F11R	GPKOW	BST2	HEXIM1	DSC2	FYB1	METAP1	IFNGR1	PDLIM7	ATF2	MRPL46	DAG1	ATP5IF1	CD4	ARID4B	SAMD9L	KRT5	CDH3	TARBP2	MAX	PAPPA	SRPK2	F2R	MSR1	CD48	MITD1	ERBB3	IL17RA	ILKAP	CEP164	HMOX2	XRCC4	FCRL2	PRDX3	MANF	TDRKH	CD109	NBN	TNFRSF14	CXADR
			Proteins	Proteins	Proteins	Proteins	Proteins	Proteins	Proteins	Proteins	Proteins	Proteins	Proteins	Proteins	Proteins	Proteins	Proteins	Proteins	Proteins	Proteins	Proteins	Proteins	Proteins	Proteins	Proteins	Proteins	Proteins	Proteins	Proteins	Proteins	Proteins	Proteins	Proteins	Proteins	Proteins	Proteins	Proteins	Proteins	Proteins	Proteins	Proteins	Proteins	Proteins	Proteins	Proteins	Proteins	Proteins	Proteins	Proteins
1	POS	44.51	0.4133	0.4696	0.7411	0.3162	-1.1147	0.0319	0.0637	0.6533	-0.243	0.2187	0.0114	0.382	0.1818	0.0134	0.5968	0.7372	-0.1681	0.3165	0.0057	0.6181	0.4291	0.3394	0.1235	0.246	-0.0417	-0.3896	-0.4024	-0.0682	-0.0369	-0.034	-0.048	-0.2635	0.014	0.3868	0.4076	-0.4612	-0.2012	0.1838	-0.2806	1.0271	0.4192	0.5015	-0.315	0.6103	0.361	0.6223	0.6272
2	POS	48.1	1.7046	0.5074	0.6325	-0.3295	3.15	0.5219	0.2923	-0.1075	1.1058	1.0223	1.0683	0.3743	0.507	0.0778	-0.0038	0.3096	1.4085	1.5245	0.4302	0.9578	0.664	0.7875	0.4338	0.1745	0.8948	0.5927	0.3518	0.1856	0.9759	0.7783	0.6969	1.6056	0.3273	0.2733	0.7692	0.3499	0.8885	1.6857	0.3455	1.0721	1.6233	0.997	0.9637	-0.2152	2.2113	-0.2834	0.9693
3	POS	51.17	-0.3429	0.6167	-0.1371	0.3339	-0.1971	-0.3716	0.6279	-0.2536	0.9906	-1.2906	0.9011	0.9814	-1.021	-0.1669	0.1023	-0.0848	0.6313	0.4089	0.6254	-0.0632	-0.077	0.6033	-0.8649	0.6919	-0.1205	0.3188	1.569	0.4745	1.1875	0.3289	0.149	-0.8602	0.0261	1.0741	0.4577	1.1087	-0.2533	-0.9696	0.6412	-0.2249	-0.1232	-0.4979	0.6921	0.1412	0.8082	-0.2677	0.3729
4	POS	57.97	1.1742	1.028	0.533	-0.0971	-1.5401	0.5402	0.4701	0.1312	1.516	-0.4436	0.7682	1.4594	-0.0263	0.5296	0.39	0.6396	1.075	0.9055	0.8823	0.9674	0.4995	0.9944	-0.0621	0.919	0.0958	0.7162	1.1824	1.1795	0.2223	0.626	0.8644	0.8125	0.4001	0.4655	1.3179	1.1463	0.9362	1.0806	0.9171	0.1981	1.3492	0.0148	1.1219	1.1963	1.5228	-0.2016	1.6644
5	POS	47.15	1.2373	0.3184	1.1103	0.9566	1.7184	1.9606	0.1923	0.3501	1.358	0.2213	1.3835	0.955	1.8128	0.1326	1.3285	1.91	1.3801	0.1701	0.7584	0.2627	1.3395	1.7062	0.3833	0.56	1.7281	0.9726	1.1737	0.5586	1.122	0.8711	1.9784	1.4298	0.6087	0.8654	1.3452	1.0484	-0.014	0.6345	1.0428	1.7308	0.6327	0.9451	1.6474	1.3705	1.9806	1.2092	1.6361
6	POS	55.76	-0.0114	0.8828	0.4913	-0.0966	0.5445	0.4251	0.3658	0.128	1.0964	0.3363	1.2368	1.1687	0.2752	0.0657	0.0573	0.6335	0.3473	0.5612	0.5488	0.3981	0.0499	0.6592	0.095	0.0506	0.8522	0.2099	0.3792	0.1945	0.4968	1.047	-0.1889	0.3297	-0.0779	0.6597	0.603	0.6367	0.6904	0.317	0.6438	-0.2901	0.8051	0.2663	0.8211	0.4258	1.4485	0.1243	0.8623
7	POS	49.76	-0.5877	-0.5127	-0.7927	-0.4061	2.0014	0.1977	-0.2653	-0.0149	-0.4672	-1.1361	-0.8234	-0.1825	-0.6204	0.3475	-0.9752	-0.5019	-0.6772	-0.0108	-0.0798	-1.2027	-0.483	-0.308	-0.8095	-0.193	-0.9688	-0.4601	-1.047	-0.1694	-0.0664	-1.5328	-0.7013	-0.3774	-0.5245	-0.3108	-0.6625	-0.4717	-0.0923	-0.3222	-0.1022	-2.3531	-0.4551	-0.6311	-0.5853	-0.5765	-0.7881	-0.252	-1.0848
8	POS	40.96	-0.6309	-0.426	-0.9378	-0.1904	3.4177	-0.7823	-1.1478	0.0024	-0.2981	-0.5555	-0.0799	-0.9205	-0.4436	0.0037	-0.0819	-0.9466	-0.0902	-0.2061	-0.6487	-0.3912	-0.4485	-0.1506	-0.2072	-0.473	-0.4807	-0.4571	-0.2042	0.2537	-1.0356	-0.2878	-0.5211	-0.0318	-0.5418	-0.4421	-1.3071	-0.1562	-0.528	-0.945	-0.3327	0.0064	-0.2376	-0.9706	-0.4858	0.0642	-0.2413	0.1582	-0.8271
9	POS	67.67	1.656	0.3843	1.3683	0.2768	3.2607	1.1496	0.5062	0.2613	0.755	1.9732	1.2645	0.7178	1.3262	0.2131	0.8046	1.0485	0.9934	1.3137	0.797	0.6696	1.6544	0.8357	1.1958	1.0186	1.1983	0.6501	1.1758	0.8125	0.832	1.0692	1.6036	1.86	0.4729	0.3493	0.8366	0.9366	0.7945	0.9069	0.482	1.9591	1.1683	1.236	1.1645	-0.0077	1.8995	0.1762	1.8588
10	POS	14.32	0.2621	0.1184	0.225	0.1716	5.8979	0.5963	-0.2657	0.1866	0.392	1.1926	0.1585	-0.1608	2.1404	-0.6416	0.1726	2.2028	0.2223	0.17	-0.5099	0.5487	0.7002	1.6485	0.0832	-1.4365	0.3218	0.0633	0.3356	-0.1337	0.3924	0.7454	-0.3502	1.7264	0.2598	-0.2412	-0.2877	0.2563	-0.6315	0.2115	0.3746	2.1645	0.19	0.5507	0.5446	0.291	1.465	-0.0481	-1.4604
11	POS	68.65	0.419	0.0576	0.952	0.5245	0.3256	0.864	-0.1061	-0.0684	0.4549	2.5292	0.2272	0.3581	0.627	-0.4808	-0.8137	-0.2463	0.1805	0.769	0.5825	0.0347	0.617	0.263	1.1787	-0.0299	0.4947	0.3279	0.4136	0.046	0.4037	-0.4867	-0.6248	0.7211	0.1956	-0.4645	-0.5152	0.1212	0.9729	0.5978	0.4217	0.9077	0.781	0.6462	0.5037	-0.5109	1.0775	-0.1292	0.211
12	POS	51.03	1.0217	0.9142	0.3349	-0.0731	0.1089	1.0627	0.1137	-0.5805	0.3878	-0.5307	0.6519	0.0986	0.1847	-0.475	-0.0343	0.0019	0.7263	0.2145	0.4972	0.3704	0.4937	0.1144	-0.6247	0.603	0.6144	0.3384	0.0064	0.2263	0.5803	0.2935	1.7373	0.2546	0.1417	-0.1175	0.4528	0.1784	0.8411	0.7471	0.4519	1.2121	0.4742	0.216	0.5246	0.3041	0.8912	-0.748	1.0941
14	POS	57.76	-1.513	0.7344	-1.7811	-0.4886	-0.6463	-1.7973	-1.0074	-0.6516	-1.1147	-0.6135	-1.492	-1.3093	-1.9347	0.4674	-0.8286	-2.1911	-0.8159	0.0069	-1.1768	-1.9132	-0.9418	-0.7567	-2.0096	-0.4314	-0.6414	-0.4683	-1.8343	-0.5025	-0.9094	-0.413	-1.2866	-1.8791	-1.2724	-0.8601	-1.7682	-1.3123	-0.2823	-1.349	-0.502	-0.2296	-1.0162	-1.6856	-1.0653	-1.7124	-0.9211	-0.7504	-0.89
15	POS	46.57	1.3807	0.4492	1.3591	-0.1177	0.783	1.874	0.5743	0.3615	0.794	1.3429	1.0128	0.2986	1.3054	-0.5665	0.758	1.1219	0.9057	1.3833	0.6744	1.0341	0.9687	0.984	1.2583	0.8408	1.1804	0.5723	0.9808	0.4587	0.3848	1.1872	1.1287	1.7866	0.1809	0.7336	1.2022	0.6645	0.7068	1.2014	0.3693	1.9966	1.6992	1.4771	1.4746	0.6686	1.3461	0.4555	1.3395
16	POS	54.17	1.1534	0.5056	1.2703	-0.4501	-2.4847	0.7217	0.3196	0.0561	0.5745	0.5801	0.8961	0.0292	-0.0354	-0.2147	0.6756	-0.2331	0.3921	0.8639	0.6876	0.8149	0.3082	-0.2841	0.7347	0.8751	0.7096	0.3407	0.8323	0.4666	0.3561	0.5994	1.1393	0.4462	0.1748	0.6214	0.9073	0.4701	0.2617	0.6965	0.3522	0.412	0.8082	-0.2716	0.4924	-0.3112	0.5808	-0.1549	1.706
17	POS	20.66	0.4277	0.011	-0.0156	0.2931	2.8805	-0.3158	0.4571	0.0223	-0.5798	0.7839	-0.8991	0.8777	-0.0008	0.298	-0.5123	0.4059	-1.8873	-0.3638	-1.1301	-0.6296	-0.8415	-0.3202	-0.0231	-0.2139	-0.7643	-0.8403	-0.6135	-1.5569	-0.6068	-0.4422	-1.5796	-0.6088	-0.6028	-0.081	-0.9659	-0.9319	-0.6846	0.0421	-0.2933	-0.3063	-1.0809	0.4571	-1.1956	0.7242	-0.6492	0.0744	-1.2252
18	POS	28.33	1.0772	-0.0498	0.0823	0.1011	-1.6306	1.137	0.0708	0.3241	0.6479	-0.4462	0.1206	0.9048	1.7605	-0.2279	0.15	3.0438	-0.5596	0.2902	0.1576	0.5686	0.3607	1.5469	-0.1558	-0.6281	-0.7136	0.1582	0.6051	0.8239	0.0191	0.3717	1.5072	1.3774	0.3154	0.2065	0.6458	0.0117	-0.6462	1.5299	0.3657	-0.5214	0.5044	0.8545	0.1699	0.9346	0.7652	0.0316	-0.1887
19	POS	31.61	-1.8529	0.2671	-2.9246	-0.01	-2.1555	-2.1962	-1.4642	-1.2955	-0.7233	-1.4326	-1.1634	-1.8608	-1.498	0.2379	-0.9468	-2.068	-1.0244	-0.8076	-1.6017	-2.3983	-0.6929	-0.9716	-1.8227	-1.5978	-1.0756	-1.0938	-2.6385	-1.4552	-1.2763	-0.4141	-3.02	-2.1332	-1.3506	-0.084	-1.7872	-0.6238	-0.7394	-1.7366	-0.7022	-1.0023	-1.1248	-1.9358	-1.1052	-1.7029	-0.7275	-1.4821	-1.2335
20	POS	46.3	0.5265	0.0938	0.7625	0.2753	-0.8846	1.2751	0.3902	0.1315	0.5062	2.0391	0.2732	0.3101	0.7387	-0.2509	0.0334	0.4827	0.5227	0.8141	0.4936	0.6534	0.9409	0.2031	0.7343	0.6398	0.7383	0.2997	0.699	1.4629	-0.0149	0.3859	1.2462	0.7218	0.2263	0.1429	0.5112	0.2291	0.846	0.5979	0.3757	0.1224	0.9095	0.5659	0.514	0.2733	0.7805	0.3977	0.155
21	POS	61.34	-0.9258	-0.0048	-0.9579	-0.5294	-0.0245	-0.3388	-0.5161	0.2028	-0.7126	-0.5997	-0.792	-0.29	0.1019	-0.0447	-0.3402	0.0472	-0.6917	-0.1256	-0.9734	-0.4321	-0.2756	0.0722	-0.3662	-1.1182	0.1125	-0.0222	-0.3756	0.0711	-0.7904	-0.8511	-0.2193	-0.9816	0.0279	-0.5147	-0.4218	-0.7607	-0.0714	-0.9724	-0.395	-0.3896	-0.5731	-0.9235	-0.4445	-0.2252	-0.2625	-0.2139	-1.0144
22	POS	50.4	0.4844	-0.2833	0.9484	0.4928	8.4469	1.011	0.3992	0.2472	0.3205	-0.5269	0.2062	0.6766	-0.0206	-0.2066	0.3638	0.5616	-0.6607	-0.2447	0.5354	0.4724	0.3747	-0.2484	0.4922	0.1923	0.0257	0.1138	0.0125	0.5999	0.4138	0.8983	1.1195	0.4786	0.3014	0.4287	0.4301	0.322	0.6725	-0.3648	0.2309	-0.7518	0.3308	0.5246	0.0344	1.4246	-0.0905	0.3085	0.5206
23	POS	48.33	0.0206	0.4722	0.7456	0.2175	-0.4069	0.0534	0.4128	-0.2685	0.1278	-0.1424	0.2324	0.0406	-0.13	0.05	0.25	-0.5298	0.1504	0.4383	0.3414	0.6375	0.7401	-0.0085	0.4226	0.6704	0.1765	-0.0265	-0.0064	0.3998	0.3191	-0.7935	0.1045	0.8252	-0.072	0.359	0.2946	0.2129	0.6066	-0.0125	0.3086	-0.4934	1.274	0.6648	0.4528	0.0243	0.549	-0.1856	0.5914
24	POS	45.4	0.2334	1.3734	0.4039	1.0751	-0.472	0.5845	0.1284	0.1779	0.8879	1.6293	0.8193	0.7998	0.2099	0.0089	0.3505	0.0957	0.3687	0.2756	0.5958	0.4373	0.1186	0.7545	-0.0178	0.9098	0.8606	0.5805	-0.0097	0.2607	0.6764	-0.6032	0.9275	0.3364	0.0477	0.2281	0.4276	0.5364	0.695	0.3441	0.6312	1.0585	1.036	0.4197	0.7964	0.4881	1.2128	0.7555	1.2994
25	POS	38.04	-0.2394	0.5783	0.5159	-0.0027	0.0855	0.4901	0.6222	0.515	0.0952	0.2738	-0.0928	0.4445	0.1398	-0.378	0.2166	0.1308	-0.1384	-0.0176	0.7339	0.372	-0.1557	0.1938	0.8437	0.3016	0.417	0.2391	-0.6594	0.6781	0.3437	0.6753	0.3903	-0.4326	0.1759	0.3283	0.7918	0.0356	0.9853	0.2766	-0.114	0.954	0.1128	0.6489	0.3852	0.2039	-0.1961	0.5263	0.7103
26	POS	28.82	0.0026	0.6552	0.2795	0.0027	-0.8876	0.5941	0.1873	0.2572	0.58	-0.3793	0.6492	-0.3518	1.0572	0.5381	0.4704	1.4232	0.1189	0.0448	0.2041	-0.2155	0.026	1.0734	-0.4261	0.0496	0.2613	0.7354	0.4311	0.6448	0.849	0.5298	0.8037	1.0464	0.3404	0.4262	-0.2343	0.5419	0.3299	0.0387	0.6134	-0.9878	0.4053	0.2601	0.3672	-0.006	1.4492	0.6926	1.1119
27	POS	48.42	0.8709	0.4401	-0.6286	-0.5773	0.0072	-0.1102	-0.5453	-0.4242	0.1182	-0.0909	-0.1312	-0.2446	-0.0617	0.0789	-0.1988	0.1218	0.148	0.2948	-0.3332	-0.6249	0.2756	0.1237	-0.8716	-0.2546	0.8758	0.136	-0.6935	-0.2968	-0.902	-0.3109	0.5953	-0.3436	-0.4291	-0.6387	-0.0985	-0.4197	0.2705	-0.0247	-0.1996	0.7406	-0.1205	-0.9457	0.3257	-0.376	0.7972	-0.5736	0.2639
28	POS	47.47	1.5341	0.7112	0.8149	0.1252	3.9366	1.0821	0.7891	0.3535	1.0343	-0.0122	1.1283	0.6692	1.1846	0.0428	1.0348	1.7455	0.7608	0.3636	1.1655	0.7002	0.4058	1.063	1.0435	1.0498	0.8222	0.8008	0.9847	1.4364	0.8077	0.3582	0.8005	1.3591	0.8906	0.7987	1.4935	0.9655	1.4736	0.857	0.6362	-0.3039	0.9915	0.8989	1.454	0.5817	1.3294	0.4119	1.6632
29	POS	59.05	0.2668	0.4848	1.1144	-0.2571	0.4473	0.8496	0.7112	0.2117	0.6589	0.5842	0.8563	0.2045	0.7962	0.2507	0.1198	1.2034	0.5836	0.472	0.8228	0.3857	-0.2202	0.4871	0.6877	0.04	0.5334	0.6943	0.5233	1.0387	0.2684	-0.1139	0.5132	-0.4426	-0.0078	0.2725	0.9461	0.3354	0.8947	0.2474	0.3296	-2.2109	0.7743	0.6821	0.2785	-0.1316	0.9899	0.1403	1.1095
31	POS	53.68	0.7758	0.9141	0.7722	0.0038	-0.5573	1.0626	0.4571	0.312	0.5089	1.68	0.5174	0.8421	0.2011	-0.3162	0.4704	0.226	0.0925	0.7581	0.7333	0.9371	0.2362	0.0728	1.1149	0.5404	-0.0773	-0.0358	-0.1563	0.8206	0.3299	0.8283	0.4684	0.7759	0.2335	0.5278	0.857	0.4718	0.7105	0.3976	0.5837	-0.1976	0.9163	0.4104	0.7716	0.0642	0.2249	0.0694	1.576
32	POS	71.1	-0.5981	0.3765	1.3102	0.248	-1.5546	-0.4204	0.2782	0.3744	-0.5354	-0.0792	-0.3082	-0.2319	-0.6326	0.2594	0.7874	-0.1842	-0.0755	0.1531	-0.4598	0.0493	-1.2343	-0.4483	-0.3831	-0.1137	-0.283	-0.287	-1.1813	-0.1716	0.2492	-0.4006	-0.2016	-0.5207	-0.5556	0.2082	-0.094	-0.6519	-0.1738	-0.2239	-0.2226	-0.3437	0.4606	0.325	-0.313	-0.3174	-0.582	0.5791	-0.6713
33	POS	46.33	0.5404	0.8832	-0.0069	-0.1873	1.7679	1.4207	0.2056	-0.6213	1.0783	0.9529	0.7887	0.4659	1.0144	0.2131	-0.0973	-0.0019	1.3819	1.3393	0.9519	0.3997	0.9389	0.8279	1.1525	0.0875	0.6535	0.614	1.0961	-0.3916	0.0369	0.9352	0.7862	1.3942	0.2638	-0.0001	0.9102	0.983	1.213	1.2759	0.8712	1.8489	1.3327	0.9329	1.2506	-0.0707	1.7774	-0.6427	0.5904
34	POS	47.66	-0.1866	0.5005	0.9956	0.0459	4.7491	-0.1107	-0.1156	0.3139	-0.3204	-1.0318	-0.3539	0.4272	-0.2011	-0.3565	0.473	-0.5592	-0.3786	-0.0611	0.2238	-0.003	-0.1474	-0.6736	0.0352	0.2729	0.2332	0.0012	-0.27	1.1619	0.3392	0.8022	0.4891	-0.2339	0.0042	0.1938	0.2897	0.2743	-0.1458	-0.4661	0.0142	0.3009	-0.1862	-0.4537	-0.3916	0.1722	-0.674	0.6323	0.5873
35	POS	58.21	-0.3736	0.6761	0.6046	-0.1767	-1.8472	-0.2256	-0.1259	0.1796	-0.4495	0.0756	-0.3799	-0.6735	0.4687	0.1807	-0.0341	0.1473	-0.0457	-0.2216	-0.5077	-0.0454	-0.4662	-0.0629	0.1184	-0.0068	-0.3144	0.0692	-1.1353	-0.1575	0.0441	0.5736	0.0439	0.1693	-0.2356	0.1338	0.0075	-0.56	-0.9068	-0.8279	-0.1664	0.8966	0.2374	-0.4844	0.0069	-0.6981	-0.1363	0.344	-0.3403
36	POS	60.8	1.0355	0.4773	1.4372	0.6186	5.1399	0.6207	0.3831	0.1858	1.8301	0.7143	1.7469	1.0918	0.8475	0.0141	0.5733	1.2875	1.2709	1.2778	0.8127	0.6779	0.5514	1.5879	0.6346	0.6856	0.5782	0.9123	0.9598	0.3303	0.9335	0.5601	0.9297	0.4931	0.3945	0.867	0.8569	1.0909	0.7528	0.6133	1.4097	0.9783	1.3446	1.3541	1.491	2.1765	2.1006	0.1468	1.3003
37	POS	29.94	1.0568	0.4897	0.6699	-0.5261	1.4814	0.2335	0.5016	-0.3235	0.8034	0.3639	0.1625	0.7591	0.4875	-0.8423	0.0038	0.2746	0.3422	0.5008	0.9022	0.4464	0.2975	0.2587	0.3285	0.8709	0.2718	-0.0591	0.0997	0.8537	0.4895	-0.8268	-0.1911	0.6181	-0.0042	-0.151	0.3262	0.2611	1.2001	0.526	0.5489	-2.3288	0.6658	0.1561	0.4216	0.9005	0.6105	-0.3624	0.3593
38	POS	40.1	0.5413	0.3802	1.142	0.1714	4.1348	0.3023	0.2084	0.6771	0.2507	-0.0484	0.1797	0.2498	-0.093	-0.2747	1.0341	0.3491	0.4916	-0.1386	0.6212	0.1306	-0.026	0.0657	-0.0742	0.2423	0.8833	0.0222	-0.0883	0.4142	0.2304	-0.1983	-0.255	0.2566	0.3113	0.4265	0.9724	0.1298	0.7059	-0.2072	-0.0058	-0.3963	-0.2697	0.4312	0.2933	-0.5174	-0.1405	1.0663	0.9028
39	POS	18.58	0.4706	0.1226	0.0069	0.2715	0.3542	0.8867	-0.189	0.2282	0.841	1.3191	0.523	0.3761	1.2247	-0.3566	0.2964	1.0619	0.159	0.7423	0.4425	0.5827	1.0735	1.0497	1.0042	0.1033	1.0156	0.8324	1.1334	0.5848	0.2591	0.7925	0.4094	1.8611	0.7604	0.4421	0.6646	0.9266	0.5883	1.0067	0.633	1.594	1.0021	0.8596	1.0965	0.2241	1.4745	0.6879	0.3562
40	POS	34.56	0.3539	-0.1451	0.6188	0.5816	-2.509	1.1692	-0.1716	0.3028	0.4932	0.2398	0.0971	0.1122	1.2026	0.002	0.0369	1.7419	0.3043	0.2823	0.17	0.6819	0.3843	0.4849	0.4492	-0.8578	1.0258	0.6689	0.3068	-1.2546	0.0149	0.591	0.9449	0.4731	0.3575	0.1632	0.4598	0.0493	0.7325	0.596	0.1095	0.7329	0.7474	0.4657	0.6471	0.2152	0.6636	-0.0602	0.0306
41	POS	49	0.3206	0.1473	-0.9345	0.4411	-1.8756	0.0368	-0.1829	-0.0182	0.1234	0.114	0.2137	-0.1317	0.3021	0.0576	-0.0063	-0.3843	0.3673	0.2964	-0.3083	0.0059	0.5077	0.3231	-0.1272	0.6244	0.2038	0.2396	-0.0725	-0.3535	0.0889	0.3899	0.1925	0.0318	0.0821	0.0803	-0.0568	0.4549	0.1465	-0.2644	0.2906	-0.1418	0.4489	-0.3135	0.3068	0.35	0.228	0.1401	0.4138
42	POS	39.71	-0.1188	-0.3051	-1.1594	0.2178	3.2929	-0.9184	-0.6205	0.051	-0.286	-0.529	-0.638	-1.0423	0.0437	-0.2024	0.0548	-0.0766	-0.2634	-0.0069	-0.9756	-0.629	-0.0481	0.227	-0.9145	-0.6608	-0.2383	-0.1839	-0.7582	-0.1298	-0.2654	0.4322	-0.5601	-0.2229	-0.1139	0.0464	-0.8081	-0.546	-0.507	-0.5942	-0.3957	0.8073	0.137	-0.7794	-0.496	-0.2199	0.5713	0.1438	-0.0876
43	POS	58.73	0.3821	0.528	0.0747	-0.3022	4.7449	-1.1879	-0.0153	-0.3014	1.0777	-0.0146	1.4021	0.5142	-0.6824	0.2716	-0.2679	0.0626	1.0184	0.8184	0.7437	0.2782	0.2171	0.9175	-0.1127	1.0567	0.0285	0.7421	1.3055	-0.4105	0.2867	-0.2064	-0.0916	-0.3757	0.2329	0.0019	0.5885	0.8456	0.8875	0.7957	0.6357	-0.0973	1.1989	0.1996	1.059	0.1105	2.0478	-0.2082	0.8393
44	POS	56.23	-1.2722	-0.2237	-1.4988	-0.2116	0.9042	-1.2828	-1.0185	-0.6726	-1.6454	-1.2526	-2.1278	-2.0894	-1.5004	0.1989	-0.7475	-1.2657	-1.0313	-0.6618	-2.1	-2.1004	-0.8655	-1.35	-1.5026	-0.7714	-0.8335	-1.3165	-2.5715	-1.3924	-2.3464	-0.4642	-0.0471	-1.0783	-1.173	-1.8829	-1.7583	-2.0208	-1.2942	-1.756	-1.829	-0.0085	-0.5437	-2.2543	-1.7975	-0.9452	-1.7712	-0.8084	-1.3461
45	POS	27.53	0.2157	-0.1645	-0.1092	-1.1361	3.3348	0.0568	-0.8565	-1.0018	-0.1334	0.8033	-0.86	-0.432	-0.087	-0.4731	-0.6355	-0.5529	-0.5978	-0.1721	-0.5277	-0.8013	-0.7503	-0.456	0.0413	-0.2871	0.3281	-0.525	-0.9569	-0.7468	-0.8965	-0.1473	0.1122	0.4529	-0.3389	-1.2173	-0.4529	-0.608	-0.0252	-0.0286	-0.3853	0.1096	0.0877	-0.5663	-0.5674	0.2531	-0.3186	-1.5516	-1.4181
46	POS	65.05	-0.2269	-0.2451	-0.481	-0.3438	-3.0551	-0.2619	-0.1717	-0.132	-0.4228	-0.6632	-0.3716	-0.242	-0.1068	-0.0098	-0.2521	-0.4979	-0.0997	-0.3292	-0.2986	-0.4381	-0.0477	-0.36	-0.4226	-0.5563	-0.1712	-0.1666	0.2578	0.0155	-0.4498	-0.0648	0.7397	-0.398	-0.2222	-0.4671	-0.0159	-0.0862	0.2547	-0.0508	-0.1249	-0.0064	-0.2221	-0.7143	-0.2231	0.2345	-0.3818	-0.2504	0.1384
47	POS	37.08	-0.2567	0.1339	-1.3431	-0.0272	0.1727	-0.3143	-0.3497	-0.3342	0.2465	0.9234	-0.0054	-0.159	0.4083	0.0223	-0.4078	-0.5424	0.3232	-0.3985	-0.1389	-0.5956	-0.5914	0.1845	-0.2191	0.1738	0.278	0.2378	0.0717	0.0782	0.1509	-0.7511	0.0569	-0.883	-0.3119	0.1985	-0.576	0.4898	1.176	0.0099	-0.1599	0.2529	-0.2923	-0.8609	0.5035	-0.7552	-0.3509	-0.2587	0.6924
48	POS	56.74	0.395	-0.6216	0.9656	0.115	-0.3083	-0.0693	0.375	0.1746	-0.3698	-0.7669	-0.1729	0.4898	0.0008	-0.348	0.1453	0.7926	-0.4181	0.1755	-0.1175	1.0428	0.0981	-0.4482	0.1668	-0.4609	-0.6419	-0.5474	0.3405	-0.5501	0.4331	0.5273	-0.2515	-0.0628	0.1453	0.4076	0.1865	-0.2754	-0.5839	0.4735	-0.2266	-0.7493	-0.144	0.4518	-0.6471	1.0479	-0.4496	-0.0875	0.123
49	POS	73.8	0.2849	-0.15	0.6711	0.9863	4.7463	0.631	0.4254	0.3688	0.0058	0.7986	0.0722	0.1011	0.5046	-0.1784	0.4525	0.5298	-0.4768	0.1652	0.3071	0.6372	0.3544	0.0143	1.1844	0.3125	-0.2536	0.1984	0.6178	0.896	-0.2481	-0.3565	-0.0158	0.0872	0.3832	0.1659	0.718	0.1005	-0.2595	0.4363	-0.1389	0.5436	-0.0209	0.7583	0.3309	-0.0564	0.1783	0.2164	0.5708
50	POS	62.98	0.2972	-0.0862	1.0123	-0.0723	4.845	-0.0297	0.4536	0.1555	-0.1396	-0.3198	-0.0713	0.4687	-0.0983	0.3155	-0.0168	-0.079	0.2214	0.3382	0.2075	0.4171	0.0926	-0.7234	0.068	0.5708	0.2036	0.2889	0.3927	0.9548	0.2763	-0.0834	0.2032	0.0744	0.2496	0.236	0.2692	-0.2045	0.4075	0.7416	0.306	0.8456	0.7821	0.2826	0.4961	0.2241	-0.3031	-0.1382	0.6836
51	POS	57.2	-2.3615	0.0295	-4.6617	-0.8202	-1.7422	-5.4194	-1.9011	-0.7441	-2.9422	-1.9874	-5.2064	-3.1556	-6.1454	-0.0599	-1.0346	-4.5656	-1.5458	-0.9277	-3.1623	-5.6958	-1.5255	-2.7181	-4.6981	-1.3265	-2.2314	-2.886	-4.4886	-1.1409	-4.0943	-1.6226	-4.5461	-2.5335	-3.3443	-2.5539	-3.6859	-4.6526	-3.2978	-3.4235	-1.837	-2.8216	-2.1694	-4.3342	-4.5365	-2.1767	-5.0426	-1.1642	-4.0838
52	POS	68.5	-1.1102	0.0742	-0.2744	-0.2883	1.1969	-1.4297	-0.0882	-0.0366	-1.45	1.4643	-1.2991	0.7529	-1.2583	-0.0519	-1.2746	-1.1561	-1.688	-0.5862	-1.6391	-1.5271	-0.4816	-1.2323	-0.5459	0.5495	-0.6741	-1.2464	-1.4907	-1.7045	-1.4578	-1.0451	-0.9875	-1.4602	-0.4039	-0.6905	-1.4251	-1.6321	-0.8752	-1.0724	-0.4528	-0.3503	-0.7517	-0.9915	-2.0665	0.3476	-1.5539	0.0398	-1.1126
53	POS	40.87	0.6692	0.1529	0.0156	0.0581	3.6936	0.7694	-0.4282	0.2374	0.1779	-0.1769	0.2206	0.0039	0.6082	-0.9999	0.0496	0.6743	0.127	0.2699	0.2841	0.7971	0.3158	-0.1431	-0.0198	0.2142	0.0333	0.1945	0.04	0.4219	0.5632	0.5677	0.9094	1.2359	0.1588	0.1796	0.1804	0.2517	0.3911	0.6341	0.1375	0.5577	0.6758	0.7104	0.035	0.1923	0.3124	0.4883	-0.2165
54	POS	53.33	0.6367	-0.2195	1.2063	0.1557	-0.8136	0.4642	0.0708	0.2223	0.0822	0.5612	0.4098	-0.0632	0.4122	-0.0983	0.3281	0.3311	0.386	0.4405	-0.0829	0.5186	0.2104	0.0967	0.7692	0.9676	0.409	0.1598	0.3063	0.0059	-0.2062	-0.1636	0.8339	0.6107	0.4238	0.1394	0.5049	0.4573	-0.0243	0.2378	-0.0037	-0.1936	-0.0574	0.5433	0.196	0.2016	0.3948	0.0081	0.6229
55	POS	48.03	0.1026	-0.3344	-0.6049	0.2439	-1.2377	-0.618	-0.351	-0.0052	0.4087	0.9542	0.0198	-0.0348	-0.2131	0.2184	-0.0299	-0.153	0.0275	0.1969	-0.2471	-0.6094	-0.0609	0.2051	-0.3404	-0.2237	0.1539	0.3018	0.4849	1.1723	-0.0994	0.458	-0.2278	0.3409	0.2	-0.2248	-0.3246	0.0975	0.3701	-0.3252	0.1499	-1.119	-0.317	-0.1486	0.6336	-0.7238	0.8965	0.0419	-0.101
56	POS	31.93	-0.2296	0.4496	-0.0245	-0.7024	-3.6067	-1.651	-0.4858	-0.4875	-0.6139	-0.486	-0.4654	-0.7901	-1.1783	-0.0205	-0.8212	-1.4755	-1.091	-0.4854	-1.044	-0.8949	-1.6615	-1.0966	-1.0568	0.1037	-1.4108	-0.8429	-0.5143	-1.3333	-0.9375	-0.0425	-1.3629	-0.9059	-0.8545	-0.8604	-0.837	-0.726	-0.7373	-0.6613	-0.9526	-1.6095	-0.7292	-1.3568	-1.1982	-0.3462	-0.646	-0.8504	-0.8118
57	POS	72.39	0.7592	0.3801	0.3946	0.0438	3.6764	0.2432	0.1507	0.2822	1.5991	0.1089	1.6748	0.7484	0.8352	0.35	0.0981	0.6817	1.2099	0.9877	0.6258	0.5189	0.5475	0.6903	1.1026	0.1781	0.8522	0.9282	1.5246	1.0818	1.1111	1.4259	0.5125	1.8587	0.689	0.5411	0.8445	1.6161	0.4584	0.1391	1.3419	1.5653	0.7226	0.8026	0.9201	0.5127	1.9177	0.4303	0.9646
58	CO	71.56	-0.3861	-0.231	0.3523	0.1809	-1.7165	-0.3181	0.0691	0.3469	-0.5164	-0.5561	-0.798	-0.0543	0.1965	0.5036	-0.0607	0.0951	-0.2033	-0.1203	-0.2408	0.4886	-0.5509	-0.2407	-0.0115	-1.2746	-0.8599	-0.5592	0.2453	-2.0409	-0.4879	-0.0013	-0.2626	-0.2209	-0.1082	0.1475	-0.3356	-0.352	-0.4396	-0.1165	-0.6216	-2.6549	0.255	-0.0047	-0.1403	-0.1939	-0.2393	0.2383	-0.6752
59	CO	53.35	-0.7266	-0.4039	-1.0734	-0.6246	-1.7537	-0.5754	-0.5753	-1.0047	-0.9246	-0.8918	-0.7306	-0.9183	-0.734	0.0246	-0.6648	-1.1082	0.0668	0.3795	-0.4525	-0.2317	-0.3418	-0.719	-0.2086	0.0926	-0.13	-0.419	-0.3027	-0.8153	-1.0627	-0.5033	-0.1409	-0.7784	-0.5429	-1.1879	-0.4421	-0.7465	-0.3734	-0.493	-0.3489	-1.2133	0.1301	-0.3461	-0.3907	-1.3052	-0.3944	-1.0326	-0.6105
61	POS	51.99	0.3971	-0.1425	0.4839	-0.5216	4.8767	-1.2425	-0.1837	-0.6671	-0.3016	-0.3006	-0.201	-0.4942	-0.7759	-0.2488	-0.2987	-0.2814	0.5083	0.3082	-0.3381	-0.1917	-0.2972	-0.5064	-0.5662	0.7084	-0.9017	-0.0562	-0.3936	-0.0905	0.3876	-0.4493	-0.3944	-0.9007	-0.0992	-0.5186	-0.005	-0.797	-0.0821	0.1572	-0.2324	-0.7042	-0.3133	-0.7966	0.0378	-1.0256	-0.2197	-0.9306	0.3793
63	POS	16.54	0.2374	-0.1049	-0.514	-0.557	2.9213	-0.1071	-0.4719	-0.3211	0.2498	-0.3221	0.0404	-0.2215	-0.2216	-0.7388	-0.779	-0.5169	-0.02	-0.1595	0.1461	0.003	0.4638	0.1271	-0.2987	-0.3814	-0.0257	-0.1117	0.0898	0.3143	-0.2162	-0.6396	-0.3177	-0.3704	-0.231	-0.3399	-0.4266	0.1496	0.1393	0.2454	0.3307	-0.2441	-0.0597	-0.0795	0.4148	-1.2091	0.9548	-0.0059	-0.2414
64	POS	63.01	0.1159	-0.4469	1.3089	0.5683	-0.0885	0.7212	0.9372	0.5283	0.1429	0.3284	0.3181	0.6772	-1.4833	-0.5029	0.7899	0.0585	0.7399	-0.2079	0.5517	0.6708	-0.0843	-0.6667	0.894	0.3485	-0.3539	-0.1872	0.6833	-0.2222	0.1658	0.7177	0.5889	0.0881	0.1755	0.8301	0.959	0.281	0.0069	0.3361	0.1634	-0.257	-0.0034	0.4581	0.0561	-0.6923	-0.6947	0.253	0.9312
65	POS	75.46	-1.4597	-0.0292	-0.6009	-0.5242	0.4093	-0.2462	-0.0028	-0.0207	-0.9094	0.5939	-1.2409	-0.532	-0.237	-1.1443	-0.3959	-0.7248	-0.7703	-0.4782	-0.877	-1.4092	-0.2794	-0.3235	0.0115	-0.5472	-0.0026	-0.4105	-0.4648	-1.0607	-1.4336	-0.0272	-0.3699	-0.2224	-0.1343	-0.6684	-0.363	-1.0681	-0.634	-0.9081	-0.6534	0.2623	-1.0631	-0.589	-1.0454	0.7487	-0.8889	-0.5362	-0.74
66	CO	58.51	0.0393	0.0743	0.459	-0.2283	-1.6854	0.0297	-0.2197	-0.5434	0.377	0.0175	0.3293	-0.0622	0.2451	0.5007	-0.4462	-0.1048	0.2277	0.442	-0.0875	0.7372	-0.3821	-0.1768	-0.8011	-0.089	0.0531	0.0621	0.4247	-0.6287	-0.3348	0.0385	-0.0141	0.1897	-0.1848	-0.2092	-0.0798	0.2272	0.3009	0.7675	0.228	-0.6305	0.1607	0.4975	0.3162	-0.2663	0.5371	-0.5039	-0.0366
67	POS	67.46	0.6329	-0.2247	0.7315	0.1771	2.3918	-0.7148	0.6349	0.267	-1.1525	-0.2821	-0.7746	1.3764	0.0758	0.0296	0.0203	0.5538	-1.4873	-0.5925	-0.634	-0.2724	-0.8017	-0.4567	0.1683	-0.3889	-0.5278	-0.5624	-0.9916	-1.5061	-0.2977	-0.7997	-1.0115	-1.3705	-0.2454	0.3974	-0.0194	-0.5657	-0.7542	0.2955	-0.0596	0.5986	-0.9349	0.5694	-0.9177	1.3859	-0.9778	-0.2181	-0.5381
68	POS	27.62	1.4145	-0.4916	1.4105	1.1001	1.5737	2.3952	0.7038	0.9287	1.3819	3.3258	0.7378	1.8603	2.2817	0.0338	1.3338	2.7197	0.2613	0.5968	1.3623	0.3047	0.7245	1.2282	0.8152	0.4647	0.8211	0.6315	0.7989	-0.0059	0.7597	0.2303	1.3011	1.0395	0.428	1.1407	1.2278	1.045	0.7841	1.0753	1.1644	-0.3146	1.2282	1.5582	0.7559	2.4893	1.8912	1.718	0.5343
69	POS	72.54	0.2546	-0.2203	0.0393	0.2724	-1.1252	-0.4453	0.308	-0.1668	-0.1725	-0.2141	-0.7175	-0.2075	0.1077	-0.3791	0.0135	0.4716	0.3064	-0.253	-0.092	-0.2425	-0.1634	-0.139	-1.0439	-0.3427	0.2524	-0.3403	-0.3787	-0.2437	-0.734	-0.4185	-0.6735	-0.1032	-0.3318	0.1496	-0.0395	-0.1496	-0.2061	-0.79	-0.2981	-0.0363	-0.7158	0.1265	-0.5277	-0.1403	-0.6582	-0.157	-0.3383
70	POS	48.16	0.508	0.0738	1.2808	0.2818	8.1183	2.051	0.3101	-0.4775	0.468	2.8529	0.2337	0.265	0.88	-0.1972	-0.2549	0.0334	-0.3165	0.791	0.2424	0.394	0.6534	1.056	1.0447	0.2827	0.6969	0.1765	0.3129	0.3139	-0.0967	0.6076	1.5692	1.5968	0.05	-0.1009	-0.0321	0.5958	0.0771	0.6117	0.5394	1.6534	0.4561	0.7428	0.7047	0.1134	0.9217	-0.3525	-0.0571
71	CO	68.94	-0.6594	-0.1457	0.0371	-0.1931	-1.4969	-0.1844	0.0509	0.2464	-0.5254	-0.9537	-0.9271	-0.5798	-0.7514	0.1387	-0.0108	-0.252	-0.8938	-0.4165	-0.3209	-0.2431	-0.613	-0.6276	-0.5149	-0.4641	-0.8695	-0.291	-0.5565	-0.2313	0.0163	-0.5044	0.2322	-1.0147	-0.019	-0.3461	-0.1735	-0.6927	0.0075	-0.5922	-0.2471	-0.6535	-0.1955	-0.2181	-0.4984	0.1923	-0.7316	0.1043	-0.5913
72	CO	74.79	0.0114	-0.2679	-0.0533	0.4368	2.5263	-0.1795	0.0885	0.2875	0.0461	0.125	0.0046	0.2906	0.1779	0.1754	0.1205	0.7384	-0.0662	-0.2901	0.1416	-0.2678	-0.1147	0.1085	-0.0043	-0.7292	-0.1213	0.109	0.1962	1.0263	-0.257	-0.364	-0.3907	-0.3372	0.1909	0.1382	-0.3119	0.2919	-0.2332	-0.211	0.3802	0.043	-0.2794	-0.1024	-0.0938	-0.1146	-0.1842	0.3529	-0.3908
73	CO	67.14	-0.1846	-0.1018	-0.1573	0.115	0.2632	0.141	0.4126	0.6492	-0.2838	-0.6739	-0.1821	1.3835	-0.5657	-0.0554	0.2884	0.0459	0.0703	-0.4922	0.5463	-0.2371	-0.0202	-0.9128	-0.3585	0.1785	-0.2041	-0.6286	-0.4453	0.3814	-0.2755	-0.3909	-0.1563	-1.4726	-0.037	-0.1631	0.2564	-0.4459	-0.079	-0.1764	0.1487	0.0272	-0.851	-0.1118	-0.4278	0.2076	-0.8802	0.2565	-0.4364
75	POS	40.48	-0.3504	-0.5308	-0.3293	0.0594	-2.0517	-0.7183	0.0013	0.4984	-0.839	0.3059	-1.072	-0.0783	0.1301	0.3235	0.0478	-0.0188	-0.2796	-0.374	0.0145	-0.5502	-0.6425	0.6378	0.1215	0.0921	-0.5625	-0.4278	-0.0943	0.594	-0.392	0.2272	-0.3162	-0.475	0.2285	-0.0546	-0.2671	-0.4305	-1.0153	-0.2997	-0.2249	0.0085	-0.6782	-0.3847	-0.8747	0.3328	-1.3985	0.7686	-0.2788
76	POS	52.84	-0.632	0.0154	0.1086	0.3334	-1.0449	-0.2255	-0.1912	0.2161	0.3444	1.6477	0.2568	0.1596	0.6022	0.0062	-0.1451	-0.4145	-0.0415	-0.2213	-0.0086	-0.597	0.1236	-0.0046	0.0849	-0.0232	0.8445	-0.0253	0.4117	0.0763	-0.3396	0.0377	-0.3488	0.2296	-0.0174	0.0953	0.0493	0.1938	-0.3661	-0.3997	-0.122	0.137	-0.3378	-0.6017	-0.1581	0.0343	0.6733	0.5277	-0.2714
77	POS	45.38	-0.1487	0.0751	0.6196	0.3733	-0.6407	0.4151	0.2376	0.3637	0.9715	0.0853	0.6933	0.5242	0.5124	0.3436	0.4204	0.4655	0.6229	0.6284	0.4029	0.5286	0.1539	0.2017	0.7427	0.1186	-0.1207	0.3337	0.5172	1.1221	0.5527	0.2541	0.813	0.3326	-0.0367	0.4057	0.5355	0.5906	0.1618	0.7074	0.6949	-0.3355	0.2559	0.2124	0.4103	0.1773	1.0453	0.6761	0.5156
78	POS	40.11	0.8679	-0.0098	0.4844	-0.0483	-0.5688	1.021	0.2879	0.0322	0.242	0.165	0.2213	0.436	0.5958	0.3144	0.3181	0.4297	0.3406	0.4344	0.9231	0.9001	0.3602	-0.0155	0.0043	0.1812	0.7034	0.0974	0.542	-0.0121	-0.2713	0.2589	0.6794	0.4159	0.0766	0.3871	0.6124	0.2358	0.3173	0.6264	0.2748	0.9275	0.5882	0.7563	0.3357	0.7348	0.286	0.1519	0.6467
79	POS	49.44	0.4584	0.079	1.2231	0.5492	3.9965	1.1546	0.1476	0.3353	0.7494	2.0964	0.8994	0.3749	1.1813	0.0997	0.7063	0.6227	0.5983	0.6274	0.731	0.8005	1.0124	0.7509	0.9291	0.3499	1.5013	0.0735	0.8859	0.9537	0.6526	0.4579	1.1536	0.3584	0.3264	0.3293	0.1054	0.5352	1.0574	0.5028	0.3726	0.7216	0.3872	0.977	1.1117	-0.067	1.248	0.622	0.4796
80	POS	32.09	-0.6568	-0.4125	-0.3463	0.3043	-3.0666	-0.8778	-0.4029	0.3917	-0.2603	0.4062	-0.325	-0.2535	-1.6709	-0.3066	0.4232	-1.692	-0.8806	-0.2887	-0.6934	-1.276	-0.3209	-0.951	-0.5895	-0.4979	-0.0383	-0.8568	0.0454	-0.7639	-0.2897	0.2885	-0.6503	-0.0442	-0.2168	-0.0613	-0.7902	-0.215	-1.2113	-1.6394	0.8405	0.2577	-0.4322	-0.9647	-0.9233	0.0226	-0.646	0.8468	-0.0516
81	POS	57.74	-0.9182	-0.2994	-0.4084	-0.7799	-0.7209	-1.7971	-0.519	0.2203	0.0953	0.0162	0.1179	-0.4005	0.0271	-0.3248	-0.2016	0.0947	0.2501	-0.1021	-0.5935	-0.2636	-0.4372	0.0846	0.6323	0.0232	-0.7419	0.5547	0.8487	-0.1235	0.9612	-0.0755	-1.5552	0.6812	0.2424	-0.0632	-0.7834	0.7792	-0.3802	-0.3814	-0.0943	0.2841	-0.0992	-0.7481	-0.0344	-1.1692	-0.363	0.1321	0.0548
82	POS	42.69	-0.3618	0.2369	-0.5811	0.0648	-0.7055	0.2638	-0.201	0.2064	-0.1186	0.0041	-0.0046	0.4165	0.4718	-0.4305	0.0892	0.6587	0.3375	-0.2195	0.4979	-0.232	-0.51	0.1015	-0.1316	0.349	-0.3249	0.0227	0.2785	0.1512	-0.2588	0.0536	0.0238	0.4633	0.2095	0.0401	0.11	-0.1385	0.1636	0.2493	-0.0914	0.6435	-0.2079	-0.0148	0.0806	-0.3068	0.4129	0.3312	-0.0306
84	POS	40.86	0.3732	0.3032	-0.637	0.659	-1.0371	0.2618	-0.0757	0.2797	0.0863	1.3049	0.4803	0.2172	0.2405	0.3693	0.7358	0.0611	0.208	0.0061	0.2127	-0.0974	0.7387	-0.2046	0.3693	-0.14	0.5604	0.0349	0.9614	0.3247	0.1417	0.0751	0.9652	0.6345	0.2683	-0.1025	-0.3597	-0.0356	0.3013	-0.3584	0.0102	0.7965	-0.1261	-0.1957	-0.0069	-0.3231	0.6392	0.7539	0.9205
85	POS	48.23	0.5654	0.0107	0.6307	-0.1587	2.4853	1.2469	0.1147	0.0541	1.216	0.2108	1.2676	0.7785	0.8505	-0.1864	0.1886	1.039	2.4516	0.7487	0.8656	0.4514	0.5655	1.3434	0.0224	0.6902	1.7684	1.145	1.4521	1.2947	1.2117	0.8746	1.6034	1.3135	0.6835	0.4417	0.8365	1.0657	0.9438	1.1354	1.4638	0.9317	0.7668	0.6796	1.1659	0.5247	1.7645	0.3845	0.6262
86	POS	49.61	0.5653	0.0403	0.5691	-0.3244	-0.0154	1.3258	0.4596	0.0296	1.3694	0.9203	1.3627	1.1118	1.6157	0.5166	0.433	0.9595	1.5615	0.9239	1.0642	0.7495	1.0939	1.1316	0.8276	0.5347	0.5853	0.898	1.6507	0.76	1.4342	0.6603	1.8662	1.5963	0.7537	0.6913	0.9644	0.8242	1.2053	1.3493	1.0625	0.7154	1.2605	0.8507	1.7062	0.1442	2.0217	-0.1298	1.4947
87	POS	14.05	-0.5148	-0.3861	-0.1549	0.2394	0.102	-0.5047	-0.3394	0.3899	-0.3327	0.4942	-0.4936	-0.374	-0.3547	-0.1758	0.5145	-0.1434	0.0512	-0.4034	-0.0057	-0.4059	0.3794	0.0085	-0.5826	-0.4645	-0.1644	-0.1876	-0.0368	-0.6623	-0.0506	0.6831	-0.3184	-0.4199	-0.2113	0.0004	-0.2396	-0.3005	0.0148	-0.7584	-0.0045	0.4203	-0.5523	-0.4974	-0.6338	-0.0846	-0.8342	1.1026	-0.1603
88	POS	75.32	-0.2036	-0.1237	0.399	0.5988	-1.5699	-0.9951	0.1602	0.6171	-0.7155	-0.579	-0.8806	0.1312	-0.9917	-1.2246	0.49	-0.7758	-0.1357	-0.49	0.2036	-0.3198	-0.6368	-1.1579	0.1099	-0.4724	-0.4457	-0.2162	-0.7405	0.7219	-0.5392	-0.0547	-0.368	-0.5867	0.2105	0.1946	0.0514	-0.5363	-0.0502	-0.5727	-0.5212	0.2418	-0.2336	-0.7313	-0.1563	-0.5798	-1.3438	0.675	-0.0165
89	CO	65.26	0.6144	0.0565	0.8375	-0.0427	0.6759	-0.1483	-0.0015	-0.2399	0.0973	-0.8877	0.4597	-0.0292	0.3441	0.0741	0.1001	0.2345	0.1424	0.3215	0.1025	0.7366	-0.0345	-0.2525	0.6231	0.7349	0.5841	0.0693	0.5787	0.0618	-0.1472	0.6238	1.2386	0.6748	-1.1633	-0.0264	0.4648	0.2535	-0.0867	0.6535	0.2835	-1.2684	0.4154	0.3917	0.0395	0.4146	-0.1134	-0.5213	0.3712
91	POS	55.77	1.3889	0.302	0.9752	-0.4475	2.9044	0.1857	0.3567	-0.4114	0.6155	-0.2003	0.68	-0.1074	0.4904	-0.6479	-0.0628	0.7461	0.546	0.0737	0.2969	0.5672	1.1191	0.1263	0.3673	0.2454	0.7174	0.5167	0.6318	0.4006	0.0954	-0.1285	0.9281	-0.6325	0.1886	-0.1378	0.7935	0.496	0.4435	0.8594	0.0004	-0.6805	0.5318	0.4105	0.4109	-0.0675	1.0118	-0.439	0.514
93	CO	54.75	-0.3409	0.3879	-1.4663	-0.3335	-0.7563	-0.2009	-0.3331	-0.9586	-0.8677	-1.4604	-1.2138	-0.9907	-0.3139	-0.5461	-0.923	-0.6274	-0.8416	-0.6514	-0.2855	-0.8203	-0.2964	-1.1723	-0.7115	-0.8965	-0.7763	-0.3873	-0.3727	0.4633	-0.1654	-0.7203	-0.3981	-0.5625	-0.3824	-0.8155	-1.1576	-1.0066	-0.014	0.2015	-0.1629	0.0869	-0.7619	-0.427	-0.3868	-0.1966	-1.1529	-1.1146	-0.1596
94	POS	39.52	1.0012	0.323	-0.3709	-0.2	0.6946	0.8236	0.2811	0.1553	0.7008	1.3384	0.0964	0.3884	0.9863	0.5729	0.0946	1.3707	2.2054	0.4493	0.4276	0.2849	0.5737	0.9545	0.6151	-0.1558	0.7964	0.8741	1.0351	0.5247	0.9548	0.6483	0.5558	0.9239	0.692	0.3324	0.3862	0.4438	0.8179	0.8625	0.0605	0.5531	0.6125	0.2615	0.4464	0.0213	0.7725	0.2988	0.5498
96	CO	64.53	-0.1387	-0.0159	-0.9378	0.1324	-0.419	0.3669	-0.0128	-0.3886	-0.4604	-1.0373	-0.4816	-0.1164	-0.2722	-0.0093	-0.1128	-0.3204	-0.4387	-0.2498	0.1306	0.0736	0.1607	-0.5147	-0.4048	-1.1967	-0.4749	-0.379	0.0097	-0.03	-0.2109	-0.6808	0.0141	-0.43	0.061	-0.3227	0.091	-0.5139	0.0436	-0.2258	-0.0907	-0.6442	-0.5637	-0.5825	-0.2422	-0.7696	-0.3405	-0.5533	0.2372
97	POS	55.2	0.1804	-0.0865	0.3434	0.0814	6.1174	0.961	0.0928	0.142	0.4708	0.3293	0.6137	0.0747	0.8446	0.2678	0.8296	0.5042	0.2581	-0.2781	0.2865	-0.0769	0.557	0.0827	0.5262	0.1564	0.6874	0.2762	-0.0272	0.4992	0.629	0.5808	1.3224	0.5705	0.4467	0.1602	0.1215	0.0157	0.6019	-0.0099	0.3958	1.3861	2.879	0.0769	0.1704	0.6669	0.8951	0.3181	0.193
98	POS	45.79	-0.4549	-0.4392	-1.2486	0.1419	-0.8837	-0.4908	-0.7442	-0.2173	-0.4015	-0.7302	-0.739	-0.5918	-0.2149	-0.0643	-0.2828	0.1372	-0.4271	-0.1915	-1.1387	-0.9899	-0.2846	0.1912	-0.73	-0.3103	-0.5078	-0.4653	-0.9924	-0.8282	-0.1018	-0.1666	-1.2368	0.2841	-0.4406	-0.3236	-1.5576	-0.4558	-0.39	-0.9441	-0.2009	-0.7345	-0.1914	-0.9822	-0.501	-0.4722	-0.3944	-0.2942	-1.065
99	CO	24.55	-0.5531	-0.3347	-0.2443	-0.0636	2.038	-0.9937	-0.4068	0.0948	0.663	-0.3178	-0.0399	-0.043	-0.188	0.235	0.194	-0.3456	0.2607	-0.1871	0.0086	-0.653	0.1137	0.1896	0.2398	-0.0364	0.4045	0.0051	-0.0216	0.0846	-0.1353	0.0595	-0.5903	0.1879	-0.1358	-0.0746	0.005	0.391	-0.3388	-0.1224	0.2135	-1.0165	-0.1295	-0.7122	0.0616	0.1009	0.9545	0.6912	0.229
100	CO	49.15	-1.2984	0.2175	-0.7466	-0.604	-2.6524	-1.4039	0.0192	-0.343	-0.2354	-0.3687	0.2411	-0.4079	-0.5625	-0.049	-0.4269	-0.2128	0.1637	-0.2281	-0.1319	-0.8466	-0.313	0.083	-0.2986	-0.1699	-0.5407	0.3781	-0.1194	-0.3731	0.6968	-0.5921	-1.4527	-0.9473	0.0662	0.0136	0.662	-0.1998	0.3846	-0.4051	-0.0007	-0.3801	-0.68	-0.5177	-0.3769	-1.2744	0.59	-0.6084	0.0526
101	POS	38.46	0.881	-0.1614	0.694	-0.3008	2.6843	-0.6051	0.0149	-0.0137	-0.2107	-0.2473	0.4271	-0.31	0.1309	-0.3605	0.2892	-0.3699	-0.1352	0.1421	-0.0803	0.4706	-0.283	-0.6795	-0.343	-0.2976	0.3014	-0.5434	0.33	0.4148	0.1002	0.5306	-1.3806	0.2176	-0.0918	-0.4219	0.0222	-0.1331	-0.6494	-0.1468	-0.2427	1.2433	0.0216	-0.2422	-0.4958	-0.5095	-1.1446	0.1665	-0.4262
102	POS	46.97	0.6103	-0.0029	-0.7987	0.0615	-2.6046	-1.0584	0.4059	-0.0024	-1.1947	-0.626	-0.7746	-0.1338	0.0354	-0.0266	-0.7447	-0.9498	-0.8452	-0.4165	-0.7959	-0.0335	-0.6764	-1.4914	-0.4533	-0.875	-1.9571	-0.5218	-0.1687	-2.8356	-0.8762	-0.3192	-1.2874	-1.3587	-0.3238	-0.5423	-0.6894	-0.5853	-1.0242	0.3096	-0.46	-1.1853	-0.139	-0.1481	-1.1867	1.0062	-2	-0.3478	-0.7737
103	CO	70.67	-1.2945	-0.2095	-0.38	-0.137	-2.6193	0.0626	-0.0968	-0.2652	-0.2474	0.2707	0.0991	-0.1613	-0.1727	0.2998	0.0187	-0.1398	-0.1929	-0.0921	0.123	-0.4476	0.3342	-0.0426	0.268	0.0563	-0.4526	0.2518	-0.1182	0.0194	0.649	-0.2888	0.0758	0.1353	0.2068	-0.2909	0.0218	-0.1938	0.197	0.1678	-0.1433	0.622	0.1917	0.3938	0.0203	0.6356	0.1737	-0.3755	-0.232
104	POS	47.01	0.2141	-0.5768	-0.0861	-0.1186	-2.1938	-1.1453	-0.0177	0.4856	-0.5516	0.2318	-0.0405	1.8492	-0.1422	-0.1392	0.4105	-0.7148	-0.0553	0.8044	-0.9677	0.1752	-0.0315	-0.0542	0.2603	-0.4961	-0.4821	-0.5649	0.2005	-2.5412	-0.4338	-0.8422	-1.3272	-1.0321	0.0511	-0.2445	-0.7166	-0.2343	-0.9011	-0.4621	0.4964	-0.8876	-0.0096	-0.1655	-0.9308	1.9614	-0.3988	0.4875	-0.0777
106	POS	39.89	-1.3534	0.0954	-2.4506	0.4066	-1.3013	-2.6048	-1.0596	-0.112	-1.5236	0.6294	-2.1129	-1.3405	-1.3931	0.8076	-0.8924	-1.6228	-0.8124	-0.4713	-1.3878	-1.8842	-1.0814	-1.4058	-1.1743	-0.3558	-2.8921	-1.0801	-1.2837	-0.447	-1.2079	-0.6426	-2.2761	-2.6832	-0.6413	-0.8429	-1.8923	-1.4559	-0.9679	-1.3368	-1.5874	-0.2254	-1.0471	-2.1591	-1.1385	-1.1374	-2.2117	-0.5088	-0.8147
107	POS	49.91	0.344	-0.2078	-0.838	0.8822	0.6434	-0.4805	-0.4406	0.1608	-0.6263	0.1733	-0.0263	-0.8029	-0.893	-0.3601	-0.0728	-1.0886	-0.0762	-0.2431	-0.5878	-1.0516	0.23	-0.5019	-0.171	-0.4989	0.0648	-0.2603	-0.8322	-0.647	0.1245	-0.1773	0.0927	-0.3324	-0.3575	-0.0509	-1.255	-0.1429	-0.9552	-1.0371	-0.337	-0.5439	-0.4316	-0.3447	-0.43	0.7171	0.1328	0.6393	-0.1635
108	POS	47.93	-0.5512	0.5506	-0.2285	0.431	0.0245	1.111	0.503	-0.1285	0.9134	1.901	1.0941	1.0015	1.2157	0.2544	0.0063	0.538	1.0759	0.3335	1.4555	0.0914	0.7414	0.8056	1.5018	0.6435	0.3456	1.0509	1.8734	0.2188	0.7282	1.4672	0.4309	1.6248	0.6877	0.8653	1.0342	1.4254	1.0839	0.7344	1.1367	0.7642	-0.0895	0.5389	1.2798	0.1091	1.1409	0.0366	1.0413
109	CO	28.67	-1.0281	0.0049	-1.0603	-0.6393	-0.1928	-2.3261	-0.9721	-0.3689	-1.0527	-0.3507	-0.8928	-1.8765	-2.0371	0.3282	-0.3648	-2.4056	-0.9117	-0.3205	-1.6326	-1.4275	-0.4571	-0.7579	-0.9827	-0.4137	-1.3327	-1.3372	-0.7588	-1.0219	-1.0657	0.3132	-1.3141	-1.3965	-0.8908	-0.3276	-1.3112	-0.3926	-1.9463	-2.1075	-0.6297	-1.469	-0.8421	-2.0022	-1.107	-1.9002	-1.1003	-0.4583	-0.4961
110	POS	45.94	-0.2353	0.0098	0.4607	0.3214	5.704	-0.5226	0.6006	0.4811	-0.0578	-0.3593	0.1802	1.0624	-0.6527	-0.2315	0.1671	0.154	0.3017	-0.2342	-0.1598	0.4342	-0.0004	-0.4881	0.2153	0.8334	-0.9768	-0.1359	0.0811	-0.9463	0.4587	-0.1189	-0.3537	-1.2823	-0.1075	0.5368	0.3329	-0.0274	-0.5354	0.2614	0.3099	-1.1209	0.0135	0.4385	-0.6919	0.5775	-0.7575	0.3369	0.1399
111	CO	48.97	-0.2754	0.044	-0.4526	0.1759	0.4819	0.0346	-0.1804	0.318	0.5398	0.7288	0.3366	0.7217	-0.0202	-0.2757	0.0219	-0.1217	0.1597	0.2677	0.5584	0.0217	0.2146	0.6112	0.3088	0.1204	0.1643	0.256	0.1391	-0.1686	0.9039	0.0493	1.1961	0.4328	0.3425	0.3537	0.1105	0.592	0.1059	-0.1614	0.5155	0.412	0.516	0.473	0.5114	0.1858	0.6982	0.2813	0.2573
112	POS	68.05	0.2929	-0.2897	0.9595	0.3229	3.1818	0.8539	0.4664	-0.1356	-0.0901	-0.2857	-0.1343	0.1628	0.455	-0.1234	0.0297	0.6053	-0.4576	-0.1991	0.4485	0.508	0.9592	-0.4412	0.2877	0.6621	-0.0661	-0.0012	0.5165	0.4881	0.1371	0.0921	1.1517	-0.5809	0.5107	0.3938	0.4312	-0.0062	0.2003	0.4986	0.2345	-0.3844	0.0641	0.5704	-0.296	0.5446	-1.1075	0.1957	0.407
113	POS	55.95	0.0758	-0.3465	-2.1854	0.4622	-2.6407	-1.8061	-0.718	-0.0171	-1.4409	0.436	-1.5193	-0.8868	-1.6913	-0.5115	0.2187	-1.9788	-0.283	-0.0132	-1.2922	-1.9126	-0.2505	-0.9387	-2.145	-1.0503	-0.8775	-1.3249	-2.238	-1.0228	-1.9239	0.2931	-1.7144	-1.7048	-0.9461	-0.2961	-1.8244	-1.6257	-1.054	-2.7115	-1.1307	-0.4115	-0.9372	-1.4472	-1.1865	-1.8608	-0.8068	-0.0231	-0.8529
114	POS	49.23	-0.8355	0.3948	0.0705	-0.6144	0.9762	0.3718	0.1908	-0.4787	0.2563	0.0434	0.5506	0.2686	-0.4594	0.0698	-0.4549	-0.4515	-0.0164	0.1256	0.4415	-0.5365	0.5685	-0.1172	0.2112	-0.4644	-0.5731	0.5656	1.2154	0.5504	0.3468	-0.4743	0.3259	0.3482	-0.014	0.1743	-0.0075	0.5349	0.6909	0.3041	0.3985	0.3244	-0.1431	-0.5525	0.4702	-0.4003	0.635	-0.461	0.7295
115	CO	33.82	1.5166	0.0757	0.9571	-0.0833	3.9786	1.5289	0.4026	-0.0921	0.9078	0.5974	1.0673	0.9903	1.9622	0.2743	0.3935	2.1339	0.3416	0.9999	0.9578	1.234	0.9209	1.1504	0.4794	0.036	0.8664	0.6393	0.8468	0.1431	0.3709	0.4387	0.7586	1.3192	0.6053	0.5274	0.8879	0.9196	0.7835	1.291	0.9677	0.5155	1.2703	1.2312	0.965	0.5735	1.478	0.0059	0.9385
116	POS	62.88	-0.0322	-0.0341	0.089	-0.0832	-0.8134	-0.6141	-0.5002	-0.0893	0.221	-0.3929	0.0117	-0.071	-0.5178	-0.3075	-0.6299	-0.3445	-0.2102	0.0293	-0.2117	-0.2115	-0.7421	0.0726	0.0413	-1.2552	-0.9174	-0.5098	-0.171	-0.6138	-0.3581	-0.5094	-0.256	-0.9389	-0.2212	-0.6682	-0.7682	-0.2962	0.0725	-0.5971	-0.2015	1.5463	-0.2532	-1.3943	-0.2694	-0.3041	0.8523	-0.7968	-0.4034
117	POS	56.35	0.5018	-0.3628	-0.2416	0.049	-2.4522	0.1553	-0.1469	-0.3731	0.1408	1.6444	-0.0114	-0.7942	0.2528	-0.066	-0.0758	0.1825	0.5101	1.2897	-0.438	0.3904	0.0803	0.1826	0.7457	-0.0849	0.0026	0.5477	-0.1943	-0.3202	0.0807	0.2805	0.2697	0.6117	0.4023	-1.0134	-0.925	0.1129	0.4803	0.4824	0.3201	-0.2061	1.3286	0.781	0.6783	-0.6881	0.9581	-0.5903	0.0165
118	POS	54.3	0.839	-0.1292	-0.1284	0.2546	7.4224	0.983	-0.0013	-0.6054	0.7764	1.4803	0.3756	0.6522	1.2488	0.1251	0.1229	0.0188	0.6886	0.7047	0.9173	0.2569	0.9463	0.4551	0.9338	-0.3022	0.6814	0.294	0.9022	-0.0298	0.5751	-0.7566	0.0274	1.2586	0.397	-0.3542	0.2338	0.3692	1.1939	0.8033	0.0631	-0.1337	0.9973	0.4345	1.0009	0.2372	1.515	-0.7969	0.0706
119	POS	52.27	-1.511	-0.1112	-1.1116	0.2033	-3.0738	-1.4425	-0.4914	0.3119	-1.0261	0.0283	-1.2837	-1.6833	-0.1129	0.3391	-0.2023	-0.2792	-1.0353	-0.8605	-1.7855	-1.0374	-0.1613	-0.5239	-0.6471	-1.1355	-0.913	-0.8268	-0.538	-1.8249	-1.0185	0.7133	-0.7779	-1.2553	-0.8821	-0.188	-1.2014	-0.8889	-1.2377	-1.2055	-0.6837	-1.0575	-0.9566	-1.2109	-1.1549	-0.7937	-1.1673	-0.2552	-0.9352
120	CO	35.11	0.1796	-0.4007	0.0669	-0.1345	-2.2753	1.201	0.1049	0.0857	0.4202	0.0909	0.1035	0.4067	1.8722	0.116	0.3436	1.9359	0.0137	-0.5606	0.2337	0.0148	0.6366	1.0461	0.7328	-0.3111	0.8106	0.3165	0.8132	0.2939	0.1456	0.019	0.4115	1.1791	0.4043	0.2737	0.5612	0.1339	-0.0074	0.1766	0.355	0.7344	0.0034	0.5749	-0.0902	1.4587	1.0474	0.1906	-0.439
121	CO	73.94	-0.4653	0.2481	0.0302	-0.4852	0.5794	-0.8894	0.0015	-0.5723	0.6516	-0.8398	0.4394	-0.1149	-0.691	-0.1016	-0.6835	-0.8905	0.5286	-0.0879	-0.3167	-0.0059	-0.2088	0.6956	-0.0621	-0.0594	0.0243	0.5934	0.6616	0.4252	-0.5422	0.1244	-0.9619	-0.11	-0.0761	-0.2712	0.0615	0.5881	0.7521	-0.1841	0.8373	0.3582	0.5191	0.0047	0.9367	-0.0204	0.8373	-0.8803	-0.3753
122	CO	29.7	-0.2376	-0.0459	-1.6919	-0.3134	-0.5852	-0.4745	-0.9678	-0.3015	-0.1944	-0.0041	-0.5378	-0.7273	-0.2904	0.4647	-0.0512	0.0741	-0.6075	-0.0292	-1.1213	-0.7671	0.3449	0.3439	-1.017	-0.8663	-0.1777	-0.3868	-0.6515	-0.0981	-0.1654	-0.4888	-0.2919	-0.6917	-0.691	-0.2714	-0.5372	-0.7708	-0.7394	-0.6179	-0.2213	0.277	-0.309	-0.6682	-0.5989	-0.1497	0.0697	-0.2706	-0.1054
123	POS	64.74	-0.046	0.324	-0.5031	0.0766	0.4452	0.7384	0.2617	-0.6464	0.875	0.0122	0.7938	0.8736	0.3461	0.2327	-0.4331	0.2388	1.5012	0.9981	0.8847	0.4211	0.1326	1.0489	0.3174	0.225	0.6918	0.9514	1.1062	0.1479	0.3685	-0.1476	1.2581	0.5215	0.3816	0.0001	0.8918	0.8548	1.4732	1.1977	0.8365	0.746	1.2857	0.6488	1.5767	0.006	1.9203	-0.6769	0.6597
124	CO	14.64	-0.3306	0.0273	0.7133	0.2296	-1.5562	0.1631	0.7249	0.1487	-0.0461	0.5492	0.1805	0.9908	0.3161	0.3359	0.0096	0.0539	-0.1707	-0.1396	0.6987	0.4283	-0.7103	-0.595	0.672	0.3652	-0.2243	-0.0931	0.8246	0.1839	-0.0742	0.8623	0.5085	0.1168	0.2908	0.2963	0.3905	0.5377	-0.2028	0.1088	0.3025	-0.1648	0.2579	0.6648	-0.0792	1.4362	-0.2303	0.3527	-0.2051
125	CO	12.75	-0.8374	-0.3845	-1.0398	0.2034	-2.0918	-0.5438	-0.55	-0.0125	-0.1807	1.9467	-0.0905	0.2886	-0.3378	0.2641	0.0998	-0.23	-0.186	0.0291	-0.407	-0.8621	0.2902	0.0046	0.4798	0.7353	0.238	-0.5913	-1.4734	-0.959	-0.114	-0.2311	-1.4759	0.0628	-0.0849	0.187	-0.9271	-0.6542	-0.4818	-0.4675	-0.8706	0.1805	-0.1666	-0.0537	-0.5651	0.2717	0.4198	0.5145	-0.4169
126	POS	48.77	-1.5363	-0.3805	-1.1436	-0.4267	-0.0072	0.182	-0.4149	-0.3915	-0.2854	-0.1489	-0.571	-0.1579	-0.9276	-0.2803	-0.0608	-0.9882	-0.6422	-0.315	-0.0217	-0.6754	-0.8514	-0.5579	-0.208	0.2059	-1.0574	-0.3973	-2.1353	-0.7809	-0.4771	-0.3553	-0.1445	-0.2	-0.3055	-0.0666	-0.4337	-0.6748	-0.0075	-0.7607	-0.4418	0.3525	-0.2056	-0.4125	-0.3044	-0.5973	-0.5064	-0.4456	-0.4863
127	CO	33.35	-0.9194	-0.0694	-2.1679	-0.3655	-1.64	-2.263	-1.5668	-0.8639	-1.468	-1.1635	-1.2478	-2.4404	-1.2249	-0.002	-0.628	-1.837	-0.655	-0.6918	-2.2999	-2.1032	-0.8474	-0.9757	-1.5186	-0.6707	-1.0258	-0.8302	-1.8312	-3.2178	-0.6279	-0.5028	-0.7567	-1.332	-0.8085	-1.2928	-2.1273	-1.4669	-1.2057	-1.779	-1.3561	-0.5282	-1.3274	-1.8358	-1.3489	-1.9897	-1.3269	-1.4563	-2.2666
128	CO	28.99	-0.8466	-0.4129	-1.5763	-0.4142	-2.5701	-1.616	-0.5771	-0.1998	-0.6531	-0.3113	-0.9104	-0.4786	-1.0783	0.6507	-0.0907	-0.8087	-0.4298	-0.1165	-0.7186	-1.0778	-0.4297	-0.6674	-0.8974	0.3196	-0.9524	-0.5588	-1.0789	-0.7441	-0.289	0.0028	-3.2289	-0.8903	0.0405	-0.485	-0.868	-0.6488	-0.6917	-0.7862	-0.5292	-0.5889	-0.7539	-0.684	-0.4878	-0.0213	-0.786	0.1742	-0.7605
129	CO	42.7	-1.7227	-0.1942	-1.5977	-0.3031	-0.1464	-2.2532	-1.1389	0.0052	-1.4548	0.1836	-1.3121	-0.9807	-1.822	-0.0779	-0.4835	-2.3064	-0.4033	-0.3518	-1.8694	-1.656	-1.3576	-0.7483	-1.6548	-0.3728	-0.4507	-1.1723	-1.6346	-0.7163	-1.3059	-0.8965	-2.3109	-2.0658	-1.155	-0.4864	-1.4626	-1.0556	-0.952	-1.9915	-1.0124	0.3172	-0.9194	-2.3585	-1.648	-0.8703	-2.0271	-0.2941	-0.5505
130	CO	29.46	-0.2077	-0.062	-0.2684	-0.457	0.1464	-0.972	-0.2334	-0.0516	-0.0825	-0.8618	-0.1404	-0.0564	-1.071	-0.0354	-0.2777	-0.2184	-1.0741	0.0974	0.1913	-0.1879	-0.1088	-0.8594	-0.2334	-0.5183	-0.0457	-0.1182	-0.9917	-0.1837	0.0526	0.8143	0.3268	-0.1824	0.1608	-0.0136	-0.5037	-0.0303	0.2034	-0.3457	-0.261	-1.6504	0.6403	-0.4874	-0.4611	-0.3397	-0.8148	0.203	0.525
131	POS	32.33	0.7189	0.3496	0.2547	-0.0682	1.7157	0.9486	0.2105	-0.1218	1.2309	1.0776	1.3315	0.7824	1.5669	-0.459	0.2808	0.7014	1.6654	0.5789	0.9032	0.6809	1.0031	0.8613	1.2265	0.318	0.5573	0.987	1.8469	0.7379	1.2822	0.7323	0.4121	1.9039	0.8367	0.4581	0.953	1.0705	0.7618	1.2312	0.5355	1.79	0.5554	1.2821	1.2244	1.2283	2.1122	0.128	0.4494
132	POS	56.59	-0.5799	-0.027	-1.4204	-0.6072	0.0955	-0.0319	-0.0906	-0.6829	-0.0397	-0.0615	0.0252	-0.6135	-0.0544	0.0975	-0.9377	-0.8031	0.9252	-0.2616	-0.1313	-0.8091	0.5627	0.5023	-0.1834	-0.0209	0.7045	0.0236	0.3576	-0.5112	-0.3558	-1.2278	-0.078	0.8481	-0.3723	-0.3257	-0.443	0.2605	0.6148	0.0125	0.191	1.2907	-0.1957	-0.7184	0.5435	-0.5636	0.9886	-1.0327	0.2997
133	POS	5.46	-1.005	-0.3694	-0.9868	-0.1836	-1.2429	-2.589	-1.1994	-0.9311	-0.5126	-0.4624	-0.9426	-1.8649	-3.0638	-0.6577	-0.1729	-1.7222	-0.4048	-0.3207	-1.4367	-1.7586	-0.8686	-1.1686	-0.9664	-0.4545	-0.5356	-0.3437	-3.3692	-1.1651	-0.0371	0.0503	-1.4954	-2.4096	-0.4993	-0.0493	-1.6241	-1.1358	-0.4538	-1.8055	-0.8425	-0.3901	-0.351	-0.9302	-1.0112	-0.7136	-1.2585	-0.5141	-0.9818
134	POS	35.59	-0.2914	-0.2027	-1.6155	-0.3664	-2.205	-1.3647	-0.8349	-0.2169	-0.6371	0.4583	-0.35	-1.6958	-0.8834	-0.0783	-0.2136	-1.3516	-0.0137	-0.0061	-1.0525	-1.0387	0.381	-0.2522	-0.1174	0.0116	-0.3598	0.093	-0.4888	-1.0565	0.1339	-0.5572	-0.1534	-0.7262	-0.1063	-0.2866	-1.1298	-0.7996	-0.199	-0.9291	-0.0713	-0.5584	-0.5176	-0.2729	-0.2678	-1.2392	-0.0116	-0.0838	-0.3485
135	CO	69.98	0.1535	-0.0388	-0.9194	-0.3801	1.1388	-0.5093	-0.6275	-1.2296	-0.5342	-0.0977	-0.36	-0.9919	-0.8421	0.1137	-0.9959	-0.498	-0.2892	-0.1664	-0.8138	-0.3738	0.0164	-0.6049	-0.7187	-0.441	0.0274	0.0558	-0.9962	-0.7082	-0.077	-0.3981	0.0793	-0.4228	-0.2262	-1.0135	-0.3913	-0.3082	-0.0367	0.1953	-0.4337	0.0602	-0.0135	0.0494	-0.3107	-0.1308	-0.6009	-1.2587	-1.1232
136	CO	41.03	-0.9245	-0.1041	-1.5434	-0.6326	-1.9951	-2.1083	-1.6453	-0.7098	-1.0598	-1.3804	-2.0947	-1.6347	-0.6433	0.2029	-0.7461	-0.4345	-0.4655	-0.4084	-1.5331	-1.6791	-0.6311	0.1252	-0.4382	-1.0143	-1.1336	-0.2799	-2.5393	-2.1471	-0.9097	-1.2699	-1.0191	-0.7463	-0.3892	-1.1434	-1.5567	-0.9032	-0.258	-0.6956	-0.4332	-0.3614	-0.0999	-0.9627	-0.5798	-1.7374	-0.4396	-1.0428	-1.0969
137	CO	64.46	-1.5042	-0.2222	-1.9348	-0.0038	-2.1788	-3.3472	-1.3979	-0.2936	-1.5966	-1.3215	-2.4448	-1.9642	-3.9891	0.3291	-0.5993	-2.9012	-1.8152	-0.5002	-2.1255	-3.05	-1.4786	-1.8407	-2.4519	-1.1937	-1.4963	-1.4577	-2.7242	-0.6628	-2.4311	-0.0028	-2.748	-3.0357	-1.4947	-0.5505	-2.4109	-2.2557	-1.4685	-1.8396	-0.9652	-0.131	-1.5803	-2.379	-2.0628	-1.5481	-2.6915	-0.4	-1.2379
138	CO	55.93	-0.0634	0.2319	-0.083	-0.1085	0.9418	0.1623	0.2151	-0.7634	-0.3555	3.6617	-0.528	-0.1154	-0.0477	-0.3273	-0.5432	-0.6363	-0.1679	0.5459	-0.155	0.5078	0.1649	-0.7744	0.9797	0.2258	0.0453	-0.203	-0.5638	0.7717	-0.8352	-0.4368	0.5685	0.3044	-0.0768	-0.3969	-0.2259	-0.6726	0.3314	0.603	-0.5137	0.5991	0.9246	0.2866	0.3548	-0.4865	-0.1408	-1.269	0.6702
139	CO	46.43	-0.6769	-0.3972	-1.927	-0.5834	-2.3928	-2.1062	-0.9167	-0.361	-1.4861	-1.4922	-1.4665	-1.6468	-1.936	0.457	-0.036	-1.8034	-1.3016	-0.6824	-1.2943	-2.149	-1.3116	-0.9027	-1.6915	-1.0175	-1.4377	-1.1078	-1.4146	-1.1605	-1.8056	-1.0555	-2.2695	-1.8933	-0.9257	-0.2998	-1.6153	-1.2569	-1.2255	-1.7701	-0.9834	-2.514	-1.5093	-1.3623	-1.4448	-1.4156	-1.4845	-0.3364	-1.054
140	CO	62.53	-3.0334	-0.541	-3.6077	-0.2472	-3.8589	-4.1321	-1.2134	-0.3345	-2.2308	-1.5162	-3.5128	-2.403	-4.4754	-0.7291	-0.5697	-3.729	-1.9419	-0.6885	-2.9818	-4.2575	-0.7332	-2.7054	-2.9145	-1.6622	-2.1758	-2.3553	-2.0328	-4.1928	-3.5247	-1.6794	-2.4771	-2.5405	-2.7282	-0.9391	-2.5524	-2.5228	-2.6764	-3.0466	-1.4993	0.3597	-1.759	-4.1902	-3.4302	-2.1894	-2.9453	-0.1736	-1.5849
141	CO	68.58	-0.2408	0.0029	-1.0112	-0.6125	0.6605	-0.5092	-0.0202	-1.0633	-0.9016	-2.1467	-0.9389	-1.1746	-0.6256	0.2121	-0.8874	-0.5676	0.1835	0.0372	-0.4401	-0.4238	-0.6858	-0.8634	-1.0005	-0.2652	-0.7704	-0.3129	-0.1807	-1.3147	-1.1438	-1.1152	-0.0776	-0.4016	-0.2962	-0.6995	-0.5051	-1.0495	0.0802	0.1855	-0.4187	-1.1369	-0.3385	-0.5886	-0.4397	-0.5665	-0.4691	-1.0904	-0.37
142	CO	60.17	-0.3569	0.0168	-0.0333	0.0392	-0.0151	0.8458	0.188	-0.3197	0.2141	-0.2417	-0.3754	0.1528	0.0054	0.2279	-0.2737	-0.1763	0.4516	-0.2695	0.0787	0.2527	0.0004	-0.06	0.1454	-0.3822	-0.1563	-0.0931	-0.1131	-0.6118	0.1162	0.096	0.8582	0.3144	-0.2288	0.1007	0.275	0.0596	0.3365	-0.4576	0.0926	-0.1648	0.0949	-0.1234	0.3322	-0.3004	0.3686	-0.4967	0.6018
[truncated: 154 more columns]
