# Supplementary material for: Long-term ocular symptoms following COVID-19 linked to immune dysregulation, dysautonomia and peripheral neuropathy
Source: Nat Commun. 2026 Jul 8;17:5624. doi: 10.1038/s41467-026-74858-4 (PMC13346420; doi:10.1038/s41467-026-74858-4)
Supplement: Supplementary file 4 — Source Data [file 41467_2026_74858_MOESM4_ESM.zip › Source Data/Figure 3e - Odds ratios and IQR.csv]

	OR_mean	OR_q25	OR_q75
NFASC	2.820871938	1.920909546	3.301521354
Pupil 50% Dilation Velocity	2.46927122	1.584824768	2.648494841
Time to Minimum Pupil Size	2.440340244	1.527303563	3.05349552
CCN2	2.389920943	1.514356486	2.897444375
Mature DCs	2.232110903	1.668428551	2.575058798
Binocular Acuity - Near - Best correction	1.926666072	1.265138487	2.290575325
TRIM5	1.898474741	1.276983094	2.34947515
TPPP3	1.750721301	1.254438253	2.073662599
FCRL2	1.739388088	1.125376077	1.853103083
CXCL1	1.675494742	1.094148545	1.893706085
F11R	1.60618523	1.086016662	1.594225602
CD4	1.577390776	1.108022357	1.801860533
Single Eye Acuity - Far - No correction	1.57559726	1.144881504	1.778487101
IL33	1.528526894	1.100205954	1.831443199
CD58	1.494020548	1.156130261	1.707606582
SIGLEC10	1.458314958	1.025332452	1.660974797
BST2	1.444700675	1	1.439059193
AFP	1.358229684	1.049929699	1.589084951
ATF2	1.338868816	1.014339491	1.50460294
LY9	1.329416795	1.003520983	1.510516277
CEP164	1.313912652	1.049637162	1.452876114
PREB	1.290499383	1.000375155	1.491292606
NOS1	1.284760207	1	1.472502799
CD74	1.280268594	1.033131081	1.416177314
PLXNA4	1.263311348	0.996718209	1.42773647
MSR1	1.23629705	1	1.356906522
KRT14	1.229301553	1	1.326982886
MITD1	1.224559664	1.002398984	1.363348318
Constricted Pupil Size	1.217472794	1	1.403066428
FABP5	1.213910975	1.015144928	1.313270687
NSFL1C	1.20704008	1.052089338	1.296216739
ANGPTL2	1.20627314	1	1.33018244
ITGB6	1.198190138	1	1.329239067
TNFRSF14	1.197496007	1.00167175	1.264956991
IL18	1.179777062	1.016020576	1.320532363
F2R	1.177210009	1	1.267553899
TBC1D17	1.170462013	1	1.225943722
LAYN	1.160918954	1	1.22021382
MGMT	1.157821021	1	1.176465206
GP6	1.155933049	1	1.204471097
BRK1	1.144214607	0.993483429	1.258557432
FKBP5	1.118180372	1	1.152598653
CARHSP1	1.114588141	1	1.164231398
NMNAT1	1.110334235	1	1.111846727
ARID4B	1.104577196	1	1.124347265
IRAK1	1.099923197	1	1.155952235
FOSB	1.097524503	0.994892418	1.210855128
TBCB	1.095690575	1.009886707	1.125647888
TARBP2	1.094341125	1	1.151372693
LAIR1	1.090906421	1	1.126719565
Ocular Alignment (Near)	1.085947295	1	1.161167467
IFNGR1	1.085377507	1	1.080404373
CD109	1.084504062	0.992184057	1.094895046
SPON1	1.080124352	1	1.110202584
PAPPA	1.077244142	0.934815671	1.192304105
Immature DCs JR	1.07383322	1	1.118759953
KRT5	1.072498358	1	1.141838429
SPINT1	1.065073333	1	1.101674799
MZB1	1.064546004	1	1.117592575
MAP4K5	1.064339298	1	1.104288041
LGALS8	1.063242134	1	1.067989628
MAX	1.062065013	1	1.085755575
Pupil Size	1.059703729	0.987379415	1.072351689
All DCs JR	1.059673032	1	1.098817651
FYB1	1.059112745	1	1.062826129
PHOSPHO1	1.04928656	1	1.093766563
SEMA4D	1.048969001	1	1.083512296
CDCP1	1.048492328	0.985521679	1.089864949
MESD	1.04194622	1	1.07279704
TNFRSF13B	1.035979899	0.992575925	1.049749044
CD300C	1.031363653	0.965577701	1.04964199
CD99L2	1.030962521	0.998991622	1.065732965
DARS1	1.029616063	0.996684695	1.01918167
SERPINB6	1.025505207	1	1.047904899
MRPL46	1.024891716	0.966585574	1.039271703
CASP10	1.022525602	0.957348008	1.022899057
SH2D1A	1.022444991	1	1.041368389
PDLIM7	1.022181982	1	1.044259883
EGLN1	1.021985577	1	1.033320448
CD40	1.021365139	0.978334815	1.01990934
CD6	1.020914338	0.946452918	1.045245958
FIS1	1.018632774	1	1.035204891
CRKL	1.018287648	1	1.028813992
BAG3	1.017559548	0.999451146	1.047076102
PTPN1	1.017055742	1	1.0376768
METAP1D	1.015772675	0.991644517	1.034969635
ADA	1.015410149	0.987091987	1.036416106
IL16	1.01364937	0.997533433	1.012555191
NCK2	1.013282328	0.999256967	1.029829342
Mature DCs JR	1.012763339	0.994367519	1.042910786
NBN	1.012728558	1	1.033954807
TIGAR	1.011250032	0.986998842	1.016131742
SKAP2	1.009669263	0.991428189	1.025522908
YTHDF3	1.009366671	0.990053154	1.025312938
MAD1L1	1.007788133	0.998550518	1.024844806
HAVCR2	1.003787442	0.996999406	1.018040481
RWDD1	1.000491574	0.996964416	1.000146762
NUDC	0.999484518	0.997421823	1.001181939
SRPK2	0.999013353	0.981478205	1
CKMT1A_CKMT1B	0.997774109	0.977000163	1.000319884
PRDX3	0.997078401	0.922770537	1.073582659
TPSAB1	0.996299461	0.881998082	1.052633729
TDRKH	0.994155562	0.986823172	1
ERBB3	0.993075952	0.949759919	1.013124511
GPKOW	0.987876177	0.971886923	1
IL18R1	0.984649704	0.945167407	1.01848392
DNAJA2	0.983124608	0.95832063	1
LBR	0.983053521	0.956174087	1.000976499
LAP3	0.982106076	0.908369533	1.025341909
HCLS1	0.980976249	0.972666809	1
VTA1	0.979196681	0.972054471	1
HEXIM1	0.977504297	0.950513954	1
KLRB1	0.976825921	0.917604963	1.050040365
PPCDC	0.973558463	0.96029976	1
CA2	0.971909061	0.884007034	1.011297791
MYO9B	0.971049815	0.890870486	1.009216843
SLC27A4	0.970896123	0.843858481	1.003393627
SAMD9L	0.969942387	0.942068864	1
CLIP2	0.969872036	0.912847581	1.006575427
ILKAP	0.969701186	0.946910407	1
ITGA5	0.969545889	0.8980288	1.000348925
CDON	0.969366906	0.916791971	1.014145789
XRCC4	0.969097651	0.926926305	1
SOD2	0.965002319	0.934650859	1
THY1	0.96294465	0.934006325	1.006660759
VSIG4	0.961548437	0.93577135	1
MASP1	0.961496812	0.822946326	1
HARS1	0.961111957	0.942918375	1
DSG2	0.960696111	0.936420611	1
SETMAR	0.960132178	0.926708639	1
ROBO1	0.958902161	0.928445548	1
CXADR	0.957656263	0.910594265	1
ATP5IF1	0.957565857	0.929560078	1
CDH3	0.956826434	0.897866265	1
PPP1R9B	0.956497571	0.917000169	1
DAG1	0.956132302	0.932835063	1
EBAG9	0.955009879	0.928926479	1
PSIP1	0.954754186	0.905259092	1
HMOX2	0.953778402	0.923642838	1
HSD11B1	0.952835272	0.844728277	1.081006424
SERPINB9	0.95186595	0.868776933	1.008797282
MANF	0.951083409	0.937974307	1
CCS	0.946275498	0.910181582	1
GOPC	0.946045394	0.921365005	1
DAPP1	0.942312066	0.887492257	1
Nerve Density JR	0.938337237	0.851494495	1
S100A16	0.935405587	0.90304358	1
IL17RA	0.930012478	0.882892396	1
PIK3AP1	0.929793914	0.854693026	1
IL12B	0.929439156	0.83552202	1
DSC2	0.922964057	0.855752345	1
LGALS9	0.921761732	0.867894858	1
TCL1A	0.918152786	0.843462312	1
HGF	0.912008394	0.829316264	1
COLEC12	0.911746003	0.853387224	1
ING1	0.910426532	0.854353983	1
JUN	0.908696688	0.804504048	1
STIP1	0.904395819	0.845491946	1
All DCs	0.900286599	0.833753265	1
TXLNA	0.89858882	0.813706742	1
FRZB	0.898094837	0.768354908	1
CLPP	0.897477832	0.852200465	1
TXNDC5	0.897012339	0.832426135	1
TST	0.877138461	0.794845376	1
CD48	0.875119358	0.813406689	0.973378481
EPCAM	0.868061376	0.813552963	0.965776901
FST	0.852924047	0.745281869	1
ADGRE2	0.810984651	0.69834169	0.952521758
CALB2	0.795608808	0.689094879	0.942434076
PNPT1	0.792620113	0.653634636	0.951334822
TGFA	0.789934053	0.610698782	0.986860718
ALDH3A1	0.784597074	0.601522646	0.987605981
COL9A1	0.779285759	0.606165967	0.964340485
GKN1	0.772998542	0.514045009	1
MLN	0.764154863	0.600616768	0.942150913
Immature DCs	0.762957139	0.62573687	0.98152983
PILRA	0.754295118	0.655087564	0.908702599
AGRP	0.749689337	0.609221887	0.92823174
WARS1	0.717113277	0.548135578	0.888640646
TREML2	0.698038084	0.555739132	0.850722317
Fusional Buffer (Near)	0.661601037	0.504036966	0.796312212
SERPINB8	0.653434312	0.49016434	0.796508193
SLC39A5	0.651220641	0.451056057	0.824921131
DECR1	0.648219494	0.48951699	0.824699209
FABP9	0.639361997	0.447694309	0.857318975
Esthesiometry	0.585129326	0.446703668	0.718015503
RASA1	0.575486482	0.410567531	0.724193017
HSP90B1	0.57233096	0.419156658	0.685400645
BMP4	0.532763253	0.366504377	0.643228043
VCAN	0.505623197	0.365395391	0.654264686
METAP1	0.496874295	0.341616595	0.639243584
Nerve Density	0.47285802	0.311108325	0.589013212
PLA2G10	0.471327018	0.325973296	0.596273348
