# Supplementary material for: Long-term ocular symptoms following COVID-19 linked to immune dysregulation, dysautonomia and peripheral neuropathy
Source: Nat Commun. 2026 Jul 8;17:5624. doi: 10.1038/s41467-026-74858-4 (PMC13346420; doi:10.1038/s41467-026-74858-4)
Supplement: Supplementary file 4 — Source Data [file 41467_2026_74858_MOESM4_ESM.zip › Source Data/Graph_data_summary (n, mean, min, max).csv]

Parameter	N CO	N POS	Average CO	Average POS	Min CO	Min POS	Max CO	Max POS
Person measures	32	98	-5.4440625	-0.652959184	-7.39	-7.39	-1.41	5.46
Corneal Thickness	32	100	526.3384323	528.9644717	461.3333333	450	629.8333333	665.1666667
Corneal Thickness min	32	100	524.2708125	525.9729733	458.3333333	444.3333333	629	612.3333333
Corneal Thickness max	32	100	528.4060521	531.95597	464.3333333	455.3333333	630.6666667	718
Endothelial Cell Density	32	98	2638.975052	2635.495963	2066.666667	1567.333333	3396.5	3403.2495
Endothelial Cell Density min	32	98	2574.345938	2556.394259	1939.8	1540	3379	3393.033
Endothelial Cell Density max	32	98	2703.604167	2714.597667	2088	1594.666667	3414	3780.333333
NIKBUT	32	100	9.030046875	8.472460833	3.79	2.483333333	22.33833333	23.015
NIKBUT min	32	100	7.592395833	6.744185	2.1	1.52	19.75666667	22.8
NIKBUT max	32	100	10.46769792	10.20073667	4.78	2.74	24.92	23.23
Redness	32	99	1.24675	1.289399158	0.633333333	0.45	1.95	4.766666667
Redness min	32	99	1.147666667	1.1643	0.533333333	0.4	1.933333333	2.667
Redness max	32	99	1.345833333	1.414498316	0.733333333	0.5	2.266666667	8.066666667
Near Point of Accommodation	32	99	5.5	5.348484848	1.5	1	17	20
Schirmer	32	98	17.1875	14.64030612	1.5	0.75	40	40
Schirmer min	32	98	15.59375	12.6377551	1	0.5	40	40
Schirmer max	32	98	18.78125	16.64285714	2	1	40	40
Tear Meniscus	32	100	0.331760417	0.304198333	0.183333333	0.13	0.646666667	0.72
Tear Meniscus min	32	100	0.2953125	0.266406667	0.16	0.113	0.643333333	0.67
Tear Meniscus max	32	100	0.368208333	0.34199	0.183333333	0.14	0.65	0.81
Esthesiometry	31	99	23.83870968	23.12121212	22	8	24	24
Esthesiometry min	31	99	11.83870968	11.31313131	10	2	12	12
Esthesiometry max	31	99	12	11.80808081	12	6	12	12
Binocular Acuity - Near - Best correction	32	100	-0.295527144	-0.257626607	-0.301029996	-0.301029996	-0.124938737	0.574031268
Binocular Acuity - Near - No correction	32	100	-0.11527924	-0.041670669	-0.301029996	-0.301029996	0.477121255	0.574031268
Binocular Acuity - Far - Best correction	32	100	-0.150424788	-0.108667852	-0.301029996	-0.301029996	0.096910013	1.301029996
Binocular Acuity - Far - No correction	32	100	0.15369392	0.302221476	-0.301029996	-0.301029996	1	1.301029996
Single Eye Acuity - Far - Best correction	32	100	-0.074341464	-0.034213456	-0.204119983	-0.255272505	0.110924375	1.301029996
Single Eye Acuity - Far - Best correction min	32	100	-0.093071541	-0.066342367	-0.204119983	-0.301029996	0.045757491	1.301029996
Single Eye Acuity - Far - Best correction max	32	100	-0.055611386	-0.002084546	-0.204119983	-0.255272505	0.22184875	1.301029996
Single Eye Acuity - Far - No correction	32	100	0.275932009	0.465742105	-0.204119983	-0.204119983	1.150514998	1.301029996
Single Eye Acuity - Far - No correction min	32	100	0.223554157	0.400670122	-0.204119983	-0.77815125	1	1.301029996
Single Eye Acuity - Far - No correction max	32	100	0.328309861	0.530814089	-0.204119983	-0.204119983	1.301029996	1.301029996
Ocular Alignment (Far)	32	100	0.3125	0.56	0	0	6	18
Ocular Alignment (Near)	32	100	0.1875	1.48	0	0	6	16
Stereoacuity (TNO)	32	100	6.219391	6.60689096	5.906891	5.906891	9.906891	10.90689
Fusional Reserve (Far)	32	99	20.34375	19.97979798	8	-12	38	40
Fusional Reserve (Near)	32	99	31.78125	26.4040404	18	-8	43	45
Refractive Error - sphere (auto)	32	99	1.1328125	1.548535354	0	0	4.5	6.75
Refractive Error - sphere min (auto)	32	99	0.9296875	1.299191919	0	0	4	6.75
Refractive Error - sphere max (auto)	32	99	1.3359375	1.797878788	0	0	5	7.75
Refractive Error - sphere (subjective)	32	100	0.96875	1.41875	0	0	4.5	6.625
Refractive Error - sphere (subjective) min	32	100	0.8515625	1.22	0	0	4	6.5
Refractive Error - sphere (subjective) max	32	100	1.0859375	1.6175	0	0	5	7.75
Refractive Error - cylinder (auto)	32	99	0.7421875	0.79979798	0	0	3.125	3.25
Refractive Error - cylinder min (auto)	32	99	0.5703125	0.582020202	0	0	2.25	3
Refractive Error - cylinder max (auto)	32	99	0.9140625	1.017575758	0	0	4	5
Refractive Error - cylinder (subjective)	32	100	0.703125	0.72685	0	0	2.5	3.25
Refractive Error - cylinder (subjective) min	32	100	0.5390625	0.5462	0	0	2.25	3
Refractive Error - cylinder (subjective) max	32	100	0.8671875	0.9075	0	0	3	3.5
Pupil Size	31	97	5.073162634	5.539370275	2.885333333	3.59	8.1315	7.431166667
Pupil Size min	31	97	4.908989247	5.387775773	2.558333333	3.236	7.963	7.360666667
Pupil Size max	31	97	5.237336021	5.690964777	3.143333333	3.757	8.3	7.501666667
Constricted Pupil Size	31	97	3.041962366	3.333130155	1.726666667	2.153666667	4.855	4.613375
Constricted Pupil Size min	31	97	2.938134409	3.207841065	1.677	2.020333333	4.825	4.481
Constricted Pupil Size max	31	97	3.145790323	3.458419244	1.776333333	2.251333333	5.141	4.892
Pupil Size Change on Stimulus	31	97	0.392930653	0.397841314	0.279448341	0.283145593	0.508047962	0.499404848
Pupil Size Change on Stimulus min	31	97	0.380734714	0.382683069	0.24083817	0.183615532	0.502647435	0.495235783
Pupil Size Change on Stimulus max	31	97	0.405126592	0.412999558	0.292532952	0.30506804	0.526909818	0.510228286
PLR Latency	31	97	0.209413979	0.20749055	0.177833333	0.18075	0.2515	0.251333333
PLR Latency min	31	97	0.205698925	0.201561856	0.168	0.167	0.246	0.233666667
PLR Latency max	31	97	0.213129032	0.213419244	0.178	0.1835	0.257	0.27
Pupil 50% Dilation Velocity	31	97	0.96475	1.087096649	0.4565	0.571833333	1.473666667	1.8165
Pupil 50% Dilation Velocity min	31	97	0.898873656	1.006614261	0.452666667	0.493	1.456333333	1.64325
Pupil 50% Dilation Velocity max	31	97	1.030626344	1.167579038	0.460333333	0.644333333	1.491	2.065333333
Time to Minimum Pupil Size	31	97	1.286111559	1.380001718	0.891333333	0.986	1.543	1.565333333
Time to Minimum Pupil Size min	31	97	1.246069892	1.328565292	0.869	0.924666667	1.526333333	1.537333333
Time to Minimum Pupil Size max	31	97	1.326153226	1.431438144	0.891333333	0.991666667	1.559666667	1.615333333
Time to Pupil 50% Recovery	31	97	2.375702957	2.457649914	1.788	1.976166667	3.3255	3.400666667
Time to Pupil 50% Recovery min	31	97	2.30322043	2.384406357	1.671	1.947	3.086	3.275333333
Time to Pupil 50% Recovery max	31	97	2.448185484	2.530893471	1.871666667	2.005333333	3.565	3.526
Nerve Density	30	97	3367.085232	2910.322709	1990.1533	1893.43365	5172.1144	4490.5834
Nerve Density min	30	97	3207.452767	2756.025335	1983.974	1508.8736	4931.4452	4422.9574
Nerve Density max	30	97	3526.717697	3064.620082	1996.3326	2158.9402	5412.7836	4558.2094
Immature DCs	30	99	10.57	11.85517677	2.25	0.3	63.55	48.9
Immature DCs min	30	99	9.083333333	8.857828283	2.2	0.3	56.9	40.1
Immature DCs max	30	99	12.05666667	14.85252525	2.3	0.3	70.2	68.5
Mature DCs	30	99	0.698333333	1.986868687	0.05	0	2.65	11.15
Mature DCs min	30	99	0.513333333	1.580808081	0	0	2.2	10.9
Mature DCs max	30	99	0.883333333	2.392929293	0.1	0	3.1	11.4
All DCs	30	99	11.26833333	13.8385101	3.1	1.4	65.3	50.35
All DCs min	30	99	9.753333333	10.65075758	2.5	0.7	58.1	41.4
All DCs max	30	99	12.78333333	17.02626263	3.5	1.9	72.5	75.7
ITGB6	32	100	-0.523075	0.116266	-3.0334	-2.3615	1.5166	1.7046
NFASC	32	100	-0.099859375	0.110511	-0.541	-0.6216	0.3879	1.3734
CKMT1A_CKMT1B	32	100	-0.703759375	0.015157	-3.6077	-4.6617	0.9571	1.4372
CCN2	32	100	-0.2024125	0.038902	-0.6393	-1.1361	0.4368	1.1001
TPSAB1	32	100	-0.661475	0.811257	-3.8589	-3.6067	3.9786	8.4469
LAIR1	32	100	-0.73495625	0.006089	-4.1321	-5.4194	1.5289	2.3952
HSP90B1	32	100	0.54555625	-0.212002	-1.447	-6.0941	5.5781	2.4884
