# Supplementary material for: Long-term ocular symptoms following COVID-19 linked to immune dysregulation, dysautonomia and peripheral neuropathy
Source: Nat Commun. 2026 Jul 8;17:5624. doi: 10.1038/s41467-026-74858-4 (PMC13346420; doi:10.1038/s41467-026-74858-4)
Supplement: Supplementary file 4 — Source Data [file 41467_2026_74858_MOESM4_ESM.zip › Source Data/Multiple panels and supplementary - All_clinical_measurements.csv]

ID	Group	Age	Corneal Thickness	Corneal Thickness	Endothelial Cell Density	Endothelial Cell Density	NIKBUT	NIKBUT	Redness	Redness	Near Point of Accommodation	Schirmer	Schirmer	Tear Meniscus	Tear Meniscus	Esthesiometry	Esthesiometry	Binocular Acuity - Near - Best correction	Binocular Acuity - Near - No correction	Binocual Acuity - Far - Best correction	Binocual Acuity - Far - No correction	Single Eye Acuity - Far - Best correction	Single Eye Acuity - Far - Best correction	Single Eye Acuity - Far - No correction	Single Eye Acuity - Far - No correction	Ocular Alignment (Far)	Ocular Alignment (Near)	Stereoacuity (TNO)	Fusional Reserve (Far)	Fusional Reserve (Near)	Refractive Error - sphere (auto)	Refractive Error - sphere (auto)	Refractive Error - sphere (subjective)	Refractive Error - sphere (subjective)	Refractive Error - cylinder (auto)	Refractive Error - cylinder (auto)	Refractive Error - cylinder (subjective)	Refractive Error - cylinder (subjective)	Pupil Size	Pupil Size	Constricted Pupil Size	Constricted Pupil Size	Pupil Size Change on Stimulus	Pupil Size Change on Stimulus	PLR Latency	PLR Latency	Pupil 50% Dilation Velocity	Pupil 50% Dilation Velocity	Time to Minimum Pupil Size
		years	μm	μm	Cells per mm^2	Cells per mm^2	sec	sec	Measure	Measure	Diopters	mm	mm	mm	mm	mm	mm	LogMAR (equivalent)	LogMAR (equivalent)	LogMAR	LogMAR	LogMAR	LogMAR	LogMAR	LogMAR	Phoria (Diopters)	Phoria (Diopters)	Rank	Diopters	Diopters	Diopters (Abs)	Diopters (Abs)	Diopters (Abs)	Diopters (Abs)	Diopters (Abs)	Diopters (Abs)	Diopters (Abs)	Diopters (Abs)	mm	mm	mm	mm	% change	% change	sec	sec	mm/sec	mm/sec	sec
		singular	Right	Left	Right	Left	Right	Left	Right	Left	singular	Right	Left	Right	Left	Right	Left	singular	singular	singular	singular	Right	Left	Right	Left	singular	singular	singular	singular	singular	Right	Left	Right	Left	Right	Left	Right	Left	Right	Left	Right	Left	Right	Left	Right	Left	Right	Left	Right
1	POS	44.51	444.3333333	455.6666667	2875.8	2910.566667	22.85	19.24333333	1.566666667	0.833333333	4	25	10	0.233333333	0.24	50	55	-0.301029996	0	-0.301029996	-0.204119983	-0.204119983	-0.301029996	0	0	0	2	6	26	27	0.75	0.5	0.25	0.5	0.25	0	0.5	0	6.77	6.783	4.041	4.010333333	0.40303	0.40873	0.223	0.210666667	1.296666667	1.543333333	1.493
2	POS	48.1	475.3333333	476.6666667	2424.433333	2343.833333	9.06	8.63	0.866666667	0.8	4.5	5	3	0.29	0.293333333	60	60	-0.301029996	0.176091259	-0.113943352	0	-0.113943352	-0.113943352	0	0	0	0	6	29	31	2	1.75	1	1.25	0	0	0	0	5.927	5.124666667	3.386666667	2.837666667	0.42853	0.44502	0.220333333	0.200666667	1.499	1.226666667	1.493
3	POS	51.17	561	557.3333333	2589.633333	2638.333333	17.38	9.11	1.1	1.133333333	4.5	25	26	0.58	0.406666667	55	50	-0.124938737	0.176091259	0	0.22184875	0	0	0.397940009	0.22184875	0	0	4	26	40	0	0	0	0	1	0.75	1	0.75	4.95	5.188333333	3.144666667	3.283666667	0.36455	0.36702	0.200666667	0.200666667	1.137333333	1.139666667	1.247666667
4	POS	57.97	476.6666667	478	2615.733333	2759.866667	13.35	15.28333333	1.366666667	1.633333333	7	4	3	0.286666667	0.263333333	40	60	-0.301029996	0	0	0	0	0	0	0.15490196	0	0	6	24	36	0	0.5	0	0.5	0	0	0	0	6.073	5.988333333	4.3045	4.077333333	0.29111	0.31886	0.2155	0.210666667	0.99175	1.278666667	1.011
5	POS	47.15	509	507	2341.166667	2403.533333	10.3	11.15	0.633333333	0.6	5	30	30	0.373333333	0.296666667	45	45	-0.301029996	0.096910013	-0.204119983	0.22184875	-0.113943352	-0.113943352	0.15490196	0.22184875	0	0	6	20	30	1.25	1.5	1	1.25	0.75	1.5	0.75	1.5	5.192	4.718333333	3.836666667	3.281	0.26122	0.30507	0.189333333	0.189333333	0.555	0.967666667	0.935666667
6	POS	55.76	524.3333333	529	2843.933333	3035	6.34	13.89	1.166666667	1.033333333	3.5	35	25	0.26	0.253333333	60	60	-0.301029996	-0.124938737	-0.301029996	0.22184875	-0.204119983	-0.113943352	0.22184875	0.22184875	0	0	6	10	18	0.25	0.25	0.25	0.25	1	0.75	1	0.75	5.421	5.306666667	3.256	3.149	0.39877	0.4064	0.22	0.201	0.892333333	1.1	1.192
7	POS	49.76	558	559	3223	3168	13.81	15.97	1.133333333	1.1	4.5	35	25	0.396666667	0.356666667	60	60	-0.301029996	-0.301029996	-0.113943352	0.698970004	0	0	1	1	0	4	6	16	25	1.75	2.25	2	2.25	0.5	0.5	0.5	0.5	6.186666667	5.476	3.578333333	3.188666667	0.42144	0.41763	0.188	0.210666667	1.322	1.420666667	1.537
8	POS	40.96	493	498	2682	2785	13.35	15.09333333	1.333333333	1.366666667	10	25	20	0.26	0.246666667	60	55	-0.301029996	-0.301029996	-0.204119983	0.698970004	-0.113943352	-0.113943352	1	1	0	0	6	28	36	2.75	3.25	2.75	3	0	0	0	0	6.567333333	5.492333333	3.984333333	3.187666667	0.39323	0.41943	0.200666667	0.2	1.633	1.505333333	1.470666667
9	POS	67.67	534	539	2786.16	2687.4	5.83	6.52	0.866666667	1.133333333	2	5	5	0.2	0.183333333	60	60	-0.301029996	-0.124938737	-0.113943352	0.698970004	0.045757491	0	0.698970004	1	0	0	4	8	39	0.25	1	0.25	1	2.5	1.75	2.5	1.75	4.174666667	3.717666667	2.652666667	2.459333333	0.36465	0.33817	0.232666667	0.223	0.793	0.928666667	1.247666667
10	POS	14.32	601	594	3393.033	3413.466	7.93	8.99	0.766666667	0.933333333	15	20	20	0.16	0.4	60	60	-0.301029996	-0.301029996	-0.113943352	0	0.045757491	0	0.045757491	0	0	0	6	29	36	0.25	0.5	0	0	1.25	1	0	0	6.397666667	6.205	3.737666667	3.637333333	0.41554	0.41379	0.190333333	0.200333333	1.064	1.159333333	1.459666667
11	POS	68.65	536	554	2365	2299	7.47	13.65333333	0.933333333	0.8	5	30	7	0.256666667	0.183333333	60	60	-0.301029996	-0.301029996	0	1.301029996	0.397940009	0	1.301029996	1.301029996	0	0	6	40	40	7.75	4.75	7.75	4	1.25	1.5	1	1.5	5.092333333	5.066	3.351	3.046	0.34214	0.3985	0.200333333	0.200333333	0.780666667	0.964	1.136666667
12	POS	51.03	577.67	570.67	2271.87	2910.53	5.16	6.63	1.37	1.3	4	5	3	0.193	0.296	60	60	-0.301029996	0	-0.113943352	-0.113943352	-0.204119983	-0.113943352	0	-0.113943352	0	0	6	22	22	0.5	0.25	0.5	0	0.5	0	0.5	0	4.787333333	4.619	3.104666667	2.909	0.35181	0.36719	0.200666667	0.210333333	1.120333333	1.037	1.504
14	POS	57.76	582.67	590.33	2240.03	2314.3	7.39	5.16	2.13	1.73	1	30	30	0.273	0.19	60	60	-0.301029996	0.477121255	-0.204119983	0.045757491	0.045757491	-0.113943352	0.698970004	0	0	0	5	34	29	1.37	0.87	1.25	0.75	1.12	0.37	1	0.37	4.299666667	4.208	2.881	2.700333333	0.32974	0.35793	0.200666667	0.211666667	0.996666667	0.979	1.504
15	POS	46.57	493	488.67	2952.9	2498.8	4.97	10.64	1.67	1.9	6.5	4	4	0.21	0.22	60	60	-0.301029996	-0.124938737	-0.113943352	0	0	0	0.22184875	0	0	0	5	10	24	0.25	0	0	0	3	1	2.5	1	7.069	6.8205	4.892	4.33475	0.30631	0.3645	0.231333333	0.24025	0.806	1.0675	1.381333333
16	POS	54.17	547.67	536.67	2559.1	2653.33	3.63	2.87	1.26	1.23	4	1	0.5	0.14	0.12	60	60	-0.301029996	-0.124938737	-0.113943352	-0.113943352	-0.113943352	1	0	1	0	0	1	12	14	0	0	0	0	0.75	0	0.75	0	5.641	4.482333333	2.888	2.742666667	0.48647	0.38715	0.210333333	0.244666667	1.303333333	1.054	1.526333333
17	POS	20.66	568.66	579.33	2611.3	2678.2	6.5	6.31	1.467	1.6	9	5	7	0.26	0.27	45	45	-0.301029996	-0.301029996	-0.204119983	1.301029996	-0.204119983	-0.204119983	1.301029996	1.301029996	0	6	6	24	26			5.75	5.75			0	0	4.839	4.688	3.334	2.882	0.31156	0.3851	0.210333333	0.210666667	0.493	0.650666667	1.069666667
18	POS	28.33	512	506	2991.333333	2924.966667	19.37	14.27666667	0.833333333	1.233333333	8	4	5	0.23	0.21	60	60	-0.301029996	-0.301029996	-0.301029996	-0.301029996	-0.204119983	-0.204119983	-0.204119983	-0.204119983	0	4	6	18	14	0	0	0	0	0.5	0	0.5	0	7.374333333	7.309333333	4.457333333	4.476666667	0.39382	0.38602	0.210333333	0.210333333	2.065333333	1.567666667	1.515
19	POS	31.61	556	559.3	2986.3	3231.47	5.61	4.206666667	1.033333333	0.9	7	35	35	0.226666667	0.196666667	55	60	-0.301029996	-0.301029996	-0.204119983	-0.204119983	-0.204119983	-0.204119983	-0.204119983	-0.204119983	0	0	6	8	22	0.25	0.25	0.25	0.25	0	0.25	0	0.25	4.400333333	4.205	2.69	2.582	0.38903	0.38613	0.222333333	0.199333333	0.811	1.155333333	1.091666667
20	POS	46.3	541.3	546.3	2487.067	2561.567	5.8	6.883333333	1.066666667	1.433333333	5	20	22	0.3	0.323333333	60	60	-0.124938737	-0.124938737	-0.204119983	-0.113943352	-0.204119983	-0.204119983	-0.113943352	0	0	0	5	14	38	0	0.5	0	0.25	1	1.25	1	1.25	3.944	3.236	2.376666667	2.169333333	0.38913	0.32886	0.233666667	0.243333333	0.915	0.758666667	1.415
21	POS	61.34	536.6666667	542	2828.73	2774.17	8.73	9.56	1.833333333	1.966666667	8			0.23	0.23	60	60	-0.301029996	0.477121255	0	1	0	0	1	1	0	0	4	20	14	2.5	2.25	2.25	2	0	0	0	0	4.404333333	4.035666667	2.287	2.020333333	0.4805	0.49915	0.2	0.179	0.96	1.085333333	1.437333333
22	POS	50.4	511.33	513.33	2647.3	2667.8	10	4.63	1.27	1.2	4	30	23	0.46	0.81	60	60	-0.301029996	-0.124938737	-0.204119983	0	-0.204119983	0.15490196	0	1	12	0	5	-6	22	0	3.25	0	3	0.5	1	0.5	1	6.867	5.99925	4.646333333	3.8205	0.32363	0.36362	0.200666667	0.19175	1.339666667	1.688	1.415
23	POS	48.33	538	540	2430.867	2295.2	4.9	5.163	1.433	1.233	5	8	7	0.193	0.113	60	60	-0.301029996	-0.301029996	-0.113943352	-0.113943352	-0.113943352	-0.113943352	1.301029996	1.301029996	0	0	6	36	36	5	4.5	5	4.5	0.75	1.75	0.75	1.75	4.742666667	4.78	2.752666667	2.689333333	0.41962	0.43756	0.211666667	0.242333333	0.672	0.853	1.548333333
24	POS	45.4	547	545	2690	2747	6.12	10.897	0.867	0.7	6	15	17	0.327	0.39	60	40	-0.124938737	-0.124938737	0	1	0	0	1	1	0	4	6	24	28	2	2.75	2	2.5	3.25	1.5	2	1.5	5.559	5.412333333	3.314	3.117333333	0.40525	0.42411	0.221666667	0.221666667	0.918666667	1.096666667	1.437
25	POS	38.04	496.667	499.667	2231.167	2330.067	15.42	22.033	1.933	1.367	7.5	10	8	0.343	0.31	60	60	-0.301029996	-0.301029996	-0.204119983	-0.204119983	-0.113943352	-0.113943352	-0.113943352	-0.113943352	0	0	6	12	38	0.25	0.25	0	0	0.25	0	0	0	5.988	5.747	3.574	3.141	0.40184	0.45339	0.179	0.2	1.259	1.507	1.470333333
26	POS	28.82	567	568	2202	3002	2.98	4.013				30	35	0.44	0.25	60	40	0.574031268	0.574031268	1.301029996	1.301029996	1.301029996	1.301029996	1.301029996	1.301029996	0	16	1			3.75	4	3.75	4	3.5	3	3.5	3
27	POS	48.42	563.667	562.667	2226.867	2232.1	3.88	17.447	1	1.4	4	25	23	0.253	0.3	60	60	-0.301029996	-0.301029996	-0.301029996	-0.301029996	0	-0.301029996	0	-0.301029996	0	0	6	29	34	0.75	0.25	0.25	0	0.75	0	0.75	0	5.898666667	5.542	3.501666667	3.18425	0.40686	0.42514	0.200333333	0.208	0.699666667	0.6075	1.526
28	POS	47.47	514	503	2922	2801	15.17	11.79	1.167	1.767	5	7	2	0.233	0.223	60	60	-0.301029996	0.352182518	0	0.301029996	0	0	0.522878745	0.397940009	2	4	3	16	6	1.5	1.5	1.75	1.75	0.75	0.75	0.75	0.75	4.681333333	4.505333333	2.894333333	2.882333333	0.3828	0.35997	0.21	0.245	0.754333333	0.764333333	1.392333333
29	POS	59.05	512	506.33	2561.133	2514.733	6.82	11.217	2.667	2.867	5	7	10	0.55	0.533	45	60	-0.301029996	-0.301029996	-0.113943352	1	-0.113943352		1	1	0	0	5	8	35	2.5	3	2.5	3	2.25	1.75	2.25	1.75	6.277666667	6.393	4.103333333	3.941333333	0.34598	0.38333	0.253666667	0.200666667	1.488333333	1.539666667	1.559333333
31	POS	53.68	539	540	2203	2198	9.62	2.23	1.267	1.233	3	5	7	0.197	0.21	60	60	-0.301029996	0.477121255	0	0.698970004	0	0.045757491	0.698970004	0.698970004	0	0	6	8	16	1.5	1.25	1.25	1	0	0	0	0	5.128333333	5.274666667	3.447666667	3.358	0.32674	0.36335	0.221666667	0.210666667	0.991666667	0.943333333	1.370333333
32	POS	71.1	560	557.333	3010.8	3059.8	3.25	6.5	0.933	1.267	3	4	4	0.277	0.323	50	60	-0.301029996	-0.124938737	0	0.698970004	0.15490196	0.045757491	1	1	0	0	6	28	45	5	2.75	5	2.75	0.5	0	1	0	4.698	4.251333333	2.909333333	2.837666667	0.38017	0.33176	0.189666667	0.220333333	0.883333333	0.880666667	1.415
33	POS	46.33	554	543	2184	2260	15.3	5.607	0.867	0.7	5	2	1	0.163	0.22	60	60	-0.301029996	-0.124938737	-0.301029996	-0.301029996	-0.301029996	-0.204119983	-0.113943352	-0.204119983	0	6	6	20	10	0.25	0.25	0.25	0.25	0.75	0.25	0.75	0.25	4.939	4.878333333	2.944	2.715	0.40353	0.44369	0.21	0.21	0.917666667	0.949	1.270333333
34	POS	47.66	485	486	2370	2388	10.39	7.65	0.9	1.267	3.5	20	15	0.28	0.253	50	60	-0.301029996	-0.301029996	-0.204119983	0.15490196	-0.204119983	-0.204119983	0.301029996	0.301029996	0	0	6	18	24	1	0.75	1	0.75	0.25	0.5	0.25	0.5	6.036	5.873	3.701333333	3.32	0.387	0.4347	0.21	0.200666667	1.017333333	1.229	1.537333333
35	POS	58.21	517	518	2211.467	1968.5	13.45	5.67	1.233	1.4	8	22	30	0.23	0.267	10	30	-0.301029996	-0.124938737	0.045757491	1.301029996	0.096910013	0.096910013	1.301029996	1.301029996	0	0	5	24	31	5	5.5	4.75	5	1.25	2.25	1	0.75	6.114333333	5.369333333	3.46	3.077	0.43394	0.42641	0.2	0.200333333	0.915666667	1.384666667	1.17
36	POS	60.8	488.667	492	2334.967	2252.467	11.54	4.013	1.8	1.567	3	35	27	0.173	0.19	60	60	0	0.477121255	0	0.22184875	0	0.045757491	0.698970004	0.698970004	0	6	5	10	0	2.25	1.25	1.5	1	2.25	1	1.5	1	4.848333333	4.885	2.893333333	2.845333333	0.40331	0.41773	0.221333333	0.23	0.730333333	0.884666667	1.225666667
37	POS	29.94	568.667	563.333	3229.4	3111.1	8.54	4.33	0.9	0.8	8	30	5	0.257	0.247	60	60	-0.301029996	-0.301029996	-0.113943352	0.301029996	0	0	0.522878745	0.397940009	0	0	6	20	28	1.25	0.75	1.25	0.75	0.5	0.25	0.5	0.25	6.992	7.012	4.445666667	4.279	0.36421	0.38996	0.210666667	0.200333333	1.267	1.381333333	1.103
38	POS	40.1	571	569.333	2507.8	2469.1	10.52	9.753	0.567	0.567	7	12	12	0.27	0.267	50	55	-0.301029996	-0.301029996	-0.204119983	0.045757491	0	-0.113943352	0.22184875	0.15490196	0	0	6	12	41	5	0	0.5	0	5	1.25	0.5	1.25	5.251666667	4.796	2.899	2.809666667	0.44792	0.41148	0.19	0.189	0.821666667	0.878333333	1.470666667
39	POS	18.58	495	484	3205	2905	9.24	17.356	0.767	0.667	15	15	14	0.197	0.2	60	60	-0.301029996	-0.301029996	-0.204119983	-0.204119983	-0.113943352	-0.113943352	-0.113943352	-0.113943352	0	0	6	10	30	0	0.25	0	0.25	0	0.25	0	0.25	6.956	6.946333333	4.232	4.265333333	0.39147	0.38607	0.200666667	0.200333333	1.421	1.156666667	1.459333333
40	POS	34.56	492	497	2929	3162	4.52	10.833	0.4	0.5	3.5	4	3	0.337	0.737	60	60	-0.301029996	-0.301029996	0	0	0	0	0	0.045757491	0	0	6	10	18	0.75	1.5	0.75	0.75	0.25	0.75	0.25	0.75	6.44	6.463666667	4.516333333	4.063333333	0.29895	0.37137	0.234	0.210666667	0.944666667	1.288	1.158666667
41	POS	49	546	549	2526	2473	23.23	22.8	1.167	1.067	4	40	40	0.363	0.26	60	60	-0.301029996	0.176091259	-0.204119983	0	-0.113943352	-0.113943352	0.045757491	0.045757491	0	0	6	18	33	1.5	1.5	1	1	1	1.5	1	1.5	6.250666667	6.310666667	3.789333333	3.868	0.39397	0.38719	0.200666667	0.200333333	0.774333333	0.784	1.604333333
42	POS	39.71	587	574	2035	2097	10.18	10.577	1.367	1.433	7	30	30	0.233	0.243	60	60	-0.301029996	-0.124938737	0.045757491	0.22184875	0.301029996	0.045757491	1	0.096910013	0	0	6	12	28	2.25	0.5	2	0.5	1	0.5	1	0.5	6.63	6.523666667	3.932333333	3.65	0.40694	0.44019	0.2	0.199	1.073666667	1.287666667	1.526
43	POS	58.73	540	536	2991.733	2901.733	3.7	3.253	1.733	1.933	3	15	13	0.203	0.213	60	60	-0.124938737	0.176091259	-0.113943352	0	0	-0.113943352	0.045757491	-0.113943352	18	12	1	-12	0	0.5	0	0.5	0	0.5	0.75	0.5	0.75	4.66875	4.241666667	2.63525	2.399666667	0.43555	0.43423	0.20775	0.210666667	0.8885	0.883666667	1.09475
44	POS	56.23	456	457	2430	2084	2.86	5.037	1.567	1.867	5	25	18	0.35	0.547	60	60	-0.301029996	-0.204119983	0	0	0	0	1.301029996	1.301029996	0	0	5	26	38	6.75	6.75	6.5	6.75	1	0.25	1	0.25	5.441666667	4.480666667	3.503333333	2.880666667	0.35604	0.35657	0.200333333	0.210666667	1.106333333	1.000666667	1.493
45	POS	27.53	528	522.667	3122.567	3011.767	7.33	7.71	0.7	0.8	7	3	1	0.467	0.383	60	60	-0.301029996	-0.301029996	-0.113943352	0.15490196	0	0	-0.77815125	0.698970004	0	0	6	26	28	1	0.75	1	1	0.25	0.5	0.25	0.5	5.865333333	5.816666667	3.418333333	3.432666667	0.41612	0.40949	0.21	0.200666667	1.204333333	1.117666667	1.582
46	POS	65.05	515	523	2402	2236	2.8	10.323	1.033	1.133	7	4	6	0.27	0.75	55	60	-0.301029996	-0.301029996	-0.204119983	1.301029996	-0.204119983	0	1.301029996	1.301029996	6	6	5	8	14	5	4.75	5	4.75	0.5	1.5	0.5	1.5	6.311	5.971666667	3.502	3.193	0.44532	0.46478	0.200333333	0.201	0.993666667	1.079666667	1.548666667
47	POS	37.08	546.333	544	2745.1	2779.6	10.32	6.946	1.267	0.933	9	18	24	0.233	0.267	60	60	-0.301029996	-0.301029996	-0.301029996	1	-0.255272505	-0.255272505	1	1	0	0	5	18	28	2	2	2	2	1.25	1.25	1.25	1.25	5.602333333	5.756333333	3.238666667	4.698666667	0.42182	0.18362	0.200333333	0.234	1.19	0.498666667	1.348333333
48	POS	56.74	574	570	2485	2684	7.14	19.12	1.233	1.3	2	10	2	0.327	0.263	60	60	-0.301029996	0.243038049	-0.301029996	0.15490196	-0.204119983	-0.204119983	0.15490196	0.22184875	0	0	6	26	36	2	1.75	1.75	1.5	0.5	0.5	0.5	0.5	4.882	4.938333333	2.660333333	2.885	0.45514	0.41439	0.178	0.200666667	0.883333333	0.900666667	1.281
49	POS	73.8	564	572	2390.067	2296.133	12.62	5.097	1.467	1.4	2.5	5	9	0.213	0.22	60	60	-0.301029996	0.176091259	0	0.045757491	0.045757491	0.045757491	0.397940009	0.22184875	0	0	5	22	33	1.75	1.25	1.5	1	0.5	1	0.5	1	4.001	3.851666667	2.443666667	2.167333333	0.38929	0.43733	0.200333333	0.189666667	0.686666667	0.776333333	1.092
50	POS	62.98	518.333	512.333	2726.767	3095.767	2.68	4.207	1.5	1.467	3	35	13	0.27	0.267	60	60	-0.124938737	0.096910013	-0.113943352	0.15490196	0	0	0.15490196	0.301029996	0	0	5	14	20	0.75	0.75	0.5	0.5	0.5	0	0.5	0	4.992	4.569	2.725	2.681	0.45368	0.4128	0.201	0.201	0.931333333	0.819	1.515
51	POS	57.2	490.333	484.667	2617.633	2470.933	3.25	8.92	1.6	1.467	4	13	13	0.29	0.31	60	60	-0.301029996	-0.124938737	-0.113943352	0.522878745	0.096910013	0	0.522878745	0.698970004	0	0	5	26	33	0.5	1	0.75	1	1	1.5	1	1.5
52	POS	68.5	536	547	2569	2594	4.84	2.483	1.7	1.867	3	5	3	0.383	0.16	60	60	-0.301029996	0.243038049	-0.113943352	0.22184875	-0.113943352	0	0.301029996	0.301029996	0	0	5	38	38	1.5	1.5	1.5	1.5	0.75	0	0.75	0	3.951333333	3.831666667	2.663333333	2.270333333	0.32591	0.40694	0.242333333	0.200666667	0.576333333	0.832333333	1.158666667
53	POS	40.87	502.667	504.667	2959.367	2870.5	13.25	10.963	0.7	0.733	6.5	8	7	0.27	0.307	60	60	-0.301029996	0	-0.204119983	1	0	0	1	1.301029996	0	0	6	24	33	2.75	4	2.5	4	1.5	1.75	1.5	1.75	6.390333333	6.227666667	3.679666667	3.683666667	0.4241	0.40798	0.189	0.189	1.136666667	1.536666667	1.281333333
54	POS	53.33	498	493.333	2887.667	3060.733	3.44	1.913	1.067	1.3	4	10	9	0.23	0.197	60	60	-0.301029996	0.096910013	0	0.045757491	0	0	0.045757491	0.045757491	0	0	6	26	31	0	0.5	0.5	0.25	0.25	0	0.25	0	5.274	4.794	3.355333333	3.066666667	0.36399	0.36041	0.190333333	0.2	0.966	1.455	1.158333333
55	POS	48.03	536	536	2094	3084	9.12	7.01	1.433	1.733	4	30	30	0.24	0.203	60	60	-0.301029996	-0.301029996	-0.113943352	0	0	0	0.15490196	0.045757491	0	0	5	16	28	0.75	0.25	0.5	0.25	0.5	0.75	0.5	0.75	5.316333333	5.160666667	3.154333333	3.174666667	0.4068	0.38464	0.200333333	0.2	1.176333333	1.148666667	1.504
56	POS	31.93	520	527	2740	2703	3.44	7.01	0.633	0.933	8	5	5	0.446	0.353	60	60	-0.124938737	0.096910013	0	0.397940009	0.045757491	0	0.522878745	0.522878745	0	0	6	22	26	1.5	2.25	1.25	2	1.75	1.5	1.75	1.5	7.339	6.829	4.718	4.237	0.35713	0.37956	0.2	0.201	1.099	1.352	1.303
57	POS	72.39	565	565	2547.967	2578.667	3.06	10.96	2.167	2.2	2	12	10	0.173	0.223	60	60	-0.301029996	0.176091259	-0.113943352	0	-0.113943352	-0.113943352	0.301029996	0.397940009	0	0	6	20	20	0.75	1	0.75	0.75	1	1.5	1	1.5	5.311	4.9405	3.245	3.3955	0.389	0.31248	0.201	0.234	0.973	1.0665	1.537
58	CO	71.56	517	509	2188.933	2104.267	15.98	13.127	1.333	1.733	2.5	7	5	0.307	0.307	60	60	-0.301029996	0.477121255	-0.204119983	0.397940009	-0.113943352	-0.113943352	0.522878745	0.698970004	0	0	6	26	43	2.5	2.25	2	2	1	1.25	1	1.25	4.509	4.300333333	2.718333333	2.565	0.39558	0.40368	0.178	0.178	0.937666667	0.978333333	1.481666667
59	CO	53.35	549.667	546.333	2959	2944	5.73	9.69	1.2	1.267	5	9	12	0.313	0.37	60	60	-0.301029996	-0.301029996	-0.204119983	0.698970004	-0.113943352	-0.113943352	1	1	0	0	6	20	35	1.5	1.25	1.5	1.25	1.75	1.25	1.75	1.25	6.359	5.959	3.418666667	3.165333333	0.46236	0.4688	0.201	0.200333333	1.491	1.456333333	1.526333333
61	POS	51.99	515	528.33	2805	3058.533	6.95	6.65	1.1667	1.6	5.5	3	5	0.477	0.29	60	60	-0.301029996	-0.301029996	-0.113943352	1	0	-0.113943352		1	0	0	6	22	30	2.75	2.75	2.5	2.5	0	0	0	0	6.28	5.831	3.707333333	3.560333333	0.40976	0.38904	0.232666667	0.201	1.211	1.254	1.492666667
63	POS	16.54	526.67	521.667	3111.1	2851.067	10.96	9.24	0.967	1.067	14	15	9	0.333	0.48	60	60	-0.301029996	-0.301029996	-0.113943352	-0.113943352	-0.113943352	-0.113943352	0	0	0	0	5	24	39	0.75	0.75	0.5	0.5	0	0	0	0	7.360666667	7.501666667	4.481	4.518	0.39138	0.39793	0.189333333	0.201	1.529	1.729333333	1.437333333
64	POS	63.01	532	536	3028.5	2585.6	2.8	3.06	0.867	1.033	4	5	2	0.493	0.407	60	60	-0.301029996	-0.301029996	-0.113943352	1	0.045757491	0	1.301029996	1.301029996	0	0	4	31	38	3.25	2.25	3.25	2.25	0.75	1.75	0.75	1.75	5.134	4.985	3.014	3.085	0.41293	0.38114	0.2	0.201	1.221	1.089	1.537
65	POS	75.46	486.6666667	488.6666667	2234	2145	19.1	10.257	1.633	1.4	5	5	10	0.28	0.397	60	60	-0.301029996	-0.124938737	0.045757491	0.301029996	0.045757491	0.045757491	0.397940009	0.698970004	0	0	5	36	31	0.5	1	0.25	1	1.25	1	1.25	1	3.679666667	3.757	2.146	2.251333333	0.41667	0.40067	0.2	0.200333333	0.644333333	0.586	1.092
66	CO	58.51	588.333	589	2996.967	1939.8	6.2	2.1	0.833	0.933	4	5	5	0.26	0.257	60	60	-0.301029996	0.096910013	-0.204119983	0	0	0	0.15490196	0.045757491	0	0	4	26	35	2	1.5	1	1	0.75	0.25	0.75	0.25	5.741333333	5.228333333	3.150333333	2.9	0.45168	0.44533	0.210333333	0.210666667	0.921333333	1.154	1.559333333
67	POS	67.46	483.67	488.67	2720.53	2600.733	1.52	9.5	1.067	1	3	3	4	0.227	0.38	60	60	-0.301029996	0.176091259	-0.204119983	1	-0.113943352	-0.113943352	1	1	0	0	6	24	24	4.25	4	4	3.75	1	0.75	1	0.75	4.131333333	4.503	2.608	2.763333333	0.36845	0.38625	0.200666667	0.200333333	0.697333333	0.665	1.225666667
68	POS	27.62	544	543.33	2568.933	2960.367	8.06	6.69	1.267	1.1	12	25	20	0.23	0.22	60	60	-0.301029996	-0.301029996	-0.113943352	0.045757491	-0.113943352	-0.113943352	0.045757491	0.045757491	0	0	6	24	26	0.25	0.25	0.25	0.25	0.5	0.75	0.5	0.75	6.647666667	5.997	3.850333333	3.555	0.42172	0.40719	0.2	0.19	1.202333333	1.265	1.459333333
69	POS	72.54	495.6666667	493.6666667	1540	1594.666667	22.35	16.507	1.667	1.67	2	27	22	0.77	0.67	55	50	-0.124938737	0.096910013	-0.204119983	-0.113943352	-0.113943352	-0.113943352	0	0	0	0	4	22	41	1.5	1.5	1	1	0.5	0.75	0.5	0.75	4.487	4.506333333	2.735666667	2.730666667	0.38955	0.39404	0.201	0.210666667	0.584666667	0.874	1.426
70	POS	48.16	508	511.6666667	1980	1903	8.5	4.843	1	0.933	3	2	1	0.3	0.507	60	55	-0.124938737	0.096910013	-0.204119983	0	-0.113943352	-0.204119983	0.15490196	0.045757491	0	0	5	16	31	0.75	0.5	0.5	0.5	0.5	1	0.5	1		6.257		3.842		0.38597		0.2		1.594
71	CO	68.94	505.67	520.33	2746.77	2886.5	7.01	3.06	1.333	1.467	2	25	25	0.28	0.557	60	60	-0.301029996	0.243038049	-0.113943352	0.22184875	0	0	0.397940009	0.397940009	4	0	6	21	40	1.5	1.75	1.25	1.5	0.5	0.75	0.5	0.75	4.024	4.117	2.5945	2.663333333	0.35044	0.35266	0.201	0.210333333	0.92675	0.747333333	1.19475
72	CO	74.79	578.33	586.33	2543.2	2465.833	9.75	13.657	1.8	1.533	2	14	15	0.323	0.56	60	60	-0.301029996	0.243038049	-0.113943352	0	-0.113943352	0	0	0.522878745	0	0	6	10	22	0.75	2	0.5	1.5	0.5	0.5	0.5	0.5	5.224333333	4.908	3.093666667	3.27	0.40778	0.33356	0.221666667	0.231333333	1.050666667	0.732333333	1.225666667
73	CO	67.14	475	477.6666667	2424.333333	2382.666667	9.37	10.37	1.7	1.66	3	7	9	0.41	0.37	60	60	-0.301029996	0	-0.204119983	0.045757491	-0.204119983	-0.204119983	0.22184875	0.045757491	0	0	6	20	42	1.75	1	1.5	0.75	0.25	0.5	0.25	0.5	3.847	3.800666667	2.018	2.055666667	0.47505	0.4591	0.2	0.2	0.892	0.951666667	1.247666667
75	POS	40.48	539	534.33	2399.83	2402.37	14.9	12.62	1.133	1.233	6	11	15	0.253	0.347	60	60	-0.301029996	-0.124938737	0	0.301029996	0	0	0.397940009	0.522878745	4	0	6	16	24	1.25	1.5	1.75	1.25	1.25	1.5	1.25	1.5	6.036333333	5.818666667	3.292333333	3.349666667	0.45438	0.42418	0.189	0.189333333	1.187666667	1.334	1.415
76	POS	52.84	496.67	498	2761.2	2740.37	2.86	3.76	1	0.967	3.5	35	14	0.4	0.25	60	60	-0.301029996	-0.124938737	-0.301029996	0	-0.301029996	-0.204119983	0.698970004	0.045757491	0	4	2	18	6	1	0.5	1	0.5	0.75	1	0.75	1	5.143666667	5.282	2.855	3.02	0.44436	0.42761	0.2	0.220333333	1.231333333	1.367666667	1.136333333
77	POS	45.38	586.33	574.33	2544.5	2429.033333	8.73	6.83	1.267	1.267	4	30	25	0.36	0.32	60	60	-0.301029996	-0.301029996	-0.204119983	-0.113943352	-0.204119983	-0.113943352	-0.113943352	-0.113943352	0	0	6	14	28	0.5	0.25	0.5	0.25	0	0	0	0	5.232333333	4.761333333	3.139666667	2.863333333	0.39986	0.39857	0.210333333	0.2	0.989	1.095	1.537333333
78	POS	40.11	549.3333333	546	2470.666667	2509.333333	6.31	5.42	1.433	1.3	4	3	3	0.186666667	0.256666667	60	60	-0.301029996	0.176091259	-0.113943352	0.22184875	0	0	0.397940009	0.301029996	0	0	6	8	31	1.5	1.5	1.25	1.25	1	1	1	1	5.825333333	5.589666667	3.311	3.495333333	0.43126	0.37391	0.200333333	0.21	1.082333333	1.218	1.17
79	POS	49.44	512	510.6666667	2589.366667	2610.5		4.077	1.866666667	1.466666667	4	20	15	0.456666667	0.573333333	60	60	-0.301029996	-0.301029996	0	0.698970004	0	-0.113943352	1	1.301029996	8	6	6	-6	-2	1.5	2.75	1.5	2.75	3.25	2.75	3	2.5	5.536333333	5.849	3.286	3.244666667	0.40592	0.44531	0.220333333	0.199	0.844	0.941666667	1.470333333
80	POS	32.09	612.3333333	718	3445.433333	3194.6	7.2	8.99	0.866666667	1.3	8	10	20	0.323333333	0.256666667	60	60	0.176091259	0.176091259	0.22184875	1.301029996	0.301029996	0.301029996	1.301029996	1.301029996	0	0	1	24	33	4	3.5	4.25	3.75	1.25	1.5	1.25	1.5	5.959	5.158	3.656666667	2.762333333	0.38643	0.46415	0.222666667	0.2	1.37	1.180666667	1.414666667
81	POS	57.74	540	546.6666667			2.74	4.206666667	1.466666667	8.066666667	4.5	20	17	0.466666667	0.393333333	60	60	-0.124938737	0.352182518	0	0.045757491	0	0.22184875	0.15490196	1	0	0	5	22	33	2.5	3.5	2	3	0.5	0.25	0.5	0.25	4.816333333	4.9255	3.042333333	2.982	0.36817	0.39466	0.210666667	0.217	0.828333333	1.198	1.181
82	POS	42.69	574.3333333	563.3333333	2013.633333	2058.233333	16.34	5.62	0.933333333	1.633333333	5.5	7	7	0.266666667	0.293333333	60	60	-0.301029996	-0.124938737	-0.204119983	0	-0.113943352	-0.113943352	0	0.301029996	0	0	6	29	41	0.75	0.25	0.5	0.25	0.5	0.75	0.5	0.75	5.591666667	5.519666667	2.986333333	3.066333333	0.46611	0.44464	0.210333333	0.200666667	1.081333333	1.306333333	1.459333333
84	POS	40.86	546.3333333	547.6666667	2699.65	2613.366667	8.54	12.74666667	1	1.2	4.5	30	10	0.233333333	0.203333333	60	60	-0.301029996	-0.301029996	-0.204119983	-0.113943352	-0.113943352	-0.113943352	0	0	0	0	6	24	24	0.25	0	0.25	0	0.5	0.5	0.5	0.5	5.897666667	5.666666667	4.002	3.876333333	0.32151	0.31598	0.189	0.2	0.891	0.837666667	1.27
85	POS	48.23	469.3333333	469.3333333	2109.3	2891.1	11.97	13.57333333	1.3	1.766666667	3	7	10	0.323333333	0.283333333	60	60	-0.301029996	0	0	0	0	0.15490196	0.096910013	0.22184875	0	0	5	24	26	0.25	0.75	0.25	0.5	0.25	1	0.25	1	6.785	6.175	3.607666667	3.628	0.46834	0.41115	0.210666667	0.21	1.728666667	1.327666667	1.559333333
86	POS	49.61	522.3333333	521.6666667	2925.666667	2871	4.4	7.076666667	1.7	1.6	3.5	10	5	0.256666667	0.276666667	60	60	-0.301029996	-0.301029996	-0.204119983	1	-0.113943352	-0.113943352	1.301029996	1.301029996	6	14	4	12	-8	3.25	3.25	3.25	3.25	0.5	0	0.5	0	6.279666667	6.407666667	4.418666667	4.119	0.29633	0.35721	0.210333333	0.200333333	0.867333333	1.03	0.936
87	POS	14.05	558.6666667	565.3333333	3069.6	2863.966667	13.57	22.43333333	0.766666667	0.933333333	15	35	30	0.206666667	0.233333333	60	60	-0.301029996	-0.301029996	-0.204119983	-0.204119983	-0.113943352	-0.204119983	0	0	0	0	6	14	26	0.75	1	0.5	0.75	0.25	0.5	0.25	0.5	6.9545	6.978333333	3.86075	3.967666667	0.44463	0.43142	0.1835	0.178	1.64325	1.715666667	1.479
88	POS	75.32	578.6666667	574	2410.966667	2261.5	3	7.583333333	1.333333333	1.166666667	2	10	10	0.71	0.466666667	60	60	-0.124938737	0.477121255	0.096910013	0.301029996	0.096910013	0.15490196	0.522878745	0.301029996	0	8	5	29	20	3.5	1.25	2.5	0.5	1.25	0.75	1	0.75	4.923	5.176	3.082	3.154	0.37396	0.39065	0.23	0.23	0.842	0.937	1.37
89	CO	65.26	464.3333333	458.3333333	2082	2196.333333	5.67	6.563333333	1.3	1.466666667	4.5	6	2	0.64	0.34	60	60	-0.301029996	-0.301029996	-0.204119983	0.522878745	-0.113943352	-0.113943352	1	1	0	0	6	24	28	1.75	2	1.75	1.75	0	0.5	0	0.5	4.85	4.390333333	2.677666667	2.407333333	0.44824	0.45158	0.201	0.210333333	0.861	0.917333333	1.492666667
91	POS	55.77	514.6666667	507	2227.333333	2095.5	5.29	6.626666667	0.966666667	1.233333333	3	2	2	0.363333333	0.313333333	60	60	-0.301029996	0.477121255	-0.113943352	0.397940009	0	0	0.698970004	0.698970004	0	0	6	22	36	1.75	1.25	1.25	1	0.25	0	0.25	0	4.379666667	4.461333333	2.975	2.831	0.32081	0.36527	0.200666667	0.200333333	0.799	0.776666667	1.103
93	CO	54.75	495.3333333	494	2644.366667	2604.033333	2.61	5.16	2.033333333	1.633333333	4	2	2	0.33	0.26	60	60	-0.301029996	-0.204119983	-0.113943352	0	0	0	0	0.096910013	0	0	6	20	41	0.5	0	0	0	0.75	0.75	0	0.75	3.188333333	3.038333333	1.776333333	1.677	0.44291	0.44545	0.23	0.22	0.538666667	0.619	1.292333333
94	POS	39.52	519	518.6666667	2811.333333	2587	9.81	12.62	0.8	0.833333333	7	10	6	0.193333333	0.246666667	60	60	-0.301029996	0	-0.113943352	0.301029996	0	0.22184875	0.698970004	0.698970004	0	6	5	24	6	0.5	0	0.25	0	2.75	1.5	2.5	1.5	6.282666667	5.617666667	3.567	3.193	0.43317	0.43124	0.189333333	0.189	1.307	1.433666667	1.515
96	CO	64.53	543.3333333	548	2477.533333	2307.966667	5.8	5.29	1.766666667	1.966666667	2	2	5	0.643333333	0.65	60	60	-0.301029996	0.477121255	-0.204119983	0.397940009	-0.113943352	-0.113943352	0.522878745	0.522878745	0	0	4	22	36	1.75	1.75	1.75	1.75	0.5	0.75	0.5	0.75	6.024333333	5.758666667	3.717666667	3.6	0.38323	0.37462	0.231333333	0.23	1.174333333	1.173	1.347666667
97	POS	55.2	507.6666667	501	2928.666667	2895.5	3.19	3.823333333	1.333333333	1.9	4	7	9	0.26	0.23	60	60	0.096910013	0.477121255	0.15490196	0.22184875	0.22184875	0.15490196	0.698970004	0.15490196	0	0	5	24	38	1.25	0.25	0.5	0	1.5	0.25	1	0	4.769333333	4.702666667	2.366333333	2.374	0.50357	0.49524	0.178	0.19	0.781333333	0.942	1.492666667
98	POS	45.79	527.6666667	525	2963.366667	2909.066667	4.14	7.456666667	0.966666667	1.133333333	3.5	40	40	0.433333333	0.35	60	60	-0.301029996	-0.301029996	-0.204119983	0.096910013	-0.204119983	-0.204119983	0.15490196	0.22184875	0	0	6	22	24	0.25	0.5	0.25	0.5	0.5	0.5	0.5	0.5	6.992666667	7.021	3.671	3.483666667	0.47503	0.50372	0.2	0.2	1.353666667	1.421333333	1.481666667
99	CO	24.55	503.6666667	498	2996.333333	3004.666667	6.95	5.48	1	1.066666667	11	30	35	0.3	0.28	60	60	-0.301029996	-0.301029996	-0.204119983	-0.113943352	-0.113943352	-0.113943352	0	-0.113943352	0	0	6	26	39	0.5	0.75	0.5	0.5	0	0	0	0	6.19475	5.744666667	3.3745	3.028	0.45526	0.4728	0.209	0.200333333	1.29675	1.407	1.3285
100	CO	49.15	504	510.6666667	2045.333333	2088	10	12.10666667	2.266666667	1.566666667	4	10	10	0.403333333	0.403333333	60	60	-0.301029996	-0.124938737	-0.204119983	-0.204119983	-0.204119983	-0.113943352	-0.113943352	-0.113943352	0	0	6	18	43	0.5	0.25	0.5	0.25	0	0	0	0	5.621666667	5.594666667	3.367666667	3.160666667	0.40189	0.43567	0.2	0.168	0.547666667	0.741333333	1.459333333
101	POS	38.46	557.3333333	550.3333333	2444.333333	2462.933333	10.64	2.23	1.533333333	1.666666667	8	4	5	0.23	0.263333333	60	55	-0.301029996	-0.124938737	-0.113943352	0	0	0	0.15490196	0.045757491	0	12	6	14	-8	0	0.25	0	0.25	1	0.75	1	0.75	6.144	6.174	3.388	3.749	0.44857	0.39278	0.23	0.234	1.185	0.845	1.537
102	POS	46.97	456.6666667	454.6666667	2254.566667	2275.8	6.05	5.48	1.433333333	1.266666667	3	3	5	0.266666667	0.256666667	60	60	-0.301029996	0	-0.113943352	0	0	-0.113943352	0.045757491	-0.113943352	0	6	5	12	0	0	0.25	0	0.25	0.5	0	0.5	0	6.128	6.230666667	3.851	3.507666667	0.37192	0.43702	0.2	0.2	1.027	1.453333333	1.259
103	CO	70.67	555.6666667	557.3333333	2114	2024.333333	14.55	9.833333333	1.966666667	1.933333333	2	15	10	0.176666667	0.265333333	60	60	-0.124938737	-0.124938737	0.096910013	0.522878745	0	0.22184875	0.522878745	0.698970004	0	0	2	20	31	0.5	2.25	2	2	2.25	4	2	3	5.591666667	5.558	3.521333333	3.411	0.37036	0.38634	0.257	0.246	0.764	0.925666667	1.147666667
104	POS	47.01	452.6666667	455.3333333	2204.866667	2232.366667	9.94	9.113333333	1.2	1.2	2.5			0.183333333	0.253333333	55	60	-0.301029996	0.477121255	-0.113943352	-0.113943352	0	-0.113943352	0	0	0	0	6	20	39	0	0	0	0.5	0.25	0	0.25	0	6.345333333	6.039	3.701666667	3.300333333	0.41687	0.45337	0.178	0.2	1.437666667	1.461333333	1.403666667
106	POS	39.89	509.6666667	517	2326.933333	2386.8	2.61	3.443333333	1.4	1.333333333	6.5	15	5	0.28	0.373333333	60	60	-0.301029996	-0.301029996	-0.301029996	-0.301029996	-0.204119983	-0.204119983	-0.204119983	-0.204119983	0	0	6	24	31	0.25	0.75	0	0	0	0	0	0
107	POS	49.91	592.6666667	580.6666667	2685.9	2708.366667	7.52	4.843333333	1.333333333	1.566666667	4	25	12	0.476666667	0.373333333	60	60	-0.301029996	-0.301029996	0.045757491	1.301029996	0.096910013	0.096910013	1.301029996	1.301029996	0	10	4	20	8	3.25	3.75	3.25	3.75	1.5	1.75	1.5	1.75	5.548666667	5.607	3.361	3.484	0.39456	0.37871	0.210666667	0.220333333	0.985333333	0.901666667	1.493
108	POS	47.93	550	543	2142.6	2057.566667	3.31	4.906666667	1.566666667	1.5	3	4	2	0.19	0.23	60	60	-0.301029996	-0.301029996	-0.204119983	1	-0.113943352	-0.113943352	1.301029996	1.301029996	0	0	5	30	33	3.75	3	3.75	3	0.5	0.5	0.5	0.5	6.135	5.732	3.313666667	2.910333333	0.46012	0.49236	0.21	0.189	1.478666667	1.507333333	1.492666667
109	CO	28.67	518	517.3333333	3414	3379	6.57	10.32666667	0.766666667	0.8	8	32	26	0.183333333	0.183333333	60	60	-0.301029996	-0.301029996	-0.301029996	-0.301029996	-0.204119983	-0.204119983	-0.204119983	-0.204119983	0	0	6	8	30	0	0	0	0	0.25	0	0.25	0	6.813	6.465	4.384	3.913333333	0.35655	0.39522	0.210666667	0.231333333	1.445333333	1.246333333	1.281333333
110	POS	45.94	479	472.6666667	2927.033333	2677.133333	7.27	6.82	1.233333333	1.2	4	4	5	0.246666667	0.23	60	60	-0.301029996	0.096910013	-0.204119983	0	-0.113943352	-0.204119983	0.15490196	0.15490196	0	0	6	29	36	1.75	1.75	1.5	1.5	1	1	1	1	6.031333333	5.394666667	3.799	3.201333333	0.37088	0.40598	0.231333333	0.210666667	0.781333333	0.979	1.247666667
111	CO	48.97	516.6666667	514	2578.666667	2497.333333	10.11	8.73	1	1.133333333	3	25	23	0.413333333	0.353333333			-0.301029996	0	-0.113943352	0	-0.113943352	-0.113943352	0.045757491	0.15490196	0	0	6	38	36	0.5	0.5	0.5	0.5	0.25	0.5	0.25	0.5	5.834	5.508666667	2.982666667	2.606	0.4888	0.52691	0.201	0.201	1.15	1.258	1.337
112	POS	68.05	520.3333333	516.3333333	2602.333333	2491	14.4	6.436666667	1.466666667	1.4	2	3	3	0.233333333	0.38	55	35	-0.301029996	0.477121255	-0.204119983	0.397940009	0	-0.113943352	0.698970004	0.522878745	0	0	6	29	26	2.25	2	1.75	1.75	0.25	0	0.25	0	5.024333333	4.272	2.978666667	2.557	0.40726	0.40139	0.199333333	0.23	0.931666667	0.884666667	1.459666667
113	POS	55.95	565	559	2877.933333	2795.366667	12.17	11.81333333	0.9	0.9	4	28	30	0.38	0.386666667	55	30	-0.124938737	0.477121255	-0.204119983	0	-0.113943352	-0.113943352	0.045757491	0	0	0	5	29	29	1.25	1	0.75	0.5	0.5	0.75	0.5	0.75	4.762333333	4.766333333	2.585	2.547	0.45632	0.46532	0.2	0.2	0.914	0.928	1.359
114	POS	49.23	555.3333333	547	3780.333333	2594.8	11.28	9.75	0.933333333	0.7	4	5	5	0.333333333	0.4	50	55	-0.301029996	-0.301029996	-0.301029996	0.698970004	-0.204119983	-0.204119983	1	1	0	0	6	20	36	3	3	3	3	0	0	0	0	5.249666667	5.101666667	3.038333333	2.856	0.4214	0.44005	0.210666667	0.210333333	1.058	1.037666667	1.158666667
115	CO	33.82	500	492	2756.866667	2765.666667	6.44	4.396666667	1.833333333	1.366666667	6	5	5	0.253333333	0.23	60	60	-0.301029996	-0.301029996	-0.204119983	0.096910013	-0.113943352	0	0.15490196	0.22184875	0	0	6	18	38	0.75	0.75	0.5	0	1.5	1	1.5	1	6.533666667	6.218333333	3.514	3.559333333	0.46227	0.42766	0.201	0.200666667	0.875	1.017	1.504
116	POS	62.88	534.3333333	532.3333333	2639	2517.566667	2.74	2.226666667	1.466666667	1.566666667	3	10	5	0.32	0.203333333	60	50	-0.301029996	0.176091259	0.045757491	0.15490196	0.045757491	0.096910013	0.22184875	0.301029996	0	6	6	22	10	1	1.25	0.75	1	0.25	0.5	0.25	0.5	5.799	5.189	3.408333333	3.183333333	0.41271	0.38645	0.21	0.23	1.203	0.884666667	1.504
117	POS	56.35	477	479.6666667	2524	2709	4.14	13.89333333	1.333333333	1.4	4	14	24	0.53	0.336666667	55	60	-0.301029996	-0.301029996	-0.204119983	0.397940009	-0.113943352	-0.113943352	0.698970004	0.522878745	0	0	6	29	36	2	1.5	2	1.25	0.25	0.5	0.25	0.5	5.493666667	4.960666667	3.559333333	3.238666667	0.35199	0.34725	0.23	0.246	0.72	0.680333333	1.403666667
118	POS	54.3	497.3333333	500	2812.666667	3506.133333	3.44	4.016666667	1.433333333	1.166666667	2.5	5	6	0.243333333	0.35	60	60	-0.124938737	0.096910013	-0.113943352	0	-0.113943352	0	0	0.22184875	0	0	6	14	26	0	0.5	0	0.25	0.25	1.25	0.25	1	5.716	5.118333333	3.405	3.269666667	0.40451	0.36109	0.27	0.232666667	1.036	1.017333333	1.604333333
119	POS	52.27	550.3333333	554	2708.866667	2604.633333	2.99	4.076666667	1.2	1.266666667	2.5	35	30	0.27	0.233333333	60	60	-0.301029996	0.477121255	-0.301029996	0.301029996	-0.204119983	-0.113943352	0.522878745	0.522878745	0	0	6	10	26	1.5	1.87	1.25	1.5	0	0.37	0	0.25	5.849666667	5.466333333	3.422	3.205333333	0.41503	0.41343	0.2	0.2	0.938	0.988	0.991666667
120	CO	35.11	484.6666667	486.6666667	2201.766667	2399.6	11.53	14.63666667	0.966666667	1.533333333	9	8	10	0.42	0.36	60	60	-0.301029996	-0.301029996	-0.204119983	0.698970004	-0.204119983	-0.204119983	1	0.698970004	0	0	6	26	33	2.75	1.5	2.75	1.5	0.75	0.5	0.75	0.5	6.024333333	5.411666667	3.922666667	3.314666667	0.3492	0.38711	0.200666667	0.2	1.061	0.972	1.504
121	CO	73.94	515	512.3333333	2525.666667	2594.333333	3.7	6.82	1.233333333	1.566666667	1.5	20	20	0.386666667	0.45	60	60	-0.301029996	-0.124938737	0	0	0.045757491	0.096910013	0.096910013	0.096910013	0	0	6	10	33	1	0	0.5	0	0	1	0	1
122	CO	29.7	523	520.6666667	2810.366667	2859.833333	2.8	4.78	1.4	1.333333333	8.5	25	35	0.273333333	0.323333333	60	60	-0.301029996	-0.301029996	-0.204119983	0	-0.113943352	-0.113943352	0	0	0	0	6	20	20	0.75	1.25	0.75	0.75	0.5	0.5	0.5	0.5	4.464666667	4.127333333	2.628666667	2.538	0.41096	0.3852	0.176666667	0.179	1.111666667	0.962333333	1.292333333
123	POS	64.74	509.6666667	503.6666667	2227.766667	2263.5	4.65	4.463333333	1.633333333	1.5	2	10	5	0.263333333	0.17	60	60	-0.301029996	0.477121255	-0.113943352	0.22184875	-0.113943352	-0.113943352	0.397940009	0.301029996	0	6	6	14	16	2.25	1.5	1.75	1	0.75	0.25	0.75	0.25	5.375333333	5.465	3.270666667	3.182333333	0.39203	0.41776	0.231333333	0.22	1.173333333	1.167333333	1.370333333
124	CO	14.64	486.3333333	485.6666667	3254.333333	3199	9.62	11.68333333	0.7	0.9	15	5	7	0.326666667	0.256666667	60	60	-0.301029996	-0.301029996	-0.113943352	-0.113943352	-0.113943352	-0.113943352	-0.113943352	-0.113943352	0	0	6	26	43	0	0.25	0	0	0.25	0	0.25	0	7.647333333	7.882666667	4.825	4.874	0.36914	0.38164	0.21	0.189333333	1.353333333	1.406666667	1.504
125	CO	12.75	499	505	2945	3022.666667	7.39	21.41	0.8	0.766666667	17	32	34	0.216666667	0.16	60	60	-0.301029996	-0.301029996	-0.113943352	-0.113943352	0	0	0	0	0	0	6	12	31	0.5	0.5	0	0	0.25	0.25	0.25	0.25	8.3	7.963	5.141	4.569	0.38067	0.42689	0.2	0.19	1.104333333	1.306	1.548333333
126	POS	48.77	511.3333333	510	2910.033333	2888.9	15.55	10.00666667	1.433333333	1.8	4	35	35	0.403333333	0.316666667	60	60	-0.301029996	-0.301029996	-0.204119983	0.522878745	0	-0.113943352	1	1	0	0	6	18	26	2	2	1.5	1.75	0	0.25	0	0.25	6.900333333	6.096	4.514	3.552666667	0.34587	0.41745	0.256	0.211333333	1.369	1.391	1.526333333
127	CO	33.35	539.3333333	540	3095.333333	3112	4.4	6.373333333	0.6	0.733333333	8.5	40	40	0.296666667	0.3	60	60	-0.301029996	-0.301029996	-0.204119983	-0.204119983	-0.204119983	-0.204119983	-0.204119983	-0.204119983	0	0	5	16	33	0	0	0	0	0.25	0.25	0.25	0.25	5.412	4.977333333	2.777666667	2.747666667	0.48651	0.44801	0.21	0.200333333	1.132	1.274333333	1.381333333
128	CO	28.99	569.6666667	560	3070.666667	3163.666667	8.35	5.79	0.8	0.6	9	15	26	0.273333333	0.256666667	55	60	-0.301029996	-0.301029996	0	0	0	0	0	0.045757491	0	0	6	24	31	0	0.25	0	0.25	0.25	0.5	0.25	0.5	6.615	5.973	3.290333333	2.899333333	0.50265	0.51345	0.23	0.243333333	1.179666667	1.194	1.437
129	CO	42.7	520.3333333	523.3333333	2459.066667	2559.9	16.66	16.18666667	1.3	1	6	23	28	0.343333333	0.343333333	60	60	-0.301029996	-0.301029996	-0.204119983	-0.113943352	-0.113943352	-0.204119983	0	0.045757491	0	0	6	24	36	0.5	0.75	0.5	0.75	1	1.25	1	1.25	5.674333333	5.483	3.01	3.058666667	0.46969	0.44224	0.210333333	0.220333333	1.051333333	1.247333333	1.559666667
130	CO	29.46	479	481	2584.333333	2819	10.13	10.61	0.833333333	0.8	9	15	10	0.33	0.433333333	60	60	-0.301029996	-0.301029996	-0.204119983	-0.204119983	-0.113943352	-0.113943352	-0.113943352	-0.113943352	0	0	6	24	26	0.25	0	0	0	0.25	0	0.25	0	6.049666667	5.561333333	3.933	3.583	0.3499	0.35565	0.200333333	0.200333333	0.882666667	0.736666667	1.281
131	POS	32.33	574.6666667	577	3098.666667	3170	8.16	4.27	0.633333333	0.766666667	12	1	3	0.243333333	0.22	60	60	-0.124938737	-0.124938737	-0.113943352	0	-0.113943352	-0.113943352	0	0	0	0	6	31	31	0.25	0.5	0	0.25	0.5	0.75	0.5	0.75	7.044333333	6.576	4.529	4.218	0.35766	0.35858	0.2	0.2	1.118333333	1.32	1.537333333
132	POS	56.59	540.6666667	549.6666667			14.3	8.923333333	1.8	1.4	2	5	7	0.223333333	0.346666667	55	60	-0.301029996	-0.301029996	0.096910013	0.698970004	0.301029996	0.096910013	1	1	0	0	3	29	28	0.25	0.25	0	0.25	3.5	2.5	3.5	2.5	5.5685	5.621333333	2.88475	2.753	0.48215	0.51023	0.20775	0.2	0.64275	1.018333333	1.4035
133	POS	5.46	496.3333333	509	3461	3295	5.86	7.266666667	0.933333333	0.733333333	20	30	35	0.246666667	0.3			-0.301029996	-0.301029996	-0.113943352	-0.113943352	0	0	0	0	0	0	6	24	36	0.5	0.75	0	0	0.5	0.5	0.5	0.5	7.122	6.838	4.366	4.433	0.38697	0.35171	0.167	0.2	1.391	1.136	1.504
134	POS	35.59	512	516.6666667	2845.333333	2645	7.01	7.646666667	1	1.1	9	40	40	0.286666667	0.23	50	60	-0.301029996	-0.301029996	-0.204119983	1	0	-0.113943352	1	1	0	0	6	14	33	3	3.25	3	3.25	0.75	0.5	0.75	0.5	6.325333333	5.398333333	3.746666667	3.048	0.40755	0.43506	0.221333333	0.2	1.517	1.461333333	1.503666667
135	CO	69.98	617.3333333	613	2520.6	2630.3	3.63	6.373333333	1.4	1.266666667	1.5	15	4	0.28	0.38	55	60	-0.301029996	0.243038049	-0.113943352	0.698970004	0	0.045757491	1	0.698970004	0	0	6	16	24	3.75	3.25	3.5	3	2.25	1.5	2.25	1.5	3.143333333	3.029666667	2.284	2.142333333	0.27114	0.29253	0.23	0.22	0.460333333	0.452666667	0.891333333
136	CO	41.03	523.6666667	520.3333333	3033.5	3011.566667	18.03	15.36	0.733333333	0.533333333	6	35	25	0.376666667	0.28	60	60	-0.301029996	-0.301029996	-0.204119983	-0.204119983	-0.204119983	-0.113943352	-0.204119983	-0.113943352	0	0	6	18	26	0.25	0.25	0	0	0.5	0	0	0	4.255333333	3.820333333	2.744666667	2.562666667	0.35423	0.32742	0.21	0.220333333	0.903	0.792666667	1.114
137	CO	64.46	508.6666667	511.3333333	2177.333333	2293.7	19.76	24.92	1.2	1.333333333	2.5	35	35	0.24	0.216666667	60	55	-0.301029996	-0.124938737	-0.204119983	0.397940009	-0.113943352	-0.113943352	0.522878745	0.522878745	0	0	6	34	20	1	1.25	1	1.25	0.5	0	0.5	0	5.078	4.288	3.433	3.181333333	0.32387	0.25597	0.2	0.2	0.973	0.627	1.081
138	CO	55.93	517.6666667	525.6666667	2926.633333	2911.5	10.07	9.113333333	1	1.2	3.5	2	1	0.406666667	0.206666667	50	60	-0.301029996	-0.301029996	-0.113943352	1	0	0	1.301029996	1	6	0	5	8	18	5	4	5	4	0.25	0	0.25	0	3.337666667	3.051666667	2.238666667	2.131333333	0.32809	0.30155	0.21	0.2	0.718	0.551	1.058333333
139	CO	46.43	533.3333333	529.3333333	2903.4	2667.333333	3.21	4.933333333	1.3	1.2	6	30	35	0.41	0.266666667	60	60	-0.301029996	-0.301029996	-0.204119983	0.522878745	-0.113943352	-0.113943352	0.522878745	0.522878745	0	0	6	20	20	1.25	1.25	1.25	1.25	1.5	1	1.5	1	4.518	4.595666667	3.096333333	3.111666667	0.31436	0.32285	0.220333333	0.220333333	0.716666667	0.864333333	1.092
140	CO	62.53	521	517	2413.533333	2066.433333	11.28	14.53	1.066666667	1.366666667	3.5	35	35	0.4	0.326666667	60	60	-0.301029996	0.176091259	-0.113943352	0.045757491	0	0.045757491	0.15490196	0.397940009	0	0	6	18	36	1.75	2.25	1.5	1.75	2.25	2.25	2.25	2.25	3.873666667	4.135	2.657	2.85	0.31383	0.30994	0.22	0.22	0.908333333	0.991333333	1.147333333
141	CO	68.58	561.3333333	562	2902.933333	2631.9	6.5	2.55	1.133333333	1.3	2	4	3	0.29	0.206666667	60	60	-0.301029996	0	0	0.22184875	0	0.22184875	0.22184875	0.698970004	0	0	6	18	26	0	0.5	0	0	2.25	1.5	2.25	1.5	3.212333333	2.558333333	2.186666667	1.941333333	0.31806	0.24084	0.23	0.22	0.746333333	0.501333333	1.125
142	CO	60.17	629	630.6666667	2224.666667	2343.833333	4.78	7.39	1.1	1.133333333	4.5	17	13	0.283333333	0.29	60	60	-0.301029996	-0.124938737	-0.113943352	0	0	-0.113943352	0.045757491	0.045757491	0	6	6	20	22	1	0.75	0.5	0.25	1	0.75	1	0.75	3.728333333	3.398	2.407333333	2.229333333	0.35443	0.34188	0.210333333	0.200333333	0.752	0.684333333	0.969333333
[truncated: 11 more columns]
